# Supplementary material for: Genome-Wide Analysis Reveals Novel Regulators of Growth in Drosophila melanogaster
Source: PLoS Genet. 2016 Jan 11;12(1):e1005616. doi: 10.1371/journal.pgen.1005616 (PMC4709145; doi:10.1371/journal.pgen.1005616)
Supplement: S1 Table — Control experiment: Only 2% of total population variance in CS and IOD was due to flies coming from replicate vials, a negligible fraction compared to the 78% and 71% attributable to differences in genotype. This indicates that the standardized culture protocol sufficiently deals with confounding effects on size phenotypes. N = 2000, 25 flies/sex of 10 replicates of four DGRP lines. Allometry: Allometric coefficients (b) calculated from the equation log(CS) = log(a) + b*log(trait) and their 95% confidence interval (CI) are given for the allometric relationships between CS and IOD and CS and TL for each line and sex. Though the CI varies substantially for some lines due to few data points used for fitting the models, the upper CI boundary is close to 0 for some (e.g. 28157 females (RAL228) for the CS-IOD relationship). QGA Dataset: Quantitative genetic analysis of CS and IOD in the dataset consisting of N = 6978 flies from 149 DGRP lines. pSex = significance of fixed effect of sex, pLine = significance of random effect of Line, pSex x Line = significance of random effect of Line by sex interaction, pReplicate = significance of random effect of replicate, pFood = significance of random effect of foodbatch. Estimated parameters are variance due to genotype (VG), genotype by sex interaction (VGxS), food (VF), replicate (VR) and intra-line variance (VE), as well as the cross-sex genetic (rMF) and phenotypic correlation between sexes. H2 = broad-sense heritability and VP = total phenotypic variance. Phenotypic variation: Smallest and largest trait values and the percent difference are given per sex for each phenotype. Population means (Mean) and standard deviations (STD) are used to calculate the coefficient of variation (CV). (XLSX) [file pgen.1005616.s012.xlsx]

## Sheet: Control Experiment
Control Experiment
Phenotype	Line (VG/VP)	Line x Sex (VGxS/VP)	Replicate (VR/VP)	Residual (VE/VP)	H2
Centroid Size	0.756417	0.0278969	0.0200275	0.197679	0.782294
Interocular Distance	0.660684	0.0473633	0.0189386	0.273014	0.708047

## Sheet: Allometry
line	RAL_ID	trait	sex	b	CI_lower	CI_upper
25174	208	IOD	F	0.365293	0.106803	0.623783
25175	301	IOD	F	0.763196	0.57475	0.951642
25177	303	IOD	F	0.216684	0.0152115	0.418156
25179	304	IOD	F	0.275327	0.0483215	0.502333
25180	307	IOD	F	0.30513	-0.012846	0.623106
25181	313	IOD	F	0.52219	0.139775	0.904604
25182	315	IOD	F	0.227589	0.0784093	0.376768
25183	324	IOD	F	-0.035235	-0.26934	0.19887
25184	335	IOD	F	0.118815	-0.295346	0.532976
25185	357	IOD	F	0.108138	-0.185579	0.401855
25186	358	IOD	F	0.180995	-0.113334	0.475323
25187	360	IOD	F	0.503562	0.256579	0.750544
25188	362	IOD	F	0.254303	0.0794841	0.429121
25189	375	IOD	F	0.0189669	-0.241161	0.279095
25190	379	IOD	F	0.26407	0.114785	0.413355
25191	380	IOD	F	0.157507	-0.0597452	0.374758
25192	391	IOD	F	0.117075	-0.139703	0.373853
25193	399	IOD	F	-0.157025	-0.447338	0.133288
25194	427	IOD	F	0.418758	0.110203	0.727314
25198	437	IOD	F	0.499934	0.253169	0.746699
25201	555	IOD	F	0.361774	-0.169785	0.893333
25205	712	IOD	F	0.391533	0.206252	0.576814
25206	732	IOD	F	0.140342	-0.166521	0.447205
25208	774	IOD	F	0.178417	-0.116522	0.473355
25210	786	IOD	F	0.445213	0.0171661	0.873259
25445	820	IOD	F	0.196192	-0.0150796	0.407464
25745	859	IOD	F	0.199783	-0.360088	0.759653
25176	365	IOD	F	0.0326356	-0.144287	0.209558
25203	714	IOD	F	0.128324	-0.174666	0.431314
28122	21	IOD	F	0.269065	0.019824	0.518306
28123	26	IOD	F	0.11846	-0.135242	0.372163
28124	28	IOD	F	0.437328	0.109325	0.765331
28130	69	IOD	F	0.10275	-0.177751	0.38325
28131	73	IOD	F	0.0589522	-0.126696	0.2446
28132	75	IOD	F	0.235993	0.00735166	0.464634
28135	88	IOD	F	0.535116	0.168573	0.901658
28136	91	IOD	F	0.226633	-0.0952301	0.548495
28138	101	IOD	F	0.154813	-0.201495	0.511122
28139	105	IOD	F	0.352093	0.0714294	0.632757
28140	109	IOD	F	0.428839	0.114497	0.743182
28141	129	IOD	F	0.527834	0.264886	0.790783
28144	142	IOD	F	-0.0465743	-0.189665	0.0965162
28145	149	IOD	F	0.435212	0.123789	0.746634
28146	153	IOD	F	0.262168	0.0588588	0.465478
28147	158	IOD	F	0.502656	0.291944	0.713368
28149	176	IOD	F	0.601261	0.294503	0.908019
28151	181	IOD	F	0.191504	0.0117566	0.371252
28153	195	IOD	F	0.215877	-0.120571	0.552325
28154	217	IOD	F	0.216051	0.0689993	0.363102
28155	223	IOD	F	0.140444	-0.448914	0.729802
28157	228	IOD	F	-0.110233	-0.287509	0.0670436
28160	237	IOD	F	0.262259	0.0703391	0.454179
28161	239	IOD	F	0.32336	0.112689	0.534032
28162	256	IOD	F	0.276002	-0.0244092	0.576413
28163	272	IOD	F	0.379003	0.152364	0.605642
28164	280	IOD	F	0.234282	0.0659455	0.402618
28165	287	IOD	F	0.171843	-0.000266379	0.343952
28166	309	IOD	F	0.73805	0.389344	1.08676
28168	318	IOD	F	0.11534	-0.119136	0.349816
28172	336	IOD	F	0.500841	0.193686	0.807997
28173	338	IOD	F	0.138643	-0.227802	0.505087
28174	340	IOD	F	0.285556	0.0629785	0.508133
28176	350	IOD	F	0.389185	0.227903	0.550467
28177	352	IOD	F	0.464858	0.314139	0.615577
28178	356	IOD	F	0.107041	-0.16013	0.374211
28179	359	IOD	F	0.497538	0.243853	0.751223
28180	361	IOD	F	0.123167	-0.200865	0.447198
28181	367	IOD	F	0.172648	-0.00466875	0.349965
28182	370	IOD	F	0.0760348	-0.10894	0.261009
28183	371	IOD	F	0.6286	-0.3755	1.6327
28184	373	IOD	F	0.640045	0.0651467	1.21494
28185	374	IOD	F	0.238891	-0.0245253	0.502307
28187	378	IOD	F	0.410522	0.20497	0.616074
28188	381	IOD	F	0.253492	-0.0639279	0.570911
28189	382	IOD	F	0.445009	0.197378	0.692641
28190	383	IOD	F	0.17075	-0.0425726	0.384073
28191	385	IOD	F	0.132113	-0.0323263	0.296551
28192	386	IOD	F	0.188843	-0.151932	0.529618
28193	387	IOD	F	0.204371	-0.050038	0.458779
28195	398	IOD	F	0.410268	-0.0306255	0.851161
28196	426	IOD	F	0.231783	-0.304906	0.768471
28197	440	IOD	F	0.0468504	-0.115282	0.208983
28198	441	IOD	F	0.163555	-0.0445953	0.371706
28199	443	IOD	F	0.151105	-0.0691071	0.371317
28201	476	IOD	F	0.11708	-0.0955011	0.329662
28202	491	IOD	F	0.329267	0.185108	0.473427
28203	492	IOD	F	0.275419	0.0136782	0.53716
28204	502	IOD	F	0.266833	-0.0231415	0.556808
28206	509	IOD	F	0.427669	0.149704	0.705634
28207	531	IOD	F	0.482046	-0.0474529	1.01154
28208	535	IOD	F	0.346592	0.00565981	0.687525
28209	554	IOD	F	0.264772	0.0148703	0.514675
28211	563	IOD	F	0.0484955	-0.268646	0.365637
28212	584	IOD	F	0.361785	0.119727	0.603843
28213	589	IOD	F	0.265931	0.0483932	0.483468
28215	595	IOD	F	0.238084	-0.534842	1.01101
28216	642	IOD	F	0.130823	-0.0696445	0.331291
28218	703	IOD	F	0.0887786	-0.123207	0.300764
28219	716	IOD	F	0.453731	0.259461	0.648
28220	721	IOD	F	0.015175	-0.174024	0.204374
28222	737	IOD	F	0.200755	0.00987733	0.391632
28223	738	IOD	F	0.504988	0.175044	0.834932
28224	748	IOD	F	0.139701	-0.0662271	0.345629
28227	761	IOD	F	0.203955	0.0440722	0.363839
28229	776	IOD	F	0.155924	-0.13194	0.443788
28230	783	IOD	F	0.566617	0.301084	0.83215
28231	787	IOD	F	0.206834	0.0118745	0.401793
28232	790	IOD	F	0.398432	0.154096	0.642768
28233	796	IOD	F	0.137745	-0.0730715	0.348561
28234	801	IOD	F	0.431129	0.187585	0.674673
28235	802	IOD	F	0.209633	-0.15967	0.578936
28236	804	IOD	F	0.711675	0.354175	1.06917
28237	805	IOD	F	0.293826	0.154711	0.432942
28239	810	IOD	F	0.34037	0.168743	0.511997
28242	819	IOD	F	0.440696	0.126957	0.754434
28243	821	IOD	F	0.431526	0.0882756	0.774776
28244	822	IOD	F	0.0811049	-0.112732	0.274942
28245	832	IOD	F	0.393502	0.0114954	0.775508
28246	837	IOD	F	-0.0468079	-0.369159	0.275543
28247	843	IOD	F	0.330209	0.0303575	0.630061
28248	849	IOD	F	0.310589	0.0872396	0.533938
28249	850	IOD	F	0.0310199	-0.265238	0.327278
28250	853	IOD	F	0.286051	0.0451452	0.526956
28251	855	IOD	F	0.205717	0.0775056	0.333929
28252	857	IOD	F	0.205971	-0.112947	0.524889
28253	861	IOD	F	0.227176	0.0894245	0.364928
28254	879	IOD	F	0.00444418	-0.270681	0.27957
28255	882	IOD	F	0.378226	0.101018	0.655434
28256	884	IOD	F	0.18018	-0.140902	0.501263
28257	890	IOD	F	0.296412	0.0582743	0.53455
28258	892	IOD	F	0.312179	-0.0508363	0.675194
28259	894	IOD	F	0.346943	0.12632	0.567565
28260	897	IOD	F	0.361332	-0.0285823	0.751247
28261	900	IOD	F	0.122465	-0.317279	0.562209
28262	907	IOD	F	0.204781	0.0256597	0.383901
28263	908	IOD	F	0.545511	0.286465	0.804556
28264	911	IOD	F	-0.110806	-0.383728	0.162115
28265	913	IOD	F	0.187079	0.0496726	0.324486
28274	85	IOD	F	0.328189	0.103123	0.553255
28275	235	IOD	F	0.389886	0.0746281	0.705144
28276	310	IOD	F	-0.117982	-0.409968	0.174005
28278	409	IOD	F	0.198742	-0.0841514	0.481636
29651	40	IOD	F	0.0607954	-0.236337	0.357928
29652	57	IOD	F	0.306384	0.0355577	0.57721
29653	229	IOD	F	0.38764	0.184256	0.591024
29655	321	IOD	F	0.116514	-0.371494	0.604521
29656	405	IOD	F	0.0319682	-0.163935	0.227872
29658	439	IOD	F	0.312114	0.0357196	0.588508
29660	530	IOD	F	0.179024	-0.0544997	0.412547
25174	208	IOD	M	0.21988	-0.00339625	0.443156
25175	301	IOD	M	0.625183	0.178295	1.07207
25177	303	IOD	M	0.367364	0.156255	0.578474
25179	304	IOD	M	0.157471	-0.183039	0.497981
25180	307	IOD	M	0.51955	0.0276522	1.01145
25181	313	IOD	M	0.429482	0.154318	0.704645
25182	315	IOD	M	0.209514	-0.0769741	0.496001
25183	324	IOD	M	0.340537	0.0395546	0.64152
25184	335	IOD	M	0.293133	-0.116099	0.702365
25185	357	IOD	M	0.451726	0.234118	0.669335
25186	358	IOD	M	0.54518	0.163845	0.926514
25187	360	IOD	M	0.588073	0.311634	0.864512
25188	362	IOD	M	0.271844	0.10257	0.441118
25189	375	IOD	M	0.587834	0.310153	0.865515
25190	379	IOD	M	0.207539	0.015507	0.399572
25191	380	IOD	M	0.646077	0.311719	0.980435
25192	391	IOD	M	0.294383	0.0909467	0.497819
25193	399	IOD	M	0.0779649	-0.232967	0.388897
25194	427	IOD	M	0.442086	0.199778	0.684395
25198	437	IOD	M	0.87207	0.482224	1.26192
25201	555	IOD	M	0.38575	0.0989684	0.672532
25205	712	IOD	M	0.794311	0.411559	1.17706
25206	732	IOD	M	0.55256	0.190815	0.914304
25208	774	IOD	M	0.342409	0.102654	0.582164
25210	786	IOD	M	0.471228	0.106678	0.835778
25445	820	IOD	M	1.00244	0.408341	1.59654
25745	859	IOD	M	0.68587	0.345567	1.02617
25176	365	IOD	M	0.269828	0.0853352	0.454321
25203	714	IOD	M	0.191617	-0.0132213	0.396456
28122	21	IOD	M	0.404551	0.157857	0.651245
28123	26	IOD	M	0.357728	0.0408436	0.674612
28124	28	IOD	M	0.115012	-0.0873409	0.317366
28130	69	IOD	M	0.0525665	-0.393817	0.49895
28131	73	IOD	M	0.170569	-0.0424638	0.383601
28132	75	IOD	M	0.401778	0.175378	0.628178
28135	88	IOD	M	0.595291	0.438742	0.751839
28136	91	IOD	M	0.323338	0.0399405	0.606735
28138	101	IOD	M	0.151296	-0.670735	0.973327
28139	105	IOD	M	0.258577	-0.046985	0.56414
28140	109	IOD	M	0.378504	0.117556	0.639452
28141	129	IOD	M	-0.212275	-0.960483	0.535933
28144	142	IOD	M	0.2821	0.00885738	0.555342
28145	149	IOD	M	0.473687	0.0594646	0.88791
28146	153	IOD	M	0.26386	-0.184963	0.712684
28147	158	IOD	M	0.372773	0.0880126	0.657533
28149	176	IOD	M	0.77036	0.288416	1.2523
28151	181	IOD	M	0.0515266	-0.0978521	0.200905
28153	195	IOD	M	0.120353	-0.0882134	0.328919
28154	217	IOD	M	0.241807	-0.00864107	0.492255
28155	223	IOD	M	0.458193	-0.279854	1.19624
28157	228	IOD	M	0.208278	-0.0842478	0.500803
28160	237	IOD	M	0.512889	0.204227	0.821552
28161	239	IOD	M	0.103417	-0.0932172	0.30005
28162	256	IOD	M	0.268917	0.0340382	0.503796
28163	272	IOD	M	-0.019162	-0.275695	0.237371
28164	280	IOD	M	0.338261	0.131726	0.544796
28165	287	IOD	M	0.225542	0.013049	0.438035
28166	309	IOD	M	0.285141	0.0849988	0.485282
28168	318	IOD	M	0.0618023	-0.173248	0.296853
28172	336	IOD	M	0.84865	0.551195	1.14611
28173	338	IOD	M	0.721237	-0.1489	1.59137
28174	340	IOD	M	0.208311	0.00769428	0.408927
28176	350	IOD	M	0.468006	0.194369	0.741644
28177	352	IOD	M	0.216624	-0.0711997	0.504448
28178	356	IOD	M	0.397062	0.131993	0.662131
28179	359	IOD	M	0.213352	-0.0268499	0.453554
28180	361	IOD	M	0.403504	0.128229	0.678778
28181	367	IOD	M	0.28266	0.0435102	0.521811
28182	370	IOD	M	0.321081	-0.0176728	0.659835
28183	371	IOD	M	0.823407	-0.974236	2.62105
28184	373	IOD	M	0.551043	0.226944	0.875141
28185	374	IOD	M	0.197326	-0.103947	0.498598
28187	378	IOD	M	0.281996	-0.0645498	0.628542
28188	381	IOD	M	0.0236584	-0.247064	0.294381
28189	382	IOD	M	0.380026	0.165346	0.594706
28190	383	IOD	M	0.437009	0.274684	0.599334
28191	385	IOD	M	0.09837	-0.104067	0.300807
28192	386	IOD	M	0.340757	0.159249	0.522266
28193	387	IOD	M	0.217955	0.0455509	0.390359
28195	398	IOD	M	0.466596	0.306021	0.62717
28196	426	IOD	M	0.149727	-0.152976	0.452431
28197	440	IOD	M	0.484504	0.25245	0.716557
28198	441	IOD	M	0.250175	-0.0166943	0.517045
28199	443	IOD	M	0.237267	-0.0314019	0.505936
28201	476	IOD	M	0.171845	-0.0339208	0.377611
28202	491	IOD	M	0.370336	0.0223418	0.718329
28203	492	IOD	M	0.252004	-0.044436	0.548444
28204	502	IOD	M	0.381052	-0.107841	0.869946
28206	509	IOD	M	0.741398	0.551369	0.931428
28207	531	IOD	M	0.339134	0.202771	0.475497
28208	535	IOD	M	0.231995	0.0427704	0.421219
28209	554	IOD	M	-0.05802	-0.422854	0.306814
28211	563	IOD	M	1.31002	0.679711	1.94033
28212	584	IOD	M	0.040565	-0.183045	0.264175
28213	589	IOD	M	0.229291	-0.0151338	0.473716
28215	595	IOD	M	-0.426247	-0.984988	0.132493
28216	642	IOD	M	0.284319	0.0796345	0.489003
28218	703	IOD	M	0.268045	0.0197612	0.516328
28219	716	IOD	M	0.147433	-0.0744293	0.369295
28220	721	IOD	M	0.44551	0.266197	0.624824
28222	737	IOD	M	0.522613	0.280102	0.765124
28223	738	IOD	M	0.0425869	-0.376247	0.461421
28224	748	IOD	M	0.17598	-0.00478372	0.356743
28227	761	IOD	M	0.316111	0.115576	0.516646
28229	776	IOD	M	0.304484	0.0443636	0.564605
28230	783	IOD	M	0.450966	0.190216	0.711717
28231	787	IOD	M	0.281936	0.0745184	0.489354
28232	790	IOD	M	0.482828	0.198971	0.766685
28233	796	IOD	M	0.114178	-0.143394	0.371749
28234	801	IOD	M	0.237743	0.0971095	0.378376
28235	802	IOD	M	0.0845228	-0.19113	0.360176
28236	804	IOD	M	0.260998	0.0669933	0.455003
28237	805	IOD	M	0.094704	-0.130062	0.31947
28239	810	IOD	M	0.405486	-0.0547936	0.865765
28242	819	IOD	M	0.200388	-0.0321862	0.432963
28243	821	IOD	M	0.165292	-0.0662976	0.396881
28244	822	IOD	M	0.182257	-0.0662641	0.430778
28245	832	IOD	M	0.925508	0.0274351	1.82358
28246	837	IOD	M	0.306688	-0.0635358	0.676911
28247	843	IOD	M	0.252551	0.0483818	0.456721
28248	849	IOD	M	0.135441	-0.0593087	0.330191
28249	850	IOD	M	0.513238	0.111133	0.915343
28250	853	IOD	M	0.209501	-0.0558549	0.474858
28251	855	IOD	M	0.441472	-0.0700101	0.952955
28252	857	IOD	M	0.333819	0.173107	0.494531
28253	861	IOD	M	0.130437	-0.0582845	0.319158
28254	879	IOD	M	0.31618	0.110138	0.522223
28255	882	IOD	M	0.173584	-0.387236	0.734405
28256	884	IOD	M	0.207307	-0.185388	0.600003
28257	890	IOD	M	0.241337	-0.0533008	0.535975
28258	892	IOD	M	0.0551952	-0.424283	0.534673
28259	894	IOD	M	0.255962	0.0547621	0.457162
28260	897	IOD	M	0.0929263	-0.146021	0.331874
28261	900	IOD	M	0.221713	-0.0672182	0.510643
28262	907	IOD	M	0.208226	-0.000562925	0.417014
28263	908	IOD	M	0.645377	0.344648	0.946106
28264	911	IOD	M	0.245337	-0.0563138	0.546987
28265	913	IOD	M	0.314663	0.0734466	0.55588
28274	85	IOD	M	0.0173827	-0.205641	0.240407
28275	235	IOD	M	0.202012	-0.0464571	0.450482
28276	310	IOD	M	0.270104	0.0230645	0.517143
28278	409	IOD	M	0.0932674	-0.112393	0.298928
29651	40	IOD	M	0.732796	0.0128163	1.45278
29652	57	IOD	M	0.534221	0.266212	0.80223
29653	229	IOD	M	0.424497	0.131358	0.717636
29655	321	IOD	M	0.238948	-0.158627	0.636524
29656	405	IOD	M	0.183428	0.013198	0.353658
29658	439	IOD	M	0.257087	-0.0412603	0.555434
29660	530	IOD	M	0.319106	0.132761	0.505451
25174	208	TL	F	0.498485	0.366552	0.630419
25175	301	TL	F	0.70578	0.189093	1.22247
25177	303	TL	F	0.362934	0.0956338	0.630233
25179	304	TL	F	0.136309	-0.0876356	0.360253
25180	307	TL	F	0.442947	0.149352	0.736541
25181	313	TL	F	0.66038	0.471508	0.849253
25182	315	TL	F	0.304255	0.122175	0.486335
25183	324	TL	F	0.0423157	-0.144857	0.229488
25184	335	TL	F	0.233011	-0.104145	0.570166
25185	357	TL	F	0.428541	0.251681	0.605401
25186	358	TL	F	0.311974	0.029789	0.594159
25187	360	TL	F	0.497015	0.308596	0.685434
25188	362	TL	F	0.342415	0.198747	0.486084
25189	375	TL	F	0.390305	0.0760377	0.704571
25190	379	TL	F	0.395849	0.204204	0.587494
25191	380	TL	F	0.416986	0.201431	0.632542
25192	391	TL	F	0.325351	0.0538177	0.596885
25193	399	TL	F	0.488654	0.279399	0.697909
25194	427	TL	F	0.407753	0.183485	0.632021
25198	437	TL	F	0.759789	0.442095	1.07748
25201	555	TL	F	0.832306	0.473087	1.19152
25205	712	TL	F	0.261509	-0.0780751	0.601093
25206	732	TL	F	0.338669	0.0529163	0.624421
25208	774	TL	F	0.596325	0.261819	0.930831
25210	786	TL	F	0.910246	0.538459	1.28203
25445	820	TL	F	0.250745	-0.0393119	0.540801
25745	859	TL	F	0.924436	0.497423	1.35145
25176	365	TL	F	0.197194	0.000363666	0.394023
25203	714	TL	F	0.241923	0.0124552	0.47139
28122	21	TL	F	0.396691	0.18635	0.607032
28123	26	TL	F	0.26741	0.0151643	0.519657
28124	28	TL	F	0.720605	0.377452	1.06376
28130	69	TL	F	0.342767	0.046967	0.638567
28131	73	TL	F	0.0913259	-0.130063	0.312715
28132	75	TL	F	0.392508	0.0889877	0.696028
28135	88	TL	F	0.882252	0.604847	1.15966
28136	91	TL	F	0.509178	0.261247	0.75711
28138	101	TL	F	0.390459	-0.096721	0.877639
28139	105	TL	F	0.667838	0.456237	0.87944
28140	109	TL	F	0.563442	-0.00349983	1.13038
28141	129	TL	F	0.732621	0.477054	0.988188
28144	142	TL	F	0.301071	0.0494125	0.552729
28145	149	TL	F	0.536762	0.203803	0.86972
28146	153	TL	F	0.369149	0.103126	0.635173
28147	158	TL	F	0.552203	0.332317	0.772088
28149	176	TL	F	0.684235	0.561599	0.806871
28151	181	TL	F	0.504869	0.317742	0.691995
28153	195	TL	F	0.26205	-0.105864	0.629964
28154	217	TL	F	0.463671	0.191237	0.736105
28155	223	TL	F	0.60371	0.135043	1.07238
28157	228	TL	F	0.257085	0.0553828	0.458787
28160	237	TL	F	0.412695	0.208059	0.617331
28161	239	TL	F	0.518337	0.326972	0.709701
28162	256	TL	F	0.718196	0.35919	1.0772
28163	272	TL	F	0.585797	0.239154	0.93244
28164	280	TL	F	0.542005	0.394796	0.689214
28165	287	TL	F	0.443124	0.170385	0.715862
28166	309	TL	F	0.73854	0.222987	1.25409
28168	318	TL	F	0.218845	-0.0531171	0.490807
28172	336	TL	F	0.682293	0.480103	0.884483
28173	338	TL	F	0.406418	-0.0325077	0.845343
28174	340	TL	F	0.115122	-0.144586	0.37483
28176	350	TL	F	0.416122	0.187747	0.644497
28177	352	TL	F	0.463314	0.167048	0.75958
28178	356	TL	F	0.274232	0.0311352	0.517328
28179	359	TL	F	0.593006	0.391424	0.794589
28180	361	TL	F	0.293584	0.0679131	0.519255
28181	367	TL	F	0.100664	-0.208701	0.410029
28182	370	TL	F	0.414275	0.242983	0.585567
28183	371	TL	F	0.322507	-0.338797	0.98381
28184	373	TL	F	1.07884	0.599374	1.55832
28185	374	TL	F	0.591256	0.37879	0.803721
28187	378	TL	F	0.719153	0.473678	0.964628
28188	381	TL	F	0.482543	0.211799	0.753287
28189	382	TL	F	0.49505	0.23971	0.750391
28190	383	TL	F	0.445824	0.164758	0.726889
28191	385	TL	F	-0.0026706	-0.185601	0.18026
28192	386	TL	F	0.505794	0.235024	0.776563
28193	387	TL	F	0.263881	0.0178626	0.5099
28195	398	TL	F	0.768016	0.357103	1.17893
28196	426	TL	F	0.570043	0.268174	0.871911
28197	440	TL	F	0.189293	-0.00308283	0.381669
28198	441	TL	F	0.228894	0.0431025	0.414685
28199	443	TL	F	0.251022	0.0154158	0.486628
28201	476	TL	F	0.143961	-0.10225	0.390173
28202	491	TL	F	0.412118	0.131586	0.692651
28203	492	TL	F	0.894826	0.561818	1.22783
28204	502	TL	F	0.435671	0.197331	0.674011
28206	509	TL	F	0.277447	0.00250891	0.552386
28207	531	TL	F	0.744572	0.475384	1.01376
28208	535	TL	F	0.231546	-0.0955064	0.558599
28209	554	TL	F	0.377509	-0.0452992	0.800318
28211	563	TL	F	0.233221	0.0253296	0.441112
28212	584	TL	F	0.185709	-0.0479718	0.419389
28213	589	TL	F	0.603492	0.241141	0.965843
28215	595	TL	F	1.05593	0.55709	1.55477
28216	642	TL	F	0.248727	0.0894589	0.407996
28218	703	TL	F	0.281719	0.0951486	0.468289
28219	716	TL	F	0.615701	0.425956	0.805445
28220	721	TL	F	0.172757	-0.0277432	0.373258
28222	737	TL	F	0.345797	0.106663	0.584931
28223	738	TL	F	0.607906	0.160991	1.05482
28224	748	TL	F	0.436014	0.173535	0.698493
28227	761	TL	F	0.161392	-0.0640962	0.38688
28229	776	TL	F	0.407548	0.170691	0.644405
28230	783	TL	F	0.658396	0.501865	0.814927
28231	787	TL	F	0.301669	0.103114	0.500224
28232	790	TL	F	0.613124	0.383063	0.843186
28233	796	TL	F	0.317786	0.0245452	0.611026
28234	801	TL	F	0.528851	0.320817	0.736885
28235	802	TL	F	0.554271	0.34549	0.763051
28236	804	TL	F	0.78443	0.32243	1.24643
28237	805	TL	F	0.195654	-0.127194	0.518503
28239	810	TL	F	0.230254	0.0484788	0.412029
28242	819	TL	F	0.477495	0.163814	0.791176
28243	821	TL	F	0.827663	0.470705	1.18462
28244	822	TL	F	0.253776	0.0641656	0.443387
28245	832	TL	F	0.974496	0.541159	1.40783
28246	837	TL	F	0.291635	0.0432197	0.54005
28247	843	TL	F	0.577864	0.193103	0.962625
28248	849	TL	F	0.389075	0.17009	0.608059
28249	850	TL	F	0.180935	-0.163319	0.52519
28250	853	TL	F	0.581098	0.315682	0.846513
28251	855	TL	F	0.205745	0.0476825	0.363807
28252	857	TL	F	0.380645	0.0941356	0.667154
28253	861	TL	F	0.287822	0.11518	0.460463
28254	879	TL	F	-0.0370281	-0.316659	0.242603
28255	882	TL	F	0.590601	0.38386	0.797343
28256	884	TL	F	0.266553	-0.176331	0.709436
28257	890	TL	F	0.677939	0.250117	1.10576
28258	892	TL	F	0.362437	-0.243541	0.968416
28259	894	TL	F	0.385853	0.110358	0.661347
28260	897	TL	F	0.508512	0.184823	0.832202
28261	900	TL	F	0.430464	0.116717	0.744211
28262	907	TL	F	0.474935	0.22611	0.723759
28263	908	TL	F	0.964329	0.766225	1.16243
28264	911	TL	F	0.292929	0.118321	0.467537
28265	913	TL	F	0.0791933	-0.0887812	0.247168
28274	85	TL	F	0.452374	0.350778	0.55397
28275	235	TL	F	0.541339	0.272252	0.810427
28276	310	TL	F	0.382187	0.0271185	0.737256
28278	409	TL	F	0.368681	0.0587802	0.678583
29651	40	TL	F	0.579411	-0.0116899	1.17051
29652	57	TL	F	0.672637	0.293344	1.05193
29653	229	TL	F	0.276323	-0.0308151	0.583462
29655	321	TL	F	0.648688	0.326669	0.970706
29656	405	TL	F	0.281789	0.0966856	0.466892
29658	439	TL	F	0.539429	0.304173	0.774684
29660	530	TL	F	0.265122	0.0381938	0.492051
25174	208	TL	M	0.367163	0.192238	0.542088
25175	301	TL	M	0.589378	0.195181	0.983575
25177	303	TL	M	0.448981	0.284622	0.613339
25179	304	TL	M	0.370175	0.0774564	0.662893
25180	307	TL	M	0.536693	0.267268	0.806118
25181	313	TL	M	0.511548	0.134276	0.88882
25182	315	TL	M	0.540872	0.348758	0.732986
25183	324	TL	M	0.414166	0.214545	0.613788
25184	335	TL	M	0.461923	0.114719	0.809127
25185	357	TL	M	0.558623	0.377214	0.740032
25186	358	TL	M	0.351055	0.0843228	0.617787
25187	360	TL	M	0.73126	0.504546	0.957974
25188	362	TL	M	0.436161	0.25221	0.620112
25189	375	TL	M	0.490013	0.335172	0.644855
25190	379	TL	M	0.239272	0.033725	0.444818
25191	380	TL	M	0.648006	0.318368	0.977644
25192	391	TL	M	0.251135	-0.0631058	0.565375
25193	399	TL	M	0.179103	-0.213459	0.571664
25194	427	TL	M	0.449154	0.207191	0.691117
25198	437	TL	M	0.80374	0.603867	1.00361
25201	555	TL	M	0.360639	0.170673	0.550605
25205	712	TL	M	1.0095	0.694241	1.32477
25206	732	TL	M	0.482797	0.148517	0.817077
25208	774	TL	M	0.472986	0.226124	0.719848
25210	786	TL	M	0.736568	0.394196	1.07894
25445	820	TL	M	0.485339	0.271594	0.699084
25745	859	TL	M	0.627604	0.266285	0.988923
25176	365	TL	M	0.25556	0.153271	0.357849
25203	714	TL	M	0.414696	0.159774	0.669617
28122	21	TL	M	0.107049	-0.205381	0.419479
28123	26	TL	M	0.619765	0.241427	0.998102
28124	28	TL	M	0.220633	0.0410149	0.400251
28130	69	TL	M	0.441819	0.32154	0.562098
28131	73	TL	M	0.200014	-0.0633896	0.463417
28132	75	TL	M	0.150929	-0.263278	0.565137
28135	88	TL	M	0.829177	0.603085	1.05527
28136	91	TL	M	0.579717	0.314895	0.844539
28138	101	TL	M	0.373218	-0.243141	0.989578
28139	105	TL	M	0.456933	0.154332	0.759533
28140	109	TL	M	0.363527	0.139428	0.587627
28141	129	TL	M	0.818379	0.56585	1.07091
28144	142	TL	M	0.495121	0.2774	0.712843
28145	149	TL	M	0.611407	0.363696	0.859117
28146	153	TL	M	0.531868	0.0154369	1.0483
28147	158	TL	M	0.112165	-0.154849	0.379178
28149	176	TL	M	0.784426	0.637438	0.931413
28151	181	TL	M	0.16823	-0.0800424	0.416503
28153	195	TL	M	0.201816	0.0161062	0.387525
28154	217	TL	M	0.455059	0.212829	0.697289
28155	223	TL	M	0.609607	0.205461	1.01375
28157	228	TL	M	0.426403	0.158682	0.694124
28160	237	TL	M	0.4498	0.163747	0.735853
28161	239	TL	M	0.461414	0.174693	0.748135
28162	256	TL	M	0.280183	0.0259097	0.534457
28163	272	TL	M	0.410672	0.174886	0.646458
28164	280	TL	M	0.494554	0.205817	0.783291
28165	287	TL	M	0.418905	0.160574	0.677236
28166	309	TL	M	0.259402	0.0744163	0.444387
28168	318	TL	M	0.137576	-0.109503	0.384654
28172	336	TL	M	0.621794	0.46292	0.780668
28173	338	TL	M	0.620465	-0.284465	1.5254
28174	340	TL	M	0.216491	0.0510418	0.381941
28176	350	TL	M	0.465532	0.208483	0.722582
28177	352	TL	M	0.578019	0.350586	0.805452
28178	356	TL	M	0.423459	0.128237	0.718681
28179	359	TL	M	0.391582	0.128853	0.654311
28180	361	TL	M	0.612591	0.33583	0.889353
28181	367	TL	M	0.278721	0.0446231	0.512818
28182	370	TL	M	0.367475	0.242661	0.49229
28183	371	TL	M	0.793108	-1.05353	2.63974
28184	373	TL	M	0.570188	0.355116	0.785259
28185	374	TL	M	0.618004	0.398242	0.837766
28187	378	TL	M	0.319954	-0.0195345	0.659443
28188	381	TL	M	0.548919	0.236078	0.861761
28189	382	TL	M	0.679072	0.507886	0.850257
28190	383	TL	M	0.469198	0.209275	0.729122
28191	385	TL	M	0.298514	0.00900482	0.588023
28192	386	TL	M	0.300522	0.0493501	0.551695
28193	387	TL	M	0.263806	0.0614595	0.466152
28195	398	TL	M	0.320228	0.0869127	0.553544
28196	426	TL	M	-0.00782215	-0.499793	0.484148
28197	440	TL	M	0.611967	0.327774	0.89616
28198	441	TL	M	0.362881	0.14861	0.577151
28199	443	TL	M	0.248777	-0.0322579	0.529812
28201	476	TL	M	0.279028	0.0188273	0.539229
28202	491	TL	M	0.279543	0.039065	0.520021
28203	492	TL	M	0.419044	0.130824	0.707265
28204	502	TL	M	0.621588	0.459296	0.78388
28206	509	TL	M	0.608444	0.48789	0.728997
28207	531	TL	M	0.441634	0.267691	0.615578
28208	535	TL	M	0.240686	0.0560082	0.425364
28209	554	TL	M	0.492469	0.299391	0.685548
28211	563	TL	M	1.16982	0.753874	1.58576
28212	584	TL	M	0.198665	-0.0581574	0.455488
28213	589	TL	M	0.52934	0.28659	0.772091
28215	595	TL	M	0.772422	0.46374	1.0811
28216	642	TL	M	0.363541	0.0736306	0.653452
28218	703	TL	M	0.417935	0.20441	0.63146
28219	716	TL	M	0.415292	0.185291	0.645294
28220	721	TL	M	0.788076	0.595139	0.981013
28222	737	TL	M	0.468915	0.249073	0.688758
28223	738	TL	M	0.562247	0.180995	0.9435
28224	748	TL	M	0.0999514	-0.0823371	0.28224
28227	761	TL	M	0.104295	-0.210092	0.418681
28229	776	TL	M	0.293765	0.0243789	0.563152
28230	783	TL	M	0.357786	0.15472	0.560853
28231	787	TL	M	0.527125	0.406031	0.648219
28232	790	TL	M	0.546997	0.31368	0.780313
28233	796	TL	M	0.427862	0.199296	0.656429
28234	801	TL	M	0.441465	0.280004	0.602925
28235	802	TL	M	0.314394	0.0896076	0.53918
28236	804	TL	M	0.305497	0.139372	0.471621
28237	805	TL	M	0.24299	-0.0155049	0.501485
28239	810	TL	M	0.679298	0.428483	0.930113
28242	819	TL	M	0.225261	-0.0075275	0.458049
28243	821	TL	M	0.240284	0.0542862	0.426282
28244	822	TL	M	0.420331	0.123102	0.717559
28245	832	TL	M	0.880918	0.236834	1.525
28246	837	TL	M	0.355493	0.0156203	0.695365
28247	843	TL	M	0.510993	0.171072	0.850914
28248	849	TL	M	0.336528	0.0922936	0.580763
28249	850	TL	M	0.59402	0.39675	0.79129
28250	853	TL	M	0.260472	0.0487734	0.47217
28251	855	TL	M	0.802591	0.573513	1.03167
28252	857	TL	M	0.513791	0.306446	0.721136
28253	861	TL	M	0.196021	-0.0275788	0.419621
28254	879	TL	M	0.227641	0.00976605	0.445517
28255	882	TL	M	0.653024	0.149654	1.1564
28256	884	TL	M	0.624097	0.319007	0.929187
28257	890	TL	M	0.583589	0.30016	0.867018
28258	892	TL	M	0.00485797	-0.49063	0.500346
28259	894	TL	M	0.425256	0.222513	0.628
28260	897	TL	M	0.257679	0.0747127	0.440645
28261	900	TL	M	0.397788	0.205863	0.589713
28262	907	TL	M	0.421844	0.202124	0.641565
28263	908	TL	M	0.701226	0.476808	0.925645
28264	911	TL	M	0.311472	0.128138	0.494805
28265	913	TL	M	0.219163	-0.058314	0.496639
28274	85	TL	M	0.135543	-0.0169264	0.288012
28275	235	TL	M	0.522961	0.039719	1.0062
28276	310	TL	M	0.29775	0.119249	0.47625
28278	409	TL	M	0.131215	-0.122332	0.384762
29651	40	TL	M	0.689568	0.41518	0.963957
29652	57	TL	M	0.604039	0.379269	0.828809
29653	229	TL	M	0.638689	0.379812	0.897566
29655	321	TL	M	0.5275	0.212941	0.842059
29656	405	TL	M	0.150429	-0.0321448	0.333004
29658	439	TL	M	0.669546	0.448038	0.891054
29660	530	TL	M	0.268336	0.109637	0.427036

## Sheet: QGA Dataset
QGA Dataset
Phenotype	p Line	p Sex	p Sex x Line	p Food	Phenotypic correlation M F	Line (VG/VP)	Line x Sex (VGxS/VP)	Food (VF/VP)	Residual (VE/VP)	H2	rMF
Centroid Size	< 2e-16	< 2e-16	< 2e-16	4e-05	0.899387	0.561519	0.0662938	0.151132	0.221055	0.627813	0.965705
Interocular Distance	< 2e-16	< 2e-16	< 2e-16	0.1	0.904353	0.633915	0.0531943	0.0315473	0.281339	0.687114	0.969794

## Sheet: Phenotypic variation
Phenotypic Variation
FEMALES
Phenotype	Smallest	Largest	% Difference	Mean	STD	CV [%]
Centroid Size	2.075	2.515	17.5	2.36381	0.0773357	3.27165
Interocular Distance	0.409	0.568	28	0.47517	0.020741	4.36496
MALES
Phenotype	Smallest	Largest	% Difference	Mean	STD	CV [%]
Centroid Size	1.794	2.217	19	2.05307	0.0683537	3.32934
Interocular Distance	0.37	0.499	26	0.432774	0.0180459	4.16982
