# Supplementary material for: Genome-Wide Analysis Reveals Novel Regulators of Growth in Drosophila melanogaster
Source: PLoS Genet. 2016 Jan 11;12(1):e1005616. doi: 10.1371/journal.pgen.1005616 (PMC4709145; doi:10.1371/journal.pgen.1005616)
Supplement: S2 Table — Raw data for all traits and line means (Mean), standard deviations (STD) and number of phenotyped flies (N) listed by sex for centroid size (CS) and interocular distance (IOD). (XLS) [file pgen.1005616.s013.xls]

## Sheet: Data all traits
Bloomington	RAL	Foodbatch	Temperature	Sex	Specimen	HW	IOD	SW	TL	EA	Area	Length	Width	CS	L2_AP	L5_AP	iarea1	iarea2	iarea3	iarea4	iarea5	iarea6	iarea7	iarea8	L1	L2	L3	L4	L5	L6	cvp	cva
25174	208	4	25	1	1	0.78321	0.44002	0.66286	0.89123	0.108937	0.938416	1.52628	0.788238	2.0505	0.31152	0.286127	0.102203	0.16829	0.173298	0.01762	0.175488	0.062159	0.218057	0.020473	0.30809	1.10503	1.53653	1.47815	0.980921	0.244557	0.146547	0.053106
25174	208	4	25	1	2	0.75676	0.40542	0.6586	0.82991	0.103222	0.891597	1.48733	0.766139	1.98139	0.302548	0.272754	0.095549	0.161593	0.171832	0.018827	0.164174	0.058212	0.201782	0.018914	0.296212	1.03667	1.49326	1.43343	0.93999	0.240599	0.15004	0.058747
25174	208	4	25	1	3	0.76449	0.40113	0.65861	0.84989	0.10477	0.887306	1.49589	0.769708	1.99232	0.302064	0.26991	0.095586	0.165023	0.165085	0.017654	0.164124	0.059319	0.200117	0.019339	0.288894	1.05947	1.50307	1.43436	0.940254	0.223137	0.145863	0.057976
25174	208	4	25	1	4	0.77818	0.42179	0.66849	0.8577	0.107851	NA	NA	NA	NA	NA	NA	NA	NA	NA	NA	NA	NA	NA	NA	NA	NA	NA	NA	NA	NA	NA	NA
25174	208	4	25	1	5	0.7751	0.40353	0.66277	0.85666	0.100212	0.890996	1.48379	0.770446	1.99161	0.291077	0.276093	0.098158	0.161153	0.166242	0.017079	0.166056	0.056078	0.206291	0.019207	0.291308	1.06913	1.49066	1.43119	0.950222	0.239327	0.145298	0.058863
25174	208	4	25	1	6	0.8065	0.43249	0.68851	0.90208	0.114437	0.972173	1.55188	0.800078	2.08036	0.320089	0.299929	0.105318	0.17624	0.179882	0.018357	0.177128	0.067762	0.225931	0.020862	0.300229	1.1126	1.55631	1.49601	0.992565	0.253492	0.154053	0.055885
25174	208	4	25	1	7	0.77266	0.41351	0.6703	0.86246	0.106161	0.899561	1.49988	0.770926	1.99981	0.304269	0.272033	0.098521	0.162484	0.171985	0.018541	0.164355	0.058176	0.204835	0.019807	0.300494	1.05529	1.50618	1.43883	0.954755	0.240732	0.147844	0.060734
25174	208	4	25	1	8	0.8019	0.44463	0.67722	0.88043	0.107197	0.90651	1.50151	0.763378	2.00953	0.306759	0.269999	0.097426	0.168411	0.16454	0.018682	0.164687	0.059568	0.210897	0.020955	0.310532	1.07252	1.51051	1.44471	0.965065	0.242391	0.141711	0.057944
25174	208	4	25	1	9	0.7913	0.42046	0.69568	0.89378	0.110068	0.926311	1.52503	0.784489	2.03916	0.31302	0.284922	0.099006	0.169181	0.176747	0.018556	0.170967	0.061629	0.210476	0.019364	0.293553	1.08505	1.53282	1.47236	0.969355	0.240383	0.149141	0.054277
25174	208	4	25	1	10	0.77457	0.41688	0.66511	0.85551	0.105499	0.920968	1.51708	0.769319	2.03091	0.317444	0.269712	0.101513	0.171512	0.174624	0.017248	0.163439	0.059839	0.21253	0.019545	0.300193	1.08277	1.52105	1.46116	0.971365	0.217607	0.140683	0.050731
25174	208	4	25	1	11	0.78798	0.42013	0.66727	0.84969	0.11051	0.932975	1.51693	0.78704	2.03679	0.305185	0.288014	0.100928	0.166786	0.175828	0.018622	0.16909	0.062141	0.218452	0.020294	0.29685	1.09286	1.52319	1.46037	0.976562	0.23102	0.151602	0.060352
25174	208	4	25	1	12	0.76934	0.40554	0.67141	0.85764	0.11005	0.917654	1.50983	0.771316	2.02718	0.304955	0.278903	0.100581	0.166877	0.172131	0.017173	0.165394	0.061657	0.213249	0.019773	0.297741	1.07918	1.51843	1.45814	0.973024	0.250145	0.146164	0.05962
25174	208	4	25	1	13	0.78985	0.41476	0.67289	0.85628	0.102407	0.959866	1.52327	0.798394	2.05419	0.312679	0.304745	0.103171	0.172677	0.183116	0.01982	0.179258	0.061705	0.21955	0.019601	0.293517	1.09194	1.53389	1.48144	0.984058	0.237995	0.149333	0.060833
25174	208	4	25	1	14	0.8025	0.43779	0.68416	0.85884	0.104551	NA	NA	NA	NA	NA	NA	NA	NA	NA	NA	NA	NA	NA	NA	NA	NA	NA	NA	NA	NA	NA	NA
25174	208	4	25	1	15	0.78622	0.4181	0.66172	0.85302	0.109876	0.919511	1.49304	0.784836	2.01387	0.306481	0.279626	0.099533	0.161471	0.175429	0.017367	0.168164	0.062958	0.21331	0.020345	0.299312	1.08631	1.50421	1.44404	0.969003	0.23655	0.14882	0.059818
25174	208	4	25	1	16	0.80815	0.434	0.70704	0.88966	0.11209	0.938586	1.53382	0.77363	2.0549	0.300809	0.295579	0.099996	0.164063	0.179186	0.01909	0.168965	0.064272	0.221825	0.020293	0.302552	1.08635	1.53829	1.48236	0.981921	0.223084	0.150374	0.060148
25174	208	4	25	1	17	0.7612	0.41612	0.63322	0.81333	0.104322	0.866764	1.46769	0.75275	1.95867	0.285647	0.266451	0.094713	0.157367	0.159573	0.018893	0.158285	0.057461	0.200925	0.018964	0.28999	1.02269	1.47496	1.41664	0.947715	0.243912	0.143108	0.055183
25174	208	4	25	1	18	0.78278	0.42036	0.67235	0.84103	0.10649	0.925023	1.51452	0.769905	2.02323	0.309688	0.280501	0.1005	0.166936	0.173611	0.018241	0.169688	0.061318	0.214327	0.020138	0.296721	1.05903	1.52485	1.46651	0.972953	0.246798	0.149035	0.060876
25174	208	4	25	1	19	0.77057	0.40707	0.65194	0.843	0.109712	0.929267	1.51516	0.780627	2.02463	0.308452	0.2893	0.098763	0.168282	0.177041	0.019561	0.172483	0.059818	0.212378	0.020406	0.298598	1.052	1.51781	1.46795	0.967048	0.248449	0.154479	0.056247
25174	208	4	25	1	20	0.79184	0.41803	0.6708	0.88345	0.111547	0.965382	1.54271	0.79272	2.06219	0.315074	0.298471	0.106532	0.172332	0.181877	0.018878	0.175355	0.064469	0.222532	0.022326	0.317125	1.08778	1.55333	1.48525	0.988081	0.246016	0.150449	0.061024
25174	208	4	25	1	21	0.79811	0.43059	0.67726	0.87569	0.109402	0.963498	1.54324	0.793388	2.06023	0.316102	0.296301	0.10331	0.172319	0.18182	0.019302	0.172506	0.065647	0.225785	0.021783	0.29841	1.08436	1.54965	1.48339	0.984553	0.243952	0.150774	0.058132
25174	208	4	25	1	22	0.78669	0.40935	0.70299	0.89109	0.116473	0.962579	1.55049	0.790027	2.07331	0.321602	0.290199	0.103341	0.174065	0.178502	0.018724	0.1744	0.06545	0.225768	0.021478	0.316428	1.09952	1.56172	1.4964	0.998515	0.234753	0.150736	0.056163
25174	208	4	25	1	23	0.81216	0.42936	0.69157	0.89738	0.107336	0.894377	1.50293	0.768447	2.00382	0.289409	0.285296	0.094658	0.16565	0.166985	0.016565	0.165018	0.059911	0.206206	0.018726	0.291573	1.06746	1.51248	1.44259	0.952259	0.264671	0.148204	0.054883
25174	208	4	25	1	24	0.75977	0.40172	0.66096	0.84254	0.107274	0.897321	1.48262	0.772168	1.9924	0.30538	0.268191	0.09847	0.163851	0.167944	0.016349	0.166519	0.058709	0.206127	0.019252	0.295942	1.0735	1.49453	1.44066	0.946366	0.240712	0.141069	0.060722
25174	208	4	25	1	25	0.76312	0.4224	0.65803	0.82122	0.10522	0.912681	1.51476	0.769686	2.01015	0.30505	0.281197	0.093041	0.167545	0.168915	0.018794	0.170545	0.059743	0.212862	0.020467	0.297962	1.05125	1.51515	1.44507	0.95817	0.230175	0.143503	0.052137
25174	208	4	25	2	1	0.82491	0.44479	0.75284	0.97797	0.127796	1.13949	1.72387	0.846879	2.30972	0.364098	0.350569	0.126851	0.192649	0.208945	0.022268	0.209909	0.079871	0.274091	0.024041	0.33672	1.24026	1.73063	1.65325	1.09961	0.22724	0.163415	0.067054
25174	208	4	25	2	2	0.80602	0.44014	0.73241	0.93091	0.12357	1.09819	1.68908	0.830264	2.24876	0.363002	0.333297	0.109674	0.193288	0.201122	0.022408	0.205523	0.073026	0.268392	0.023726	0.33553	1.18343	1.6939	1.63921	1.07851	0.264106	0.170641	0.058285
25174	208	4	25	2	3	0.83496	0.46349	0.73792	1.00005	0.130799	1.16745	1.7311	0.86887	2.30972	0.37713	0.3586	0.122836	0.19749	0.212968	0.025307	0.215517	0.083123	0.285044	0.023705	0.339061	1.23369	1.73294	1.67218	1.09659	0.261392	0.169135	0.06153
25174	208	4	25	2	4	0.82606	0.45232	0.756	0.98129	0.127261	1.15949	1.70569	0.861319	2.29945	0.362927	0.36834	0.127128	0.203599	0.206696	0.022889	0.213815	0.08279	0.276793	0.024019	0.341862	1.23496	1.7178	1.64607	1.10209	0.259323	0.177427	0.061933
25174	208	4	25	2	5	0.80806	0.43322	0.73829	0.93621	0.12071	1.08794	1.66315	0.844168	2.22774	0.341252	0.348779	0.11424	0.183321	0.201587	0.022014	0.206017	0.076211	0.259378	0.023918	0.336478	1.19181	1.66397	1.60713	1.05321	0.266222	0.169609	0.058459
25174	208	4	25	2	6	0.81628	0.43569	0.76273	0.98744	0.122085	1.20824	1.74846	0.880516	2.34805	0.386522	0.376498	0.128497	0.21375	0.21891	0.025067	0.222048	0.082142	0.291394	0.025152	0.341636	1.27152	1.76101	1.68732	1.12319	0.28479	0.173095	0.069563
25174	208	4	25	2	7	0.82862	0.4583	0.75281	0.97946	0.131701	1.18856	1.7333	0.876839	2.33366	0.38251	0.36682	0.128026	0.210133	0.21062	0.023567	0.218912	0.085274	0.284327	0.026989	0.347313	1.27215	1.74484	1.68623	1.11438	0.254322	0.175273	0.064328
25174	208	4	25	2	8	0.82932	0.4424	0.76296	1.0135	0.124035	1.19603	1.72659	0.868945	2.3222	0.37704	0.372839	0.126942	0.209168	0.216056	0.024897	0.215037	0.083704	0.292263	0.026489	0.342384	1.24751	1.73812	1.67364	1.11418	0.272743	0.17111	0.067796
25174	208	4	25	2	9	0.83421	0.45254	0.75683	0.98788	0.12799	1.13786	1.69867	0.851719	2.28748	0.357999	0.356082	0.119896	0.193105	0.206405	0.023993	0.211852	0.07777	0.279656	0.024311	0.332455	1.21303	1.70473	1.65959	1.1007	0.258068	0.164667	0.060286
25174	208	4	25	2	10	0.82389	0.43954	0.77292	0.96422	0.117062	1.13432	1.72004	0.854908	2.30812	0.360512	0.353672	0.120682	0.197153	0.203264	0.022492	0.209621	0.080746	0.275316	0.023971	0.34156	1.25262	1.73682	1.67078	1.09277	0.248431	0.166962	0.06151
25174	208	4	25	2	11	0.84115	0.4643	0.77324	1.00994	0.13467	1.19787	1.74059	0.87271	2.3496	0.379905	0.370315	0.131316	0.205864	0.222764	0.022749	0.215051	0.082853	0.291653	0.024631	0.344036	1.2712	1.74679	1.69914	1.13001	0.270179	0.168751	0.062048
25174	208	4	25	2	12	0.82604	0.44386	0.76082	0.96508	0.124838	1.10605	1.69632	0.837768	2.27709	0.343173	0.354506	0.115074	0.185395	0.204353	0.023926	0.208809	0.074248	0.270336	0.022997	0.328726	1.22495	1.70164	1.65073	1.0836	0.25784	0.162457	0.05881
25174	208	4	25	2	13	0.83635	0.4456	0.76201	0.98137	0.1318	NA	NA	NA	NA	NA	NA	NA	NA	NA	NA	NA	NA	NA	NA	NA	NA	NA	NA	NA	NA	NA	NA
25174	208	4	25	2	14	0.82502	0.44981	0.76457	0.97929	0.127087	NA	NA	NA	NA	NA	NA	NA	NA	NA	NA	NA	NA	NA	NA	NA	NA	NA	NA	NA	NA	NA	NA
25174	208	4	25	2	15	0.80622	0.45016	0.73334	0.94524	0.124115	1.13921	1.69409	0.855283	2.27109	0.368537	0.352328	0.124591	0.199376	0.206393	0.024439	0.211811	0.077867	0.269552	0.024125	0.31816	1.20248	1.70413	1.64629	1.08668	0.263901	0.169136	0.064423
25174	208	4	25	2	16	0.83207	0.46267	0.74546	0.99272	0.125682	1.21594	1.75287	0.879414	2.35936	0.383737	0.382235	0.132294	0.210412	0.222296	0.02621	0.220249	0.086061	0.291914	0.025763	0.332685	1.27728	1.76294	1.70215	1.12532	0.263728	0.178829	0.069966
25174	208	4	25	2	17	0.81332	0.44381	0.73469	0.94722	0.124559	1.11637	1.67668	0.849296	2.25396	0.351816	0.356009	0.119658	0.193428	0.203144	0.023663	0.209316	0.077447	0.264505	0.02429	0.320239	1.21846	1.68298	1.62881	1.0728	0.256966	0.170404	0.068826
25174	208	4	25	2	18	0.84499	0.45018	0.77476	1.01705	0.125316	1.21022	1.74275	0.884185	2.34905	0.381538	0.378233	0.132202	0.21186	0.217818	0.025692	0.217825	0.08587	0.291902	0.026118	0.33678	1.2872	1.75825	1.6902	1.12087	0.272328	0.175769	0.068446
25174	208	4	25	2	19	0.83269	0.45453	0.72195	0.97273	0.131003	1.16457	1.70869	0.866186	2.2984	0.375453	0.360607	0.126719	0.206247	0.206674	0.026595	0.213742	0.082101	0.275287	0.026564	0.32868	1.2441	1.71679	1.6609	1.09632	0.263042	0.175161	0.070125
25174	208	4	25	2	20	0.82164	0.46349	0.73672	0.99558	0.126	1.16154	1.71144	0.860377	2.29215	0.374889	0.358088	0.128223	0.203314	0.209402	0.026506	0.215211	0.077708	0.274488	0.025826	0.330245	1.23013	1.71867	1.65871	1.09203	0.264949	0.170271	0.068678
25174	208	4	25	2	21	0.82085	0.44689	0.75211	0.98079	0.12505	1.16133	1.7019	0.864038	2.30371	0.372139	0.354296	0.125229	0.205152	0.20461	0.025153	0.210466	0.079799	0.285139	0.024517	0.335676	1.2528	1.71589	1.65607	1.11485	0.265496	0.17334	0.063703
25174	208	4	25	2	22	0.86938	0.48106	0.7947	1.04703	0.135295	1.24054	1.76635	0.889396	2.37887	0.384839	0.397865	0.130048	0.218619	0.217546	0.025398	0.231056	0.089085	0.299989	0.027385	0.348966	1.28592	1.77095	1.70951	1.12588	0.271611	0.186306	0.06554
25174	208	4	25	2	23	0.80794	0.45601	0.70481	0.95662	0.120343	1.13271	1.6917	0.854875	2.2758	0.366009	0.35347	0.118763	0.198722	0.211346	0.023873	0.209507	0.074764	0.270186	0.024091	0.334614	1.21588	1.69707	1.64417	1.08016	0.25634	0.16511	0.062103
25174	208	4	25	2	24	0.84082	0.45494	0.75931	0.98764	0.124557	1.15787	1.70915	0.856179	2.29645	0.363728	0.366226	0.118303	0.202492	0.209743	0.022398	0.216207	0.07815	0.284491	0.025045	0.348141	1.21246	1.71561	1.66652	1.1083	0.267566	0.168841	0.056971
25174	208	4	25	2	25	0.83065	0.45258	0.76361	0.95571	0.124915	1.12944	1.69385	0.852676	2.27406	0.3718	0.346858	0.122809	0.201449	0.207188	0.02323	0.209468	0.076457	0.264671	0.023156	0.336044	1.22248	1.70086	1.6462	1.08076	0.268223	0.166671	0.062632
25175	301	3	25	1	1	0.83402	0.42943	0.69202	0.91027	0.125353	1.01581	1.58691	0.826697	2.12785	0.346264	0.315461	0.104756	0.185247	0.189408	0.023319	0.194017	0.0691	0.227094	0.021826	0.304363	1.14824	1.59401	1.53738	0.994692	0.181153	0.158605	0.066489
25175	301	3	25	1	2	0.82571	0.41996	0.70682	0.92481	0.121014	NA	NA	NA	NA	NA	NA	NA	NA	NA	NA	NA	NA	NA	NA	NA	NA	NA	NA	NA	NA	NA	NA
25175	301	3	25	1	3	0.81788	0.41229	0.70113	0.90261	0.123578	NA	NA	NA	NA	NA	NA	NA	NA	NA	NA	NA	NA	NA	NA	NA	NA	NA	NA	NA	NA	NA	NA
25175	301	3	25	1	4	0.82581	0.42185	0.68401	0.94213	0.127819	1.03082	1.56855	0.838992	2.12439	0.328241	0.337901	0.112054	0.184014	0.188571	0.02201	0.1976	0.073034	0.232225	0.020425	0.286524	1.15934	1.5728	1.52448	0.994892	0.233296	0.166886	0.06273
25175	301	3	25	1	5	0.82179	0.42732	0.69293	0.88784	0.121222	1.05553	1.61776	0.859128	2.18167	0.353334	0.337621	0.115495	0.195569	0.193723	0.022957	0.20369	0.07442	0.227185	0.02159	0.313885	1.209	1.62676	1.57379	1.00634	0.238993	0.16655	0.060467
25175	301	3	25	1	6	0.8287	0.42185	0.6842	0.91447	0.120781	1.0269	1.59384	0.834103	2.14188	0.348592	0.317197	0.112486	0.189505	0.189161	0.022646	0.191307	0.072214	0.226558	0.021165	0.291152	1.17676	1.59647	1.53369	0.983541	0.229122	0.166109	0.065474
25175	301	3	25	1	7	0.81187	0.42505	0.70036	0.91072	0.114226	1.04759	1.58304	0.860086	2.12873	0.343186	0.336991	0.115025	0.188517	0.194485	0.021614	0.203775	0.070957	0.230785	0.021439	0.295612	1.15848	1.58881	1.53024	0.98035	0.23442	0.160901	0.063013
25175	301	3	25	1	8	0.84629	0.43606	0.73311	0.90849	0.123417	1.0617	1.61833	0.855898	2.17559	0.357331	0.333305	0.112321	0.188295	0.200954	0.025534	0.201163	0.07363	0.236256	0.021786	0.304258	1.20037	1.6276	1.56013	1.00999	0.242348	0.164322	0.066842
25175	301	3	25	1	9	0.84019	0.45376	0.72273	0.94177	0.122506	NA	NA	NA	NA	NA	NA	NA	NA	NA	NA	NA	NA	NA	NA	NA	NA	NA	NA	NA	NA	NA	NA
25175	301	3	25	1	10	0.82474	0.43706	0.69148	0.9057	0.122544	1.06772	1.61556	0.857107	2.16801	0.367127	0.328629	0.114574	0.195887	0.196589	0.023593	0.203396	0.075486	0.233691	0.023408	0.311137	1.19313	1.62076	1.55017	1.00975	0.21867	0.163991	0.060712
25175	301	3	25	1	11	0.82787	0.43646	0.72084	0.92801	0.119849	1.06543	1.59692	0.851956	2.1654	0.343793	0.346432	0.114752	0.19039	0.197377	0.02042	0.206011	0.074822	0.238761	0.021774	0.310065	1.17793	1.6049	1.56404	1.00053	0.236727	0.17005	0.064505
25175	301	3	25	1	12	0.81496	0.42018	0.69968	0.91769	0.122442	1.02542	1.56682	0.847929	2.11583	0.325024	0.335034	0.109678	0.179195	0.186263	0.023343	0.199362	0.070863	0.233065	0.022655	0.315077	1.16314	1.57352	1.52795	1.00082	0.23715	0.168645	0.065785
25175	301	3	25	1	13	0.85716	0.44467	0.72854	0.94775	0.124249	1.04872	1.59977	0.851928	2.14935	0.347772	0.334717	0.117172	0.191734	0.194267	0.020274	0.201559	0.073677	0.22682	0.022205	0.298617	1.18602	1.60071	1.54128	0.985311	0.239477	0.167257	0.059104
25175	301	3	25	1	14	0.81684	0.43102	0.70484	0.91703	0.121913	1.02538	1.5718	0.84418	2.11837	0.337975	0.324056	0.111068	0.18649	0.186464	0.023078	0.194173	0.071014	0.230348	0.02183	0.29968	1.17087	1.57991	1.52153	0.991607	0.228427	0.15645	0.065986
25175	301	3	25	1	15	0.82222	0.43467	0.70178	0.91848	0.126963	1.03591	1.59996	0.839843	2.14911	0.34248	0.332383	0.108733	0.18681	0.19369	0.023006	0.196058	0.074466	0.229207	0.022457	0.308269	1.17079	1.60622	1.54081	0.994337	0.23889	0.172884	0.067013
25175	301	3	25	1	16	0.84296	0.44245	0.7159	0.90155	0.120279	1.06277	1.61306	0.847607	2.16541	0.35495	0.335181	0.120235	0.192675	0.198053	0.022795	0.20245	0.073206	0.229912	0.022229	0.308875	1.1907	1.61373	1.55563	0.993674	0.21677	0.162199	0.064827
25175	301	3	25	1	17	0.84808	0.44931	0.71593	0.92719	0.130364	1.1247	1.64116	0.896547	2.21824	0.373275	0.355718	0.128831	0.20809	0.202785	0.024534	0.212803	0.080056	0.242437	0.02459	0.306666	1.2368	1.64548	1.59125	1.01227	0.240559	0.174103	0.069109
25175	301	3	25	1	18	0.81891	0.42488	0.70146	0.9396	0.123905	1.05295	1.60473	0.854261	2.15129	0.334169	0.339015	0.121598	0.184881	0.195571	0.024351	0.196357	0.070986	0.23469	0.023444	0.304772	1.17014	1.61879	1.55355	1.00937	0.236702	0.162566	0.070418
25175	301	3	25	1	19	0.84957	0.44283	0.7439	0.92961	0.124601	1.06167	1.62332	0.856816	2.18125	0.348532	0.341726	0.116885	0.192942	0.199616	0.022761	0.197933	0.076139	0.230863	0.0235	0.321343	1.20237	1.62524	1.57476	0.999445	0.234694	0.162653	0.064555
25175	301	3	25	1	20	0.83254	0.43542	0.70508	0.92236	0.12175	1.0763	1.61078	0.8673	2.16687	0.359662	0.337611	0.120124	0.199091	0.197547	0.023184	0.202206	0.074303	0.236375	0.022294	0.296538	1.19797	1.61791	1.55677	0.999881	0.24072	0.167057	0.066282
25175	301	3	25	1	21	0.84948	0.44179	0.71133	0.94938	0.1297	1.08546	1.62587	0.867533	2.20183	0.348795	0.358069	0.116214	0.190905	0.205174	0.026136	0.204948	0.078998	0.240184	0.022256	0.285506	1.21794	1.63654	1.58067	1.01962	0.232978	0.172553	0.072634
25175	301	3	25	1	22	0.80996	0.42226	0.71835	0.94167	0.117095	1.01569	1.57404	0.836869	2.1077	0.327242	0.324961	0.116603	0.177887	0.187238	0.021821	0.193562	0.070877	0.225953	0.020802	0.286465	1.13912	1.57614	1.51264	0.968212	0.23244	0.165886	0.064021
25175	301	3	25	1	23	0.82044	0.42883	0.6935	0.91639	0.120521	1.01618	1.56811	0.841124	2.10979	0.333108	0.317954	0.115403	0.181824	0.184807	0.021241	0.193439	0.069041	0.228576	0.021038	0.282993	1.1687	1.57526	1.51256	0.975569	0.23322	0.163975	0.064783
25175	301	3	25	1	24	0.79108	0.42917	0.67284	0.85774	0.116335	0.908428	1.44694	0.781976	1.96523	0.292721	0.287302	0.103687	0.167133	0.165206	0.018728	0.161945	0.066512	0.206056	0.018538	0.273687	1.06144	1.45267	1.40923	0.933157	0.217808	0.15178	0.056338
25175	301	3	25	1	25	0.85085	0.45218	0.7102	0.9477	0.130309	1.13041	1.63432	0.892177	2.20516	0.364671	0.370839	0.123107	0.205979	0.20915	0.02414	0.218249	0.077462	0.24875	0.022968	0.312455	1.20148	1.6438	1.5902	1.02156	0.260827	0.178757	0.070104
25175	301	3	25	2	1	0.90131	0.47845	0.81004	1.1048	0.149414	1.30724	1.8258	0.938989	2.44861	0.415019	0.428667	0.138546	0.218249	0.241981	0.031644	0.24835	0.101936	0.29691	0.028323	0.347996	1.32743	1.82916	1.76806	1.14134	0.259072	0.20307	0.076038
25175	301	3	25	2	2	0.9323	0.48943	0.80392	1.08693	0.157232	1.42602	1.87907	0.981405	2.54458	0.460309	0.444165	0.156622	0.250037	0.24886	0.033972	0.262595	0.107639	0.334165	0.031022	0.351753	1.42683	1.88578	1.81855	1.18544	0.262939	0.208192	0.076936
25175	301	3	25	2	3	0.93773	0.48915	0.80793	1.0963	0.149106	1.30355	1.8227	0.92796	2.44878	0.426696	0.401534	0.142405	0.216035	0.238334	0.031373	0.245444	0.095739	0.306407	0.026854	0.319115	1.36881	1.82511	1.75522	1.14216	0.244933	0.188224	0.070729
25175	301	3	25	2	4	0.88412	0.46159	0.81126	1.04705	NA	1.25061	1.74872	0.935435	2.36616	0.391401	0.406905	0.140102	0.207492	0.231503	0.031116	0.237893	0.088824	0.28722	0.024895	0.323452	1.30613	1.75525	1.70156	1.09308	0.249157	0.190372	0.075062
25175	301	3	25	2	5	0.89353	0.45836	0.79319	1.08851	NA	1.27489	1.78183	0.933182	2.40446	0.39675	0.421606	0.138297	0.219597	0.224647	0.029367	0.245729	0.097659	0.290951	0.026917	0.331839	1.32321	1.7882	1.73001	1.11953	0.250696	0.201203	0.076404
25175	301	3	25	2	6	0.9162	0.48557	0.81122	1.09679	NA	1.37413	1.85906	0.957208	2.4988	0.456327	0.424076	0.154678	0.248266	0.23966	0.034848	0.250684	0.105982	0.30723	0.03158	0.354549	1.41222	1.86002	1.78354	1.15586	0.252496	0.195125	0.081966
25175	301	3	25	2	7	0.91712	0.47445	0.79895	1.09458	0.156389	1.37248	1.86838	0.965534	2.51131	0.462104	0.423506	0.153463	0.248904	0.246412	0.033391	0.252025	0.103926	0.303696	0.029593	0.35009	1.4055	1.87511	1.80122	1.15643	0.228097	0.196799	0.080527
25175	301	3	25	2	8	0.87207	0.44623	0.80121	1.04825	0.140137	1.23178	1.74053	0.917177	2.33881	0.381622	0.401791	0.141996	0.208661	0.22062	0.02947	0.233082	0.090776	0.278557	0.027762	0.324839	1.28289	1.74094	1.68578	1.07236	0.250109	0.186928	0.074968
25175	301	3	25	2	9	0.92127	0.4816	0.82917	1.09546	0.15069	1.32737	1.81402	0.951806	2.45296	0.435023	0.418599	0.146826	0.23901	0.237567	0.031284	0.241962	0.102577	0.300057	0.027728	0.321067	1.36802	1.81761	1.75534	1.13729	0.247009	0.200628	0.075539
25175	301	3	25	2	10	0.88355	0.45032	0.8008	1.05166	0.135712	1.27747	1.74699	0.944067	2.37473	0.410133	0.410424	0.142328	0.220904	0.232914	0.031708	0.242464	0.091452	0.286865	0.027626	0.328676	1.30917	1.75231	1.70419	1.08833	0.24377	0.19083	0.083018
25175	301	3	25	2	11	0.88712	0.45942	0.79523	1.06561	0.138417	1.29611	1.7697	0.94923	2.38668	0.402985	0.429968	0.14316	0.22511	0.230446	0.033117	0.24529	0.097894	0.291992	0.028254	0.33227	1.32061	1.78045	1.71912	1.10368	0.253973	0.199203	0.08041
25175	301	3	25	2	12	0.89843	0.4701	0.79971	1.05996	0.14031	1.32704	1.82186	0.94798	2.45208	0.446064	0.417123	0.143616	0.240506	0.240733	0.032459	0.243308	0.104749	0.291042	0.029482	0.343396	1.34087	1.82231	1.76308	1.13349	0.24691	0.19771	0.079026
25175	301	3	25	2	13	0.90477	0.47047	0.78488	1.06573	0.148361	1.36128	1.84473	0.949047	2.47695	0.464127	0.410449	0.14944	0.248481	0.244124	0.033451	0.246716	0.100434	0.307763	0.029956	0.351599	1.37097	1.84493	1.77506	1.15053	0.253179	0.193984	0.083676
25175	301	3	25	2	14	0.90719	0.47745	0.81056	1.07064	0.146603	1.35218	1.86079	0.956648	2.49849	0.457816	0.415603	0.149347	0.242688	0.249059	0.030589	0.254178	0.095941	0.303074	0.026894	0.344689	1.39015	1.86429	1.80216	1.14303	0.267821	0.201662	0.078022
25175	301	3	25	2	15	0.88404	0.46972	0.81493	1.07824	0.143397	1.35258	1.8329	0.96852	2.47578	0.430659	0.431057	0.144339	0.237952	0.237059	0.031863	0.249288	0.104194	0.318507	0.027545	0.345318	1.37302	1.84146	1.7692	1.14192	0.268596	0.208687	0.0728
25175	301	3	25	2	16	0.85631	0.44737	0.8045	1.03215	0.136202	1.21244	1.72865	0.90523	2.3438	0.373039	0.400808	0.13402	0.202084	0.2133	0.027584	0.240582	0.089504	0.279693	0.024631	0.33081	1.30115	1.73301	1.69127	1.08205	0.242452	0.190899	0.069524
25175	301	3	25	2	17	0.88942	0.4635	0.80701	1.08967	0.144717	1.2828	1.77964	0.926183	2.3836	0.404675	0.413341	0.141652	0.219874	0.226607	0.032187	0.248155	0.090072	0.296961	0.026309	0.325116	1.31127	1.77827	1.72251	1.09896	0.260448	0.227254	0.08018
25175	301	3	25	2	18	0.88528	0.46816	0.78588	1.08976	0.146829	1.30188	1.77514	0.947217	2.40249	0.406425	0.429557	0.146304	0.224926	0.230801	0.031556	0.251907	0.095711	0.292002	0.027737	0.323438	1.32177	1.78129	1.73003	1.11948	0.267939	0.200301	0.077115
25175	301	3	25	2	19	0.90175	0.48692	0.8116	1.05767	0.152426	1.31776	1.82883	0.926726	2.45286	0.432514	0.412779	0.142733	0.233538	0.23335	0.031356	0.243826	0.101868	0.301826	0.02826	0.347819	1.3419	1.8355	1.76231	1.14162	0.254865	0.20666	0.076284
25175	301	3	25	2	20	0.92298	0.48872	0.83571	1.08691	0.150992	1.41492	1.86484	0.981922	2.52539	0.45446	0.447835	0.160417	0.254095	0.248184	0.033948	0.257207	0.107839	0.322159	0.02988	0.351065	1.40718	1.87298	1.81552	1.16944	0.262253	0.20988	0.080747
25175	301	3	25	2	21	0.91306	0.48126	0.82416	1.08677	0.146127	1.3407	1.83407	0.951785	2.47142	0.450722	0.411853	0.14722	0.241243	0.239449	0.032542	0.250121	0.09788	0.300978	0.029688	0.339462	1.37349	1.84056	1.77666	1.1375	0.246788	0.19288	0.077406
25175	301	3	25	2	22	0.90795	0.47846	0.80752	1.0675	0.152528	1.40714	1.86562	0.981086	2.50504	0.467531	0.433487	0.159892	0.255112	0.24817	0.034863	0.263234	0.098545	0.314811	0.030976	0.349309	1.39821	1.86778	1.80363	1.14778	0.233587	0.195665	0.078928
25175	301	3	25	2	23	0.90379	0.47751	0.76892	1.06192	0.150418	1.35386	1.83631	0.949525	2.47892	0.437935	0.435849	0.143622	0.243841	0.239089	0.031679	0.257808	0.100248	0.307357	0.028873	0.346204	1.36195	1.83978	1.78206	1.15481	0.257477	0.199171	0.073807
25175	301	3	25	2	24	0.92032	0.48772	0.80589	1.06682	0.154544	1.4056	1.86712	0.966413	2.52668	0.452385	0.433453	0.166631	0.236082	0.256407	0.031897	0.255143	0.105502	0.321852	0.029936	0.351338	1.40423	1.86955	1.81265	1.16706	0.234271	0.194183	0.078769
25175	301	3	25	2	25	0.91413	0.48581	0.8138	1.09601	0.153672	1.39115	1.8792	0.955004	2.53073	0.45388	0.437586	0.152805	0.245483	0.246807	0.034248	0.260359	0.103606	0.318398	0.028451	0.353086	1.40816	1.88514	1.81777	1.18056	0.263618	0.193138	0.079558
25176	303	1	25	1	1	0.87266	0.4635	0.74337	0.96716	0.11002	0.99909	1.56953	0.792183	2.15075	0.318824	0.311814	0.110477	0.171634	0.184454	0.026399	0.175688	0.072676	0.236605	0.020942	0.311932	1.12875	1.56127	1.49953	1.03213	0.140951	0.168346	0.078519
25176	303	1	25	1	2	0.85352	0.45945	0.7254	0.93917	NA	0.971843	1.52538	0.797585	2.1088	0.307185	0.302978	0.109785	0.162164	0.180448	0.025979	0.172736	0.068458	0.23075	0.021046	0.31607	1.10405	1.53619	1.4738	1.01471	0.242131	0.157898	0.074471
25176	303	1	25	1	3	0.8132	0.43827	0.6846	0.91544	0.105206	0.940215	1.49658	0.782556	2.07999	0.303312	0.29344	0.101937	0.160468	0.180359	0.024146	0.164603	0.066854	0.220603	0.020573	0.308011	1.10363	1.50461	1.44331	0.995236	0.228431	0.164133	0.072488
25176	303	1	25	1	4	0.8186	0.4335	0.70338	0.92303	0.113195	0.957325	1.52568	0.78796	2.10966	0.30428	0.299769	0.101398	0.161983	0.176751	0.025698	0.169982	0.069061	0.231078	0.020586	0.303057	1.10219	1.53671	1.47496	1.01806	0.236645	0.154179	0.071978
25176	303	1	25	1	5	0.81405	0.44864	0.71301	0.93412	0.109583	0.965101	1.51	0.798833	2.09142	0.306572	0.307526	0.103765	0.165933	0.18108	0.024441	0.171245	0.070383	0.22734	0.019875	0.308073	1.07955	1.51992	1.46091	1.00196	0.249106	0.161882	0.07471
25176	303	1	25	1	6	0.8262	0.45679	0.71131	0.92138	0.111355	0.978405	1.52624	0.800022	2.12657	0.31014	0.3104	0.106117	0.16495	0.185929	0.025786	0.173944	0.069403	0.23092	0.02093	0.301855	1.1234	1.53873	1.48588	1.02327	0.235783	0.153329	0.075118
25176	303	1	25	1	7	0.82642	0.44628	0.69871	0.93682	0.114355	0.970698	1.50491	0.806485	2.09372	0.301683	0.312597	0.10438	0.161312	0.184577	0.025069	0.176314	0.066203	0.230644	0.021307	0.299106	1.10588	1.51671	1.4588	1.00155	0.236592	0.155264	0.06889
25176	303	1	25	1	8	0.8407	0.45236	0.7177	0.95719	0.109845	0.969995	1.51226	0.801082	2.11273	0.298779	0.312424	0.109029	0.160248	0.180706	0.026288	0.174042	0.069438	0.228715	0.020988	0.301972	1.11472	1.52376	1.46964	1.00965	0.263192	0.156431	0.074959
25176	303	1	25	1	9	0.81969	0.4442	0.69021	0.92182	0.111218	0.938287	1.51043	0.793783	2.09181	0.302452	0.293737	0.102884	0.158879	0.173307	0.026749	0.170487	0.066035	0.218633	0.020517	0.303757	1.12425	1.52297	1.45669	1.00125	0.231244	0.153421	0.07795
25176	303	1	25	1	10	0.82865	0.45596	0.69506	0.95233	0.105495	0.999048	1.54301	0.796325	2.14701	0.317217	0.309063	0.108654	0.167178	0.187044	0.025818	0.175758	0.069957	0.242108	0.021769	0.313262	1.12253	1.55072	1.49191	1.03843	0.239136	0.154028	0.07484
25176	303	1	25	1	11	0.79764	0.42853	0.7731	0.84517	0.104836	0.952366	1.50874	0.786807	2.10172	0.297916	0.305464	0.100102	0.159637	0.178546	0.02391	0.17079	0.069687	0.22822	0.02052	0.292757	1.0879	1.52009	1.45913	1.01142	0.249389	0.157999	0.065796
25176	303	1	25	1	12	0.79995	0.42731	0.71361	0.85171	0.107163	0.963237	1.50404	0.790434	2.0945	0.315956	0.292969	0.104694	0.167885	0.17846	0.024753	0.168501	0.068798	0.228642	0.020862	0.301703	1.10136	1.51178	1.45436	1.00692	0.235153	0.156715	0.072419
25176	303	1	25	1	13	0.7943	0.43419	0.68776	0.85738	0.107254	0.916958	1.49627	0.775312	2.06079	0.300828	0.283658	0.099845	0.15776	0.171653	0.024591	0.163745	0.065956	0.212007	0.020631	0.295658	1.07142	1.50501	1.44161	0.985648	0.24597	0.154599	0.069678
25176	303	1	25	1	14	0.79832	0.43588	0.72722	0.82351	0.103592	0.901464	1.46326	0.777525	2.03243	0.284525	0.288301	0.098569	0.154089	0.166457	0.024137	0.163076	0.064574	0.210801	0.019164	0.293037	1.0603	1.46898	1.41458	0.974367	0.238219	0.152966	0.071635
25176	303	1	25	1	15	0.80838	0.45236	0.70442	0.88334	0.111884	0.90419	1.50721	0.762116	2.07927	0.294369	0.278152	0.098203	0.154686	0.169119	0.024845	0.156253	0.06737	0.213014	0.020465	0.298806	1.09997	1.51371	1.4464	0.992203	0.229387	0.15519	0.073245
25176	303	1	25	1	16	0.87794	0.47147	0.71248	0.95333	0.107164	0.981317	1.53803	0.808342	2.13551	0.305315	0.315456	0.107313	0.165024	0.183718	0.024776	0.175405	0.071089	0.231153	0.02187	0.312109	1.1398	1.54552	1.4766	1.0229	0.245689	0.168544	0.078551
25176	303	1	25	1	17	0.85613	0.45328	0.73802	0.94821	0.124864	1.01214	1.54751	0.810644	2.15864	0.315582	0.326692	0.10707	0.171597	0.186078	0.026284	0.1838	0.073614	0.240514	0.021821	0.312291	1.14311	1.55652	1.48418	1.04906	0.240145	0.162267	0.079499
25176	303	1	25	1	18	0.85649	0.45083	0.74016	0.94481	0.11609	1.02118	1.55551	0.819965	2.15554	0.326967	0.317989	0.113008	0.173808	0.187781	0.026425	0.18698	0.069329	0.241578	0.021589	0.312166	1.13824	1.56797	1.50827	1.03066	0.232742	0.156755	0.078851
25176	303	1	25	1	19	0.90502	0.48812	0.73513	0.95741	0.118106	1.00736	1.5491	0.808273	2.15004	0.319131	0.317716	0.111259	0.168681	0.188719	0.028263	0.17541	0.075281	0.236762	0.022437	0.311022	1.12361	1.55428	1.49271	1.03082	0.23868	0.164373	0.078499
25176	303	1	25	1	20	0.85257	0.45044	0.7162	0.95242	0.115616	1.00065	1.5532	0.812593	2.14378	0.327864	0.309709	0.107486	0.174832	0.186697	0.026508	0.176537	0.072448	0.233629	0.021984	0.315606	1.11778	1.56363	1.49926	1.02675	0.241408	0.157535	0.071977
25176	303	1	25	1	21	0.80589	0.44074	0.71781	0.88725	0.10687	0.952242	1.51144	0.796692	2.07647	0.304918	0.306401	0.098569	0.161059	0.183975	0.024697	0.174826	0.066211	0.221355	0.02033	0.292426	1.0886	1.51375	1.46184	0.987195	0.195622	0.150409	0.068192
25176	303	1	25	1	22	0.81242	0.44319	0.70584	0.87736	0.111924	0.934123	1.51324	0.780116	2.06439	0.301522	0.290651	0.100599	0.164372	0.170215	0.022706	0.168237	0.066791	0.221253	0.020003	0.30094	1.12698	1.53133	1.45542	0.996968	0.288763	0.148744	0.083382
25176	303	1	25	1	23	0.84818	0.46261	0.71816	0.9061	0.112931	0.972821	1.51533	0.794972	2.1041	0.300546	0.311079	0.102842	0.160321	0.179316	0.025767	0.177573	0.06831	0.236656	0.021572	0.295505	1.09307	1.53252	1.46756	1.03059	0.241629	0.164068	0.077551
25176	303	1	25	1	24	0.85373	0.47147	0.731	0.96401	0.110482	0.964389	1.51829	0.798592	2.08774	0.303881	0.309629	0.10795	0.173219	0.169522	0.023677	0.173451	0.07244	0.222191	0.020653	0.299327	1.09304	1.5236	1.46959	1.00378	0.205118	0.161817	0.069268
25176	303	1	25	1	25	0.79489	0.42498	0.72536	0.85553	0.105326	NA	NA	NA	NA	NA	NA	NA	NA	NA	NA	NA	NA	NA	NA	NA	NA	NA	NA	NA	NA	NA	NA
25176	303	1	25	2	1	0.80636	0.42858	0.72616	1.04957	0.127387	1.24384	1.73077	0.910949	2.41704	0.39547	0.391018	0.134755	0.214262	0.219314	0.035809	0.221359	0.094759	0.295728	0.026953	0.346838	1.29216	1.74036	1.68657	1.14382	0.24685	0.186575	0.087802
25176	303	1	25	2	2	0.90589	0.47793	0.82665	1.0738	0.132965	1.32104	1.77686	0.925023	2.49226	0.4025	0.422874	0.144225	0.217599	0.239578	0.039517	0.235169	0.092818	0.32321	0.028235	0.354016	1.3458	1.79187	1.73603	1.19589	0.253868	0.187287	0.093748
25176	303	1	25	2	3	0.89061	0.49352	0.80314	1.076	0.12716	1.25207	1.75459	0.893452	2.4418	0.385803	0.407704	0.133722	0.21142	0.229072	0.032725	0.225223	0.09436	0.297893	0.026836	0.345778	1.29091	1.76567	1.70506	1.15675	0.274957	0.191549	0.084363
25176	303	1	25	2	4	0.86402	0.49296	0.77218	1.05375	0.129037	1.24791	1.74302	0.898	2.42688	0.390286	0.391453	0.136321	0.210056	0.224477	0.036279	0.217059	0.093164	0.30255	0.027151	0.337838	1.29689	1.75063	1.68633	1.15661	0.259941	0.182621	0.086039
25176	303	1	25	2	5	0.87742	0.47015	0.79626	0.99723	0.131586	1.26214	1.74429	0.900318	2.42879	0.396006	0.399572	0.137153	0.217406	0.224499	0.034597	0.226896	0.09155	0.301311	0.027947	0.343161	1.29792	1.7533	1.68877	1.16079	0.26338	0.182885	0.084101
25176	303	1	25	2	6	0.88568	0.50369	0.78598	1.04621	0.12755	1.25517	1.73449	0.903482	2.42639	0.385321	0.404483	0.137929	0.218914	0.221307	0.033948	0.223776	0.092151	0.302391	0.024933	0.328696	1.28388	1.74809	1.69408	1.15598	0.264733	0.184846	0.074812
25176	303	1	25	2	7	0.91239	0.50048	0.80914	1.05543	0.131025	1.2355	1.73675	0.893097	2.41878	0.382858	0.389457	0.137344	0.20078	0.228492	0.036822	0.212384	0.093539	0.300358	0.025779	0.333336	1.27878	1.74846	1.69568	1.14496	0.259505	0.18748	0.087395
25176	303	1	25	2	8	0.88874	0.49675	0.79679	1.09823	0.131251	1.23552	1.71589	0.888918	2.39762	0.368735	0.399705	0.132452	0.208863	0.219098	0.035883	0.216549	0.087185	0.308889	0.025436	0.329375	1.28194	1.72242	1.66257	1.14701	0.278324	0.180948	0.086809
25176	303	1	25	2	9	0.8573	0.49384	0.75554	1.03832	0.116491	1.21349	1.71815	0.879664	2.38883	0.383865	0.377216	0.132409	0.208	0.212773	0.033972	0.213222	0.092095	0.294625	0.025255	0.335037	1.26451	1.72926	1.66473	1.14393	0.252627	0.184866	0.085967
25176	303	1	25	2	10	0.88824	0.50064	0.77756	1.04424	0.129093	1.18591	1.73171	0.863467	2.4	0.377939	0.366515	0.131154	0.198383	0.217018	0.033761	0.20442	0.089972	0.285135	0.025102	0.319138	1.2681	1.7426	1.678	1.12605	0.245764	0.17298	0.075892
25176	303	1	25	2	11	0.93583	0.51406	0.82405	1.11645	0.126364	1.19691	1.7183	0.864965	2.37817	0.381714	0.370413	0.12825	0.199569	0.218824	0.033567	0.210961	0.088539	0.290195	0.026272	0.333622	1.25403	1.72368	1.66059	1.12801	0.254544	0.181619	0.081994
25176	303	1	25	2	12	0.86745	0.47725	0.78042	1.05544	0.122172	1.2054	1.71089	0.87145	2.37789	0.375046	0.386933	0.129001	0.206476	0.220206	0.032111	0.212275	0.090225	0.289492	0.02487	0.341448	1.25091	1.72069	1.66801	1.13274	0.26333	0.179979	0.077353
25176	303	1	25	2	13	0.9171	0.50227	0.78335	1.1127	0.129601	1.21365	1.74921	0.885798	2.41062	0.384616	0.380127	0.129084	0.206351	0.217462	0.037186	0.221839	0.081445	0.294044	0.025689	0.342302	1.2859	1.75491	1.6893	1.1364	0.257414	0.169622	0.082171
25176	303	1	25	2	14	0.93273	0.51666	0.84264	1.16726	0.137072	1.37655	1.83218	0.930776	2.54969	0.435159	0.427808	0.144416	0.230956	0.248999	0.04247	0.242209	0.097364	0.342466	0.026547	0.356037	1.35356	1.84691	1.7781	1.22717	0.294129	0.18565	0.096428
25176	303	1	25	2	15	0.89661	0.5038	0.78686	1.07526	0.138035	1.24489	1.76159	0.87797	2.4514	0.380198	0.39382	0.136294	0.206667	0.222601	0.036563	0.217018	0.090155	0.308912	0.025404	0.337796	1.30222	1.76677	1.70311	1.17517	0.259465	0.183375	0.088174
25176	303	1	25	2	16	0.89459	0.48231	0.8186	1.03691	0.136211	1.23618	1.74528	0.894929	2.42702	0.379137	0.392143	0.136801	0.209156	0.217526	0.034979	0.218762	0.090053	0.300882	0.026969	0.351611	1.29665	1.75393	1.69421	1.15203	0.257698	0.183941	0.082723
25176	303	1	25	2	17	0.89798	0.49099	0.79951	1.07083	NA	1.28666	1.77763	0.905723	2.45683	0.409148	0.401124	0.141873	0.224438	0.230672	0.035475	0.225575	0.09352	0.306601	0.027415	0.34774	1.30027	1.79021	1.70151	1.16191	0.284396	0.183792	0.0896
25176	303	1	25	2	18	0.90326	0.48441	0.81891	1.07648	0.135608	1.2562	1.75284	0.885893	2.44754	0.402141	0.381896	0.13843	0.211932	0.226298	0.036439	0.216041	0.092538	0.306817	0.02687	0.344045	1.29967	1.76881	1.70812	1.17852	0.257807	0.179053	0.096655
25176	303	1	25	2	19	0.88353	0.46297	0.80691	1.00459	NA	1.24288	1.73877	0.875357	2.39271	0.386363	0.39281	0.130091	0.207661	0.225472	0.033129	0.22169	0.09023	0.307284	0.026226	0.348107	1.25822	1.74985	1.69313	1.16681	0.256338	0.181447	0.076558
25176	303	1	25	2	20	0.92198	0.48448	0.79464	1.06615	0.130429	1.26808	1.80058	0.894204	2.482	0.406673	0.389546	0.141178	0.209897	0.226985	0.036573	0.228403	0.093766	0.303339	0.026858	0.348321	1.32537	1.80935	1.72764	1.16905	0.256418	0.181591	0.088413
25176	303	1	25	2	21	0.89619	0.50322	0.82195	1.09255	0.128132	1.19656	1.74672	0.871763	2.41028	0.393897	0.358058	0.127238	0.203016	0.216066	0.033556	0.213862	0.084362	0.29068	0.026479	0.344362	1.27127	1.75273	1.68698	1.15685	0.254404	0.168798	0.075351
25176	303	1	25	2	22	0.90537	0.48802	0.80049	1.06883	0.130785	1.2069	1.73411	0.867698	2.40057	0.403642	0.356886	0.136002	0.201249	0.232974	0.031659	0.21176	0.082644	0.285736	0.024434	0.337468	1.26652	1.74521	1.67644	1.13575	0.234481	0.174138	0.078013
25176	303	1	25	2	23	0.8918	0.48812	0.76541	1.0686	0.131796	1.19523	1.73047	0.866172	2.40576	0.372483	0.371373	0.128284	0.201274	0.216054	0.034009	0.203933	0.087969	0.298611	0.024182	0.338872	1.2715	1.73927	1.68366	1.15617	0.270173	0.178436	0.082011
25176	303	1	25	2	24	0.9088	0.51655	0.81526	1.07629	0.132022	1.20343	1.73293	0.869794	2.39278	0.385165	0.372624	0.129706	0.20591	0.212696	0.034396	0.21333	0.090995	0.290137	0.025852	0.345237	1.25438	1.74617	1.68381	1.14482	0.260532	0.177883	0.093734
25176	303	1	25	2	25	0.91959	0.48965	0.80467	1.08459	0.133285	1.27859	1.76113	0.904138	2.45589	0.389652	0.408327	0.143918	0.216821	0.225934	0.034972	0.220607	0.099428	0.309699	0.027133	0.340134	1.31416	1.77481	1.718	1.1669	0.257701	0.18991	0.088859
25177	304	2	25	1	1	0.80434	0.4451	0.71777	0.91788	0.1202	0.902916	1.46963	0.778889	1.98798	0.269341	0.3029	0.104199	0.163005	0.159767	0.019271	0.163687	0.065767	0.207046	0.019396	0.274903	1.04915	1.4755	1.4349	0.94656	0.222901	0.153144	0.064392
25177	304	2	25	1	2	0.80849	0.45106	0.72019	0.95741	0.132361	0.955883	1.5211	0.786761	2.06037	0.283224	0.317793	0.11167	0.16673	0.173235	0.021831	0.16728	0.070988	0.221549	0.021544	0.276678	1.09479	1.5285	1.48265	0.978236	0.217542	0.159351	0.062891
25177	304	2	25	1	3	0.7688	0.41772	0.67793	0.88843	0.123243	0.926453	1.51115	0.77871	2.02809	0.296406	0.298306	0.101906	0.173043	0.165498	0.020844	0.165365	0.069268	0.209059	0.020687	0.272773	1.08654	1.5241	1.46127	0.958814	0.244598	0.157028	0.06252
25177	304	2	25	1	4	0.82176	0.44591	0.71357	0.95587	0.138359	1.00194	1.55571	0.811493	2.09962	0.314876	0.324419	0.110094	0.18109	0.183448	0.022729	0.175956	0.07514	0.231413	0.021056	0.284304	1.12017	1.55825	1.51089	1.00249	0.240736	0.16011	0.066204
25177	304	2	25	1	5	0.82199	0.44116	0.72373	0.94413	0.13003	0.989036	1.54286	0.805207	2.08031	0.305627	0.320839	0.107083	0.180473	0.178627	0.02237	0.175045	0.069323	0.233903	0.021176	0.284462	1.0836	1.55381	1.50136	1.00088	0.229906	0.158858	0.063702
25177	304	2	25	1	6	0.80399	0.43419	0.71089	0.94624	0.125441	0.947993	1.5049	0.800608	2.03102	0.29402	0.313616	0.103532	0.175369	0.173206	0.021769	0.170004	0.066135	0.216265	0.020473	0.269503	1.0798	1.51252	1.45714	0.96949	0.242007	0.16311	0.061607
25177	304	2	25	1	7	0.83913	0.46974	0.73334	0.95576	0.143233	1.01385	1.55126	0.820507	2.09978	0.312716	0.325035	0.120009	0.181902	0.179042	0.021597	0.17863	0.075777	0.23274	0.023221	0.289293	1.1361	1.55919	1.50193	1.00044	0.222719	0.167258	0.066508
25177	304	2	25	1	8	0.81147	0.43987	0.71165	0.93666	0.123594	0.959701	1.51664	0.790348	2.04137	0.296568	0.309122	0.107626	0.168197	0.177553	0.022625	0.167351	0.069404	0.224372	0.021736	0.287824	1.07356	1.5333	1.47358	0.983833	0.208138	0.1604	0.07335
25177	304	2	25	1	9	0.82294	0.45346	0.72548	0.94516	0.128584	0.93557	1.50052	0.773369	2.03087	0.281049	0.309514	0.105724	0.166185	0.170717	0.020596	0.16332	0.06909	0.21846	0.020835	0.281913	1.0775	1.51101	1.46073	0.97543	0.225707	0.170293	0.063057
25177	304	2	25	1	10	0.80174	0.43322	0.72966	0.91883	0.128816	0.941598	1.52234	0.783965	2.04401	0.300716	0.300246	0.104727	0.172636	0.170187	0.021096	0.165881	0.070638	0.213948	0.021917	0.291187	1.08786	1.52601	1.47852	0.966791	0.203504	0.159887	0.06845
25177	304	2	25	1	11	0.80996	0.44392	0.72084	0.94382	0.13218	0.955602	1.52852	0.787215	2.05653	0.302721	0.302274	0.107199	0.172079	0.172917	0.022106	0.170436	0.066682	0.222313	0.020951	0.286299	1.11496	1.5387	1.4821	0.984897	0.213957	0.153736	0.066893
25177	304	2	25	1	12	0.79881	0.43318	0.70528	0.94085	0.130371	0.945769	1.5149	0.78495	2.0469	0.287683	0.313951	0.109638	0.165691	0.173168	0.021931	0.166792	0.073178	0.213016	0.021247	0.27818	1.08233	1.51878	1.4651	0.97574	0.236173	0.167539	0.068335
25177	304	2	25	1	13	0.81026	0.44452	0.71053	0.93798	0.127787	0.952953	1.51189	0.787586	2.04255	0.297165	0.310209	0.10633	0.170441	0.17447	0.021269	0.168407	0.072004	0.218141	0.020804	0.278975	1.07019	1.5168	1.46573	0.97409	0.222521	0.16898	0.073069
25177	304	2	25	1	14	0.82446	0.45749	0.73536	0.9426	0.130887	0.969747	1.52191	0.798507	2.05658	0.298901	0.320158	0.10857	0.174126	0.175346	0.022606	0.174042	0.071977	0.219848	0.021816	0.283038	1.09342	1.52648	1.47352	0.98127	0.189082	0.159308	0.069383
25177	304	2	25	1	15	0.82329	0.44729	0.7392	0.93346	0.128082	0.946414	1.51978	0.775012	2.03941	0.283575	0.320164	0.102809	0.165329	0.173214	0.021775	0.173543	0.06908	0.21849	0.021248	0.291235	1.05484	1.52455	1.48179	0.979454	0.211641	0.155485	0.062456
25177	304	2	25	1	16	0.82519	0.45924	0.73144	0.95208	NA	0.980501	1.53939	0.799187	2.07985	0.30513	0.321124	0.106942	0.174571	0.181694	0.022151	0.17555	0.071378	0.226463	0.020641	0.276012	1.08904	1.54231	1.49329	0.992494	0.226125	0.163445	0.066747
25177	304	2	25	1	17	0.81837	0.44864	0.71946	0.94522	0.140863	0.958808	1.51406	0.802928	2.0455	0.27845	0.332527	0.105658	0.169481	0.176882	0.022524	0.170325	0.071187	0.221475	0.020761	0.280853	1.06292	1.52276	1.48595	0.973917	0.249381	0.167115	0.073281
25177	304	2	25	1	18	0.78461	0.43246	0.70746	0.87511	0.117843	0.928026	1.47856	0.797323	2.00032	0.2872	0.30688	0.108025	0.167053	0.171195	0.021131	0.16806	0.066026	0.205796	0.019957	0.271278	1.06126	1.49548	1.43647	0.945374	0.234454	0.157003	0.073107
25177	304	2	25	1	19	0.82281	0.44745	0.73939	0.95336	0.124154	0.991967	1.56025	0.791564	2.08656	0.304243	0.325967	0.107095	0.183187	0.176708	0.023456	0.173105	0.073338	0.232472	0.02154	0.298581	1.10223	1.56359	1.49378	0.999845	0.116546	0.169336	0.071957
25177	304	2	25	1	20	0.79763	0.43405	0.70376	0.93342	0.113418	0.91601	1.48837	0.764683	1.99983	0.288121	0.297763	0.099054	0.168178	0.165382	0.021671	0.162529	0.067286	0.207434	0.022885	0.257826	1.04881	1.50509	1.43783	0.943828	0.25194	0.16067	0.07194
25177	304	2	25	1	21	0.78505	0.41908	0.67408	0.87527	0.109878	0.880454	1.46955	0.767162	1.98562	0.271152	0.290968	0.102517	0.162595	0.158554	0.020639	0.152846	0.066589	0.196255	0.019298	0.264393	1.0581	1.47578	1.42539	0.939459	0.200668	0.153392	0.066868
25177	304	2	25	1	22	0.80702	0.43542	0.72832	0.92174	0.126482	NA	NA	NA	NA	NA	NA	NA	NA	NA	NA	NA	NA	NA	NA	NA	NA	NA	NA	NA	NA	NA	NA
25177	304	2	25	1	23	0.82202	0.44387	0.69436	0.91112	NA	0.914626	1.49971	0.77714	2.02244	0.282878	0.298686	0.102341	0.163537	0.162488	0.021887	0.163967	0.06879	0.210407	0.020238	0.279423	1.08181	1.5075	1.45638	0.964114	0.225416	0.15325	0.06123
25177	304	2	25	1	24	0.80964	0.43606	0.70385	0.92948	0.131837	0.960747	1.51781	0.79715	2.04443	0.286915	0.322883	0.107489	0.173743	0.169044	0.021794	0.173391	0.070916	0.221081	0.02202	0.281408	1.08935	1.52736	1.46921	0.974769	0.239642	0.158206	0.064759
25177	304	2	25	1	25	0.82604	0.4502	0.73484	0.97912	0.130583	1.00171	1.54596	0.796868	2.09429	0.290374	0.341984	0.111669	0.178443	0.180137	0.023828	0.174946	0.074127	0.235012	0.022871	0.292567	1.09626	1.55238	1.5146	1.01527	0.254453	0.170039	0.070738
25177	304	2	25	2	1	0.87188	0.46135	0.81001	1.0526	0.148045	1.16433	1.69759	0.872942	2.31116	0.328724	0.404336	0.125472	0.202251	0.206734	0.028403	0.211512	0.083322	0.284194	0.021596	0.307458	1.23932	1.70969	1.67458	1.10295	0.257252	0.18235	0.075648
25177	304	2	25	2	2	0.91335	0.50356	0.8478	1.08262	0.156249	1.19852	1.73509	0.853813	2.35381	0.33848	0.407551	0.132345	0.200674	0.203099	0.028936	0.217591	0.094423	0.296254	0.023948	0.319321	1.2567	1.74229	1.70541	1.13364	0.246519	0.180647	0.071252
25177	304	2	25	2	3	0.89551	0.48094	0.81303	1.10352	0.150853	1.23093	1.74488	0.879222	2.35689	0.367681	0.399229	0.138886	0.208675	0.215199	0.027809	0.22262	0.091481	0.299528	0.025428	0.315902	1.25629	1.76334	1.70012	1.12514	0.260597	0.17797	0.076473
25177	304	2	25	2	4	0.89575	0.48453	0.79905	1.06736	0.147937	1.24218	1.72377	0.900741	2.35304	0.346919	0.430475	0.139325	0.214561	0.21537	0.029121	0.219872	0.097483	0.298412	0.026973	0.320546	1.25281	1.73437	1.70024	1.12785	0.269602	0.188169	0.077777
25177	304	2	25	2	5	0.91565	0.49437	0.85909	1.08153	0.15266	1.21414	1.72439	0.876401	2.337	0.344297	0.423079	0.135358	0.206695	0.213344	0.02906	0.221427	0.095605	0.284172	0.026973	0.314278	1.23695	1.72878	1.69136	1.10941	0.256843	0.184408	0.072867
25177	304	2	25	2	6	0.90681	0.48943	0.81202	1.09006	0.155481	1.24106	1.74361	0.894102	2.37426	0.346998	0.439049	0.136826	0.214447	0.2147	0.031074	0.225398	0.099735	0.290436	0.027422	0.331184	1.27143	1.75385	1.7195	1.12126	0.259051	0.196321	0.079392
25177	304	2	25	2	7	0.88809	0.49675	0.80917	1.10511	0.159035	1.25145	1.74066	0.881418	2.37284	0.342544	0.433717	0.141617	0.208537	0.219868	0.030106	0.220468	0.096519	0.306184	0.027406	0.315847	1.26362	1.74333	1.71707	1.14407	0.252897	0.181514	0.074734
25177	304	2	25	2	8	0.89168	0.49893	0.79502	1.04784	0.15639	1.21095	1.73073	0.874259	2.33364	0.350955	0.409534	0.132231	0.204609	0.214375	0.029564	0.217614	0.093182	0.29122	0.026958	0.31221	1.2235	1.74381	1.69177	1.1161	0.230559	0.183166	0.07869
25177	304	2	25	2	9	0.88659	0.48392	0.8108	1.06919	0.147083	1.21638	1.71974	0.88172	2.32617	0.358101	0.405825	0.137816	0.210519	0.214175	0.028957	0.216529	0.092832	0.28841	0.026111	0.304764	1.23484	1.72461	1.68285	1.10243	0.254251	0.197612	0.076847
25177	304	2	25	2	10	0.90412	0.50046	0.82829	1.08312	0.152304	1.23768	1.74019	0.893547	2.36975	0.355351	0.423149	0.140363	0.210881	0.221253	0.031092	0.218852	0.095529	0.291112	0.02733	0.328376	1.27765	1.74933	1.70822	1.13072	0.236236	0.191806	0.076474
25177	304	2	25	2	11	0.9085	0.50215	0.81347	1.06771	0.154197	1.2566	1.74739	0.888286	2.37774	0.359548	0.427853	0.135297	0.216245	0.219596	0.030082	0.219313	0.101044	0.305916	0.02774	0.327442	1.26241	1.76004	1.72276	1.15002	0.257717	0.195907	0.073972
25177	304	2	25	2	12	0.92237	0.4908	0.82349	1.10539	0.156735	NA	NA	NA	NA	NA	NA	NA	NA	NA	NA	NA	NA	NA	NA	NA	NA	NA	NA	NA	NA	NA	NA
25177	304	2	25	2	13	0.91323	0.50071	0.83377	1.09376	0.164182	1.29388	1.78359	0.900829	2.41413	0.364692	0.440858	0.144897	0.215667	0.225246	0.030768	0.228304	0.104126	0.314736	0.028406	0.328153	1.28566	1.79114	1.73667	1.15109	0.251974	0.197869	0.076517
25177	304	2	25	2	14	0.88366	0.47734	0.81011	1.04105	0.156775	NA	NA	NA	NA	NA	NA	NA	NA	NA	NA	NA	NA	NA	NA	NA	NA	NA	NA	NA	NA	NA	NA
25177	304	2	25	2	15	0.88952	0.495	0.83643	1.06511	0.162565	1.22434	1.73839	0.866255	2.36332	0.348373	0.411074	0.13427	0.202107	0.215687	0.028446	0.214621	0.097422	0.303027	0.027379	0.31335	1.26091	1.74257	1.6947	1.13444	0.262517	0.191091	0.075587
25177	304	2	25	2	16	0.88359	0.48892	0.81112	1.07293	0.153823	1.22447	1.72724	0.872693	2.34875	0.337433	0.414568	0.135638	0.202114	0.213207	0.030316	0.213518	0.091509	0.310675	0.025984	0.321882	1.24995	1.7408	1.69524	1.14006	0.258505	0.184023	0.074047
25177	304	2	25	2	17	0.90328	0.49223	0.81203	1.08524	0.153288	1.24589	1.75151	0.884907	2.38148	0.353435	0.431505	0.132764	0.208997	0.222523	0.028693	0.228381	0.094931	0.302011	0.02635	0.317612	1.26005	1.76328	1.71996	1.14314	0.258113	0.195668	0.074515
25177	304	2	25	2	18	0.89938	0.4919	0.82675	1.08826	0.15337	1.24754	1.73043	0.887518	2.36172	0.35105	0.431181	0.133057	0.210793	0.222229	0.027571	0.222401	0.098113	0.306414	0.025805	0.315993	1.26103	1.74111	1.7061	1.13584	0.261212	0.193216	0.073001
25177	304	2	25	2	19	0.89103	0.4808	0.78492	1.08902	0.160699	1.25428	1.75384	0.885537	2.37963	0.362732	0.423943	0.134988	0.215309	0.218913	0.029609	0.222347	0.099103	0.304869	0.027649	0.323708	1.2639	1.76362	1.72007	1.13828	0.256571	0.191907	0.076725
25177	304	2	25	2	20	0.85639	0.46541	0.78818	1.05352	0.147958	1.20339	1.7089	0.885588	2.3257	0.328619	0.429148	0.128722	0.204556	0.210356	0.029863	0.220995	0.090799	0.291992	0.024965	0.309645	1.24798	1.71979	1.69162	1.10698	0.25458	0.185551	0.075381
25177	304	2	25	2	21	0.89663	0.48681	0.79409	1.0802	0.166829	1.28455	1.77914	0.901594	2.4138	0.371282	0.434203	0.141539	0.217865	0.225858	0.030917	0.230428	0.098909	0.310196	0.027387	0.328666	1.31392	1.79451	1.75184	1.1604	0.254012	0.188987	0.081486
25177	304	2	25	2	22	0.89204	0.48469	0.83155	1.10661	0.16115	1.25008	1.74326	0.894306	2.37051	0.353912	0.424879	0.140074	0.21279	0.216822	0.031401	0.221024	0.095649	0.303615	0.027474	0.323447	1.26713	1.753	1.71379	1.14699	0.259969	0.187609	0.079297
25177	304	2	25	2	23	0.87557	0.48223	0.80164	1.05687	0.164172	1.26813	1.74144	0.888116	2.37435	0.345739	0.439893	0.13885	0.209532	0.220475	0.031042	0.222384	0.101009	0.314539	0.029046	0.325497	1.26502	1.74704	1.71625	1.15345	0.260489	0.189919	0.076099
25177	304	2	25	2	24	0.88647	0.48948	0.80289	1.06328	0.156359	1.22456	1.72201	0.882006	2.34326	0.351304	0.415481	0.135658	0.207154	0.215762	0.028443	0.219099	0.095398	0.295707	0.026513	0.316927	1.25777	1.73075	1.69604	1.11834	0.233946	0.183772	0.075311
25177	304	2	25	2	25	0.90252	0.48415	0.81972	1.07076	0.157482	1.24299	1.74258	0.899279	2.37824	0.339336	0.440448	0.135986	0.206587	0.220319	0.029423	0.221152	0.101237	0.299612	0.027483	0.32458	1.28783	1.75619	1.71521	1.12969	0.252901	0.204283	0.074194
25179	307	3	25	1	1	0.77301	0.43954	0.69036	0.91333	0.123128	0.983547	1.51769	0.803508	2.0468	0.30779	0.313861	0.104475	0.170597	0.182723	0.019843	0.178266	0.069466	0.234243	0.023089	0.294583	1.05896	1.523	1.47792	0.998199	0.234125	0.146779	0.059358
25179	307	3	25	1	2	0.77719	0.42648	0.68295	0.89542	0.111513	0.947687	1.51651	0.780276	2.02454	0.302928	0.297717	0.101987	0.170547	0.175016	0.019931	0.169939	0.064278	0.222139	0.022591	0.298444	1.06438	1.52581	1.45596	0.982046	0.226479	0.144263	0.064188
25179	307	3	25	1	3	0.75881	0.41415	0.67524	0.89634	0.10875	0.922675	1.49811	0.766763	1.99312	0.306232	0.286004	0.097816	0.165656	0.174221	0.019058	0.169901	0.062524	0.21201	0.020462	0.281027	1.02575	1.50558	1.44539	0.958027	0.239683	0.15463	0.059816
25179	307	3	25	1	4	0.74628	0.42183	0.66914	0.87464	0.112695	0.941704	1.511	0.782651	2.0219	0.298218	0.302925	0.098796	0.170064	0.172865	0.018011	0.170265	0.069421	0.219145	0.022305	0.307598	1.04542	1.52376	1.46311	0.973671	0.240161	0.157174	0.059757
25179	307	3	25	1	5	0.77941	0.44307	0.68222	0.89222	0.116309	0.952846	1.50824	0.795675	2.01929	0.314556	0.295847	0.102538	0.173548	0.178406	0.021515	0.171208	0.064782	0.218963	0.021095	0.290654	1.04654	1.52269	1.4563	0.974965	0.224368	0.145431	0.062724
25179	307	3	25	1	6	0.76993	0.43757	0.67675	0.90744	0.117777	0.976878	1.53934	0.792463	2.05477	0.315333	0.302096	0.104966	0.172565	0.181591	0.020971	0.175084	0.066393	0.23123	0.022754	0.308968	1.06306	1.54366	1.4789	0.98955	0.23458	0.147893	0.067789
25179	307	3	25	1	7	0.78222	0.44199	0.69878	0.91536	0.120829	0.945944	1.50383	0.783618	2.01527	0.306043	0.29379	0.100115	0.166926	0.176655	0.020449	0.167337	0.067689	0.224371	0.021322	0.291954	1.03965	1.5066	1.44886	0.97348	0.249513	0.148055	0.061575
25179	307	3	25	1	8	0.74749	0.43983	0.68785	0.89099	0.117251	0.932116	1.51002	0.775105	2.01948	0.297526	0.29643	0.102266	0.167276	0.171522	0.020494	0.169732	0.064353	0.214196	0.021679	0.291282	1.03861	1.51827	1.46794	0.974802	0.230958	0.143174	0.063623
25179	307	3	25	1	9	0.74742	0.44743	0.67243	0.86153	0.113143	0.923747	1.49825	0.778876	1.99767	0.297243	0.291389	0.096889	0.163632	0.17081	0.020203	0.171029	0.062193	0.218103	0.019918	0.276964	1.02641	1.50456	1.44306	0.965331	0.263418	0.14878	0.061599
25179	307	3	25	1	10	0.77087	0.42572	0.67758	0.87578	0.118571	0.894476	1.47221	0.764144	1.97293	0.289758	0.278876	0.099222	0.154095	0.170444	0.019061	0.164935	0.05953	0.206927	0.019708	0.283641	1.03224	1.47972	1.43364	0.945982	0.228908	0.141406	0.059157
25179	307	3	25	1	11	0.77093	0.43746	0.67319	0.87926	0.118749	0.949069	1.50532	0.79762	2.01279	0.301783	0.299793	0.105915	0.162742	0.181394	0.022209	0.175367	0.059136	0.220382	0.021117	0.290024	1.04656	1.51407	1.4591	0.967058	0.239239	0.149186	0.067759
25179	307	3	25	1	12	0.78592	0.43457	0.6898	0.92361	0.119091	0.9685	1.53058	0.798064	2.04617	0.314398	0.296599	0.11018	0.172171	0.179449	0.021345	0.173455	0.064049	0.224453	0.022771	0.287621	1.07134	1.53816	1.47426	0.982364	0.258238	0.146979	0.06809
25179	307	3	25	2	1	0.84465	0.47091	0.7572	1.02423	0.136331	1.24387	1.71925	0.898028	2.32828	0.366857	0.417258	0.13254	0.207778	0.222961	0.027678	0.231244	0.0935	0.299321	0.027698	0.33024	1.21703	1.72705	1.6875	1.1194	0.250447	0.182067	0.070925
25179	307	3	25	2	2	0.85181	0.48837	0.78231	1.03283	0.150656	1.28005	1.75824	0.905698	2.36402	0.389214	0.414575	0.138498	0.216291	0.232143	0.028702	0.232636	0.093138	0.308318	0.029439	0.341462	1.24524	1.76554	1.71653	1.1331	0.275108	0.180231	0.073648
25179	307	3	25	2	3	0.86559	0.4954	0.7938	1.03401	0.139171	1.29479	1.76317	0.910921	2.38969	0.386914	0.426731	0.139479	0.219053	0.233852	0.030593	0.232942	0.096077	0.311927	0.029639	0.343945	1.26748	1.76887	1.73008	1.15802	0.252832	0.181384	0.078897
25179	307	3	25	2	4	0.84928	0.48977	0.79469	0.99558	0.135045	1.23328	1.75371	0.884968	2.34191	0.398897	0.377302	0.132974	0.216003	0.224968	0.028753	0.22048	0.084898	0.295826	0.028418	0.34088	1.23403	1.75707	1.69795	1.12887	0.257876	0.16376	0.069398
25179	307	3	25	2	5	0.84936	0.47633	0.78315	1.02281	0.143323	1.23971	1.71901	0.883786	2.32121	0.376824	0.404301	0.132246	0.210215	0.230711	0.026153	0.222563	0.090222	0.298236	0.027951	0.32323	1.2199	1.72417	1.68163	1.11401	0.259326	0.173422	0.072799
25179	307	3	25	2	6	0.85785	0.49479	0.78717	1.08207	NA	1.27758	1.75157	0.908112	2.37123	0.382326	0.419379	0.136385	0.220282	0.227879	0.02753	0.230377	0.094647	0.310874	0.028707	0.339093	1.25101	1.7606	1.72204	1.14874	0.272216	0.180921	0.075545
25179	307	3	25	2	7	0.87261	0.49565	0.79978	1.04554	NA	1.22619	1.711	0.895132	2.31224	0.373677	0.403801	0.130429	0.209881	0.225792	0.025611	0.222976	0.092129	0.290212	0.027342	0.352065	1.2205	1.72545	1.67039	1.1162	0.26112	0.183344	0.07122
25179	307	3	25	2	8	0.84683	0.49758	0.78719	1.06321	NA	1.18118	1.71334	0.863932	2.29055	0.369911	0.369889	0.12456	0.204495	0.213516	0.024995	0.213412	0.082682	0.287251	0.029696	0.347561	1.21184	1.72351	1.66538	1.11788	0.251088	0.167908	0.068093
25179	307	3	25	2	9	0.84578	0.48644	0.76508	1.04943	NA	1.23642	1.73776	0.895054	2.33368	0.384826	0.398926	0.1307	0.21293	0.226931	0.026968	0.225263	0.090796	0.292707	0.029305	0.349126	1.24015	1.74333	1.68844	1.11002	0.266523	0.18034	0.075898
25179	307	3	25	2	10	0.83258	0.46719	0.75809	1.02563	NA	1.19192	1.70243	0.865566	2.28942	0.366666	0.38177	0.124486	0.203083	0.220165	0.025633	0.216097	0.082368	0.291175	0.027614	0.325036	1.20379	1.70948	1.65939	1.11362	0.258503	0.165056	0.070905
25179	307	3	25	2	11	0.858	0.47967	0.793	1.00191	NA	1.22608	1.72992	0.880454	2.33629	0.381905	0.389032	0.126379	0.210516	0.223361	0.028843	0.219413	0.08759	0.301146	0.027451	0.332673	1.24248	1.7358	1.68909	1.13649	0.264261	0.170636	0.072158
25179	307	3	25	2	12	0.84385	0.4828	0.78205	1.02474	NA	1.23199	1.72322	0.892936	2.32594	0.372186	0.401234	0.139315	0.207072	0.226164	0.026537	0.226464	0.086153	0.292729	0.026428	0.325572	1.24515	1.72879	1.68312	1.10486	0.264821	0.17522	0.070964
25179	307	3	25	2	13	0.9185	0.51869	0.8418	1.09583	NA	1.23965	1.74914	0.885713	2.34961	0.38873	0.395014	0.128374	0.213639	0.22297	0.028091	0.226464	0.091377	0.298567	0.028792	0.335606	1.23315	1.75568	1.70313	1.13623	0.272346	0.18715	0.070183
25179	307	3	25	2	14	0.88275	0.49742	0.83595	1.09693	0.144406	1.30078	1.78754	0.918885	2.39856	0.401436	0.419813	0.139751	0.227248	0.232643	0.028256	0.237769	0.094224	0.309868	0.030548	0.355349	1.28032	1.79709	1.74126	1.15028	0.267698	0.186444	0.072218
25179	307	3	25	2	15	0.84731	0.4841	0.76856	1.04277	0.135271	1.25693	1.73439	0.896294	2.34718	0.388109	0.405196	0.135132	0.213774	0.228954	0.02757	0.230614	0.091563	0.300289	0.028175	0.331239	1.23811	1.74445	1.70029	1.12516	0.251535	0.185604	0.076285
25179	307	3	25	2	16	0.87644	0.49352	0.77166	1.06269	0.143352	1.25568	1.73903	0.893582	2.34721	0.39374	0.397077	0.134337	0.217005	0.226269	0.029882	0.228455	0.088528	0.301704	0.028875	0.337964	1.24899	1.74814	1.70426	1.13283	0.252292	0.171452	0.078523
25179	307	3	25	2	17	0.86956	0.4929	0.7969	1.05942	0.148261	1.28402	1.7671	0.902957	2.37441	0.394215	0.413018	0.133147	0.221224	0.227822	0.029114	0.235546	0.092085	0.314687	0.028592	0.342981	1.25113	1.77174	1.71358	1.14958	0.255036	0.183677	0.073906
25179	307	3	25	2	18	0.84452	0.4739	0.76624	1.03629	0.147906	1.16884	1.71329	0.86411	2.30071	0.369539	0.359198	0.124563	0.197221	0.218091	0.02585	0.213881	0.07248	0.28891	0.025919	0.3397	1.24239	1.72811	1.65735	1.10328	0.256178	0.1598	0.071933
25179	307	3	25	2	19	0.85549	0.46569	0.77102	1.07254	0.138917	1.19649	1.71574	0.869312	2.30101	0.371823	0.386039	0.123486	0.202482	0.220877	0.026985	0.22169	0.084896	0.290081	0.025025	0.316232	1.19999	1.72397	1.67725	1.11141	0.258783	0.177958	0.069466
25179	307	3	25	2	20	0.85638	0.48599	0.80066	1.0905	0.144695	1.2188	1.74312	0.882607	2.34347	0.368117	0.397553	0.125729	0.204887	0.228527	0.02625	0.219982	0.085069	0.302293	0.025791	0.332572	1.2465	1.75296	1.69483	1.13756	0.251962	0.165279	0.067435
25179	307	3	25	2	21	0.84296	0.48108	0.77751	1.06663	0.139199	1.20162	1.70115	0.868795	2.29999	0.369465	0.378389	0.124924	0.205802	0.218329	0.025323	0.216694	0.080508	0.303888	0.025099	0.339183	1.21258	1.70852	1.66946	1.12347	0.266264	0.160017	0.065625
25179	307	3	25	2	22	0.87277	0.49475	0.80557	1.06869	0.152184	1.30106	1.79265	0.913418	2.40671	0.406177	0.412184	0.135049	0.222089	0.240088	0.028344	0.234583	0.092029	0.320571	0.02703	0.342432	1.26335	1.80188	1.74652	1.16321	0.275919	0.173922	0.067135
25179	307	3	25	2	23	0.87798	0.49234	0.79401	1.05685	0.146653	1.24514	1.75517	0.881441	2.36465	0.382666	0.399118	0.127128	0.212682	0.23194	0.027219	0.22188	0.086782	0.307592	0.028466	0.343441	1.25316	1.76262	1.72342	1.13814	0.246545	0.165198	0.068294
25179	307	3	25	2	24	0.85817	0.48671	0.77827	1.01847	0.145839	1.26123	1.7523	0.903722	2.36484	0.392526	0.398063	0.137667	0.213957	0.229395	0.028206	0.228651	0.089191	0.304615	0.028238	0.334621	1.26826	1.76362	1.70468	1.13993	0.244325	0.17184	0.071053
25179	307	3	25	2	25	0.85364	0.50112	0.7676	1.02899	0.138084	1.21718	1.70548	0.884235	2.30665	0.370897	0.390558	0.130728	0.206813	0.217056	0.027797	0.219694	0.089002	0.296706	0.027971	0.325971	1.22724	1.70547	1.65865	1.11373	0.243811	0.174081	0.075442
25180	313	2	25	1	1	0.74556	0.36838	0.6153	0.81298	0.102263	0.696219	1.33706	0.671444	1.78082	0.221662	0.219404	0.079958	0.120014	0.137279	0.016411	0.123645	0.043386	0.159865	0.015	0.248512	0.959877	1.33923	1.28201	0.843097	0.210699	0.126591	0.061525
25180	313	2	25	1	2	0.73747	0.36744	0.62585	0.80432	0.099491	0.719127	1.33333	0.702273	1.79021	0.221367	0.23803	0.084445	0.124057	0.141656	0.015714	0.130437	0.047348	0.160337	0.014628	0.252366	0.95229	1.33858	1.29104	0.846347	0.219976	0.132204	0.06291
25180	313	2	25	1	3	0.75388	0.37144	0.62947	0.83593	0.097399	0.761273	1.3813	0.718374	1.84794	0.240761	0.238849	0.092273	0.133208	0.147308	0.016678	0.131315	0.050739	0.173297	0.016388	0.268696	0.993218	1.38166	1.3239	0.882394	0.227047	0.136931	0.058432
25180	313	2	25	1	4	0.73534	0.36938	0.62197	0.81938	0.09928	0.753749	1.36773	0.718067	1.82717	0.243171	0.237448	0.090491	0.134147	0.148456	0.017313	0.130276	0.049806	0.16596	0.016539	0.25585	0.976877	1.36973	1.31316	0.860906	0.214019	0.129021	0.061713
25180	313	2	25	1	5	0.73664	0.37471	0.62381	0.81532	0.094585	0.68881	1.2841	0.699261	1.74607	0.20419	0.232547	0.081987	0.118944	0.129238	0.015265	0.125076	0.048174	0.15545	0.014636	0.24901	0.946336	1.28952	1.25359	0.839147	0.106133	0.130751	0.054665
25180	313	2	25	1	6	0.74298	0.37058	0.62947	0.81794	0.094596	0.711657	1.3305	0.692941	1.78736	0.223078	0.229474	0.083236	0.121128	0.1407	0.015473	0.124036	0.050732	0.160658	0.015085	0.247073	0.949936	1.32801	1.27819	0.862005	0.146741	0.133696	0.063281
25180	313	2	25	1	7	0.74903	0.37004	0.63579	0.82689	0.10535	0.74494	1.35361	0.711165	1.82519	0.236444	0.24115	0.085895	0.130782	0.143672	0.017264	0.133402	0.052025	0.165537	0.015845	0.245364	0.977751	1.3618	1.30964	0.866729	0.204291	0.144251	0.061065
25180	313	2	25	1	8	0.76107	0.38155	0.6513	0.84487	0.098151	0.679109	1.31892	0.674171	1.77101	0.218454	0.223102	0.07398	0.121534	0.133936	0.01408	0.126265	0.045185	0.149643	0.013781	0.240373	0.957797	1.31956	1.27579	0.831761	0.197617	0.126054	0.056029
25180	313	2	25	1	9	0.72432	0.36486	0.62683	0.80194	0.102002	0.725876	1.3385	0.695035	1.80009	0.22056	0.238793	0.08676	0.123699	0.142319	0.01678	0.126838	0.049111	0.164118	0.015803	0.271772	0.970557	1.34203	1.29674	0.858974	0.120163	0.133799	0.063024
25180	313	2	25	1	10	0.75411	0.37378	0.6271	0.83566	0.086679	0.735383	1.33511	0.709465	1.80919	0.225317	0.243037	0.087076	0.128382	0.142844	0.017278	0.127481	0.05208	0.16284	0.016696	0.254732	0.980818	1.34042	1.29245	0.848908	0.111897	0.158973	0.070147
25180	313	2	25	1	11	0.70847	0.36322	0.59396	0.80526	0.078123	0.686048	1.30705	0.691152	1.76007	0.216464	0.215189	0.083767	0.122562	0.129229	0.01591	0.117618	0.045917	0.15435	0.016285	0.264655	0.951304	1.30646	1.25768	0.84272	0.111218	0.127847	0.060944
25180	313	2	25	1	12	0.74369	0.35796	0.62212	0.8196	0.097523	0.733451	1.35815	0.707582	1.82693	0.230663	0.23344	0.087872	0.12528	0.142602	0.016942	0.130789	0.048139	0.165294	0.016112	0.255302	0.990276	1.36929	1.30957	0.855562	0.214342	0.137743	0.062352
25180	313	2	25	1	13	0.74067	0.37872	0.65539	0.83489	0.096949	0.72309	1.33148	0.706181	1.8069	0.215369	0.248329	0.08149	0.126998	0.139567	0.015418	0.131134	0.050302	0.163308	0.014873	0.251016	0.973244	1.34481	1.2968	0.868506	0.207113	0.132238	0.059614
25180	313	2	25	1	14	0.70177	0.35497	0.60844	0.75771	0.079048	0.631047	1.2466	0.652765	1.66701	0.19937	0.200719	0.074366	0.111303	0.125387	0.013167	0.109719	0.040083	0.142364	0.013921	0.246628	0.890557	1.25066	1.18674	0.786199	0.220881	0.124245	0.060147
25180	313	2	25	1	15	0.75734	0.37809	0.62735	0.82658	0.101934	0.731859	1.35262	0.698828	1.81222	0.230169	0.23459	0.087959	0.127046	0.141168	0.016573	0.13086	0.048489	0.163367	0.015806	0.253117	0.974752	1.36106	1.29903	0.85855	0.203984	0.128996	0.058546
25180	313	2	25	1	16	0.75754	0.38145	0.64443	0.85101	0.112741	0.755566	1.36908	0.723972	1.8476	0.231922	0.253011	0.084081	0.129767	0.149047	0.016495	0.138348	0.050803	0.171686	0.01458	0.242589	0.984344	1.37977	1.33462	0.880504	0.234791	0.134167	0.057961
25180	313	2	25	1	17	0.75408	0.38166	0.64736	0.83193	0.102454	0.743221	1.35375	0.719097	1.82155	0.229607	0.239506	0.093539	0.125557	0.145329	0.018086	0.130272	0.049506	0.163056	0.017571	0.270888	0.995816	1.3543	1.31241	0.861591	0.174383	0.131175	0.061172
25180	313	2	25	1	18	0.74675	0.3672	0.67006	0.81335	0.102347	0.729449	1.34307	0.709147	1.80169	0.228978	0.235397	0.082073	0.128533	0.139704	0.016575	0.131812	0.047462	0.16626	0.016451	0.260414	0.972797	1.34855	1.29257	0.857218	0.218337	0.124613	0.057516
25180	313	2	25	1	19	0.74214	0.36711	0.62481	0.801	0.095855	0.718976	1.33667	0.697509	1.79496	0.227682	0.23129	0.084782	0.12771	0.138542	0.016811	0.127385	0.048299	0.157751	0.017266	0.282323	0.976771	1.33577	1.29168	0.856198	0.163586	0.131719	0.060801
25180	313	2	25	1	20	0.74042	0.37037	0.63135	0.76302	0.101684	0.705603	1.30848	0.6923	1.77119	0.210888	0.240227	0.078428	0.122267	0.139475	0.015483	0.125872	0.047542	0.161123	0.015041	0.245836	0.929181	1.31389	1.28181	0.851574	0.196845	0.132646	0.058539
25180	313	2	25	1	21	0.74629	0.3672	0.66768	0.83254	0.098079	0.711947	1.32742	0.684709	1.77833	0.224594	0.224158	0.086092	0.125	0.137564	0.014776	0.122886	0.048233	0.161303	0.015565	0.249998	0.944003	1.33585	1.28514	0.848626	0.204754	0.137013	0.053532
25180	313	2	25	2	1	0.80123	0.41214	0.69745	0.95668	0.115677	0.944826	1.55339	0.794025	2.0864	0.292942	0.306652	0.109567	0.164649	0.184905	0.020577	0.16491	0.064387	0.212502	0.022766	0.297779	1.13258	1.56098	1.49999	0.968236	0.242489	0.149866	0.070471
25180	313	2	25	2	2	0.81337	0.39966	0.70646	0.9443	0.122531	0.981054	1.55938	0.82183	2.10535	0.296708	0.328082	0.116527	0.166596	0.186641	0.021819	0.179716	0.069297	0.217298	0.022137	0.294211	1.14295	1.56356	1.51805	0.982422	0.239881	0.161981	0.071166
25180	313	2	25	2	3	0.8103	0.40536	0.70434	0.94031	0.117277	0.928604	1.52108	0.784948	2.05391	0.276242	0.307874	0.111251	0.161448	0.178099	0.01951	0.160235	0.06417	0.212925	0.019978	0.293747	1.10105	1.5177	1.48337	0.967135	0.235882	0.15213	0.067591
25180	313	2	25	2	4	0.8182	0.40258	0.7366	0.9297	0.117828	0.924615	1.53249	0.782614	2.06446	0.283244	0.30442	0.106363	0.15668	0.18234	0.020325	0.160872	0.066765	0.211267	0.01949	0.283289	1.09947	1.54025	1.48854	0.972159	0.200802	0.155604	0.064204
25180	313	2	25	2	5	0.80376	0.40814	0.70131	0.93652	0.110584	0.904076	1.51947	0.771014	2.04827	0.268068	0.308795	0.100944	0.156703	0.173242	0.020908	0.159734	0.065824	0.207753	0.018513	0.278177	1.10054	1.52713	1.48237	0.973519	0.182226	0.147986	0.064656
25180	313	2	25	2	6	0.80856	0.41693	0.69154	0.95295	0.120475	0.931959	1.52487	0.777963	2.06602	0.277005	0.308851	0.105247	0.157467	0.179898	0.01939	0.162618	0.06591	0.221513	0.018967	0.28737	1.10945	1.53371	1.4931	1.00057	0.245978	0.162964	0.065313
25180	313	2	25	2	7	0.80745	0.41986	0.70696	0.94997	0.112652	0.923673	1.54256	0.793124	2.09036	0.282774	0.302627	0.109734	0.158845	0.176821	0.021466	0.159259	0.068369	0.207856	0.020466	0.297983	1.15715	1.54679	1.49481	0.968478	0.225089	0.178001	0.068656
25180	313	2	25	2	8	0.82601	0.41921	0.73982	0.96949	0.118136	0.942198	1.54425	0.789703	2.07401	0.279555	0.317419	0.106436	0.162645	0.18196	0.021396	0.166632	0.063755	0.218505	0.020043	0.300833	1.09786	1.54859	1.50895	0.987977	0.232395	0.157194	0.068816
25180	313	2	25	2	9	0.79413	0.40891	0.69535	0.91926	0.111076	0.903104	1.519	0.772205	2.05329	0.264918	0.30597	0.105102	0.155675	0.172061	0.019125	0.158796	0.064652	0.208531	0.018197	0.275975	1.12092	1.52304	1.47911	0.964069	0.23224	0.155464	0.062627
25180	313	2	25	2	10	0.78068	0.39988	0.68189	0.91469	0.119285	0.91022	1.50854	0.781507	2.03384	0.287143	0.301576	0.102295	0.16971	0.174227	0.02037	0.162043	0.06195	0.200086	0.019048	0.270895	1.09362	1.51334	1.46714	0.957243	0.236317	0.148708	0.063197
25180	313	2	25	2	11	0.81512	0.42169	0.74182	0.96301	0.120063	0.950918	1.5445	0.800344	2.07677	0.28008	0.326036	0.106699	0.163897	0.176957	0.021244	0.171132	0.072777	0.217235	0.020141	0.290328	1.10954	1.5468	1.49801	0.987889	0.231494	0.174059	0.063689
25180	313	2	25	2	12	0.82329	0.40477	0.72918	0.97006	0.121259	0.963922	1.55252	0.802589	2.10686	0.284731	0.322034	0.114492	0.161224	0.185094	0.022358	0.165131	0.07237	0.220929	0.02128	0.293036	1.14174	1.5619	1.51985	0.990136	0.236299	0.169154	0.06035
25180	313	2	25	2	13	0.80567	0.41026	0.69234	0.93052	0.123186	0.962613	1.54837	0.809644	2.08662	0.276821	0.333983	0.110159	0.162205	0.182918	0.021245	0.170692	0.073236	0.220552	0.020961	0.302436	1.11889	1.56083	1.50128	0.990491	0.234016	0.168076	0.066352
25180	313	2	25	2	14	0.79727	0.38667	0.67451	0.91763	0.113307	0.866955	1.46752	0.760293	1.98026	0.252571	0.298938	0.096695	0.14512	0.171824	0.020532	0.151663	0.061782	0.200171	0.018191	0.263306	1.04975	1.47177	1.43379	0.934524	0.189522	0.150875	0.065975
25180	313	2	25	2	15	0.8091	0.40922	0.73451	0.97569	0.117072	0.978146	1.54663	0.8129	2.08708	0.279865	0.342999	0.114949	0.167727	0.184572	0.020926	0.176883	0.071837	0.219461	0.021174	0.286061	1.10217	1.55426	1.50709	0.985877	0.258209	0.168518	0.06507
25180	313	2	25	2	16	0.82205	0.41978	0.70305	0.94904	0.116547	0.953181	1.53384	0.8008	2.07241	0.284019	0.322508	0.106357	0.167771	0.178552	0.02279	0.170016	0.066653	0.219771	0.020286	0.257265	1.10794	1.54163	1.49644	0.987714	0.241629	0.160436	0.06939
25180	313	2	25	2	17	0.81656	0.40966	0.72791	0.9671	0.116892	0.959243	1.53766	0.802837	2.08254	0.286667	0.329061	0.109672	0.167032	0.18343	0.022869	0.173097	0.068576	0.212322	0.021536	0.282003	1.12586	1.54506	1.50923	0.983755	0.134529	0.158	0.060779
25180	313	2	25	2	18	0.79365	0.40397	0.69837	0.95935	0.123768	0.95935	1.54516	0.797186	2.08912	0.291043	0.31547	0.110611	0.162817	0.187249	0.02203	0.165279	0.068391	0.220843	0.021294	0.288567	1.1306	1.55035	1.50082	0.992085	0.244572	0.157025	0.069931
25180	313	2	25	2	19	0.8254	0.40169	0.72918	0.97991	0.121282	0.957131	1.54721	0.797474	2.08374	0.284287	0.320408	0.110784	0.164065	0.179831	0.021743	0.168818	0.069782	0.219385	0.021593	0.300909	1.12971	1.54883	1.50547	0.992196	0.235004	0.165296	0.07372
25180	313	2	25	2	20	0.81114	0.41419	0.74464	0.96591	0.122603	0.979536	1.55649	0.805072	2.11287	0.281427	0.336753	0.112275	0.167972	0.184336	0.021043	0.169857	0.0743	0.227818	0.020972	0.283407	1.12181	1.56315	1.52218	0.997778	0.235181	0.166021	0.063057
25180	313	2	25	2	21	0.81496	0.4181	0.70841	0.96384	0.114461	0.938486	1.51578	0.78971	2.04542	0.287916	0.307309	0.105586	0.160821	0.182481	0.021787	0.166677	0.062844	0.218116	0.019507	0.281114	1.07402	1.52428	1.47174	0.983826	0.242862	0.155915	0.068696
25180	313	2	25	2	22	0.79987	0.40825	0.68451	0.94493	0.123321	0.950596	1.53507	0.795524	2.0733	0.274718	0.327048	0.109186	0.160815	0.182805	0.02303	0.166781	0.067993	0.218944	0.020527	0.290231	1.10591	1.53979	1.49423	0.985359	0.261374	0.153487	0.070834
25180	313	2	25	2	23	0.81372	0.41001	0.73816	0.95153	0.12421	1.03026	1.58519	0.838236	2.14512	0.290644	0.364988	0.115744	0.17523	0.195664	0.024669	0.186163	0.073383	0.23672	0.021621	0.295558	1.12732	1.5943	1.55297	1.02095	0.263522	0.176819	0.076953
25181	315	1	25	1	1	0.80272	0.41528	0.71024	0.89851	0.105069	1.00033	1.53226	0.813273	2.06692	0.301504	0.328048	0.11048	0.176333	0.183506	0.022318	0.181227	0.066417	0.235508	0.024769	0.317954	1.09496	1.5501	1.50208	0.996399	0.259128	0.147008	0.057592
25181	315	1	25	1	2	0.80531	0.43547	0.7036	0.90992	0.114033	1.04911	1.56595	0.837921	2.10348	0.317979	0.344161	0.119156	0.187787	0.187332	0.02342	0.192341	0.071459	0.241541	0.025851	0.313372	1.12738	1.57519	1.51597	1.00211	0.252971	0.168569	0.060013
25181	315	1	25	1	3	0.81746	0.43741	0.6952	0.90306	0.10763	1.01204	1.54967	0.814957	2.08527	0.309168	0.323223	0.114446	0.177635	0.183562	0.021995	0.178855	0.070281	0.238595	0.026139	0.318122	1.12008	1.56512	1.5026	1.00598	0.239352	0.157819	0.060826
25181	315	1	25	1	4	0.76291	0.40562	0.65885	0.85926	0.097753	0.907501	1.46793	0.77818	1.96951	0.286648	0.290487	0.101598	0.163579	0.167575	0.020507	0.166298	0.058648	0.206853	0.021695	0.292787	1.05192	1.48185	1.41795	0.936395	0.238821	0.144195	0.052707
25181	315	1	25	1	5	0.79506	0.41941	0.66725	0.89685	0.10576	0.925013	1.47075	0.78732	1.98707	0.287313	0.295022	0.102522	0.162016	0.167716	0.02074	0.171942	0.059541	0.218926	0.021279	0.296883	1.06371	1.4851	1.43926	0.964478	0.178819	0.144858	0.054372
25181	315	1	25	1	6	0.78578	0.41512	0.69182	0.90896	0.110045	0.975692	1.52217	0.808523	2.05177	0.291888	0.32312	0.105173	0.172955	0.178557	0.02288	0.177223	0.063294	0.232482	0.02304	0.313466	1.0886	1.53943	1.48769	0.990174	0.209357	0.144768	0.058284
25181	315	1	25	1	7	0.8133	0.43725	0.72192	NA	0.112008	1.01439	1.54783	0.81836	2.07981	0.311179	0.332598	0.106899	0.180759	0.187224	0.022323	0.184167	0.068559	0.238895	0.024705	0.312957	1.10519	1.56093	1.51352	1.00068	0.251294	0.150179	0.059178
25181	315	1	25	1	8	0.81124	0.42519	0.69901	0.88604	0.104472	1.00172	1.54253	0.8163	2.08144	0.303336	0.331508	0.106482	0.176441	0.185056	0.02395	0.180171	0.068081	0.236704	0.023562	0.317942	1.11432	1.55451	1.50527	1.00472	0.264578	0.15045	0.061587
25181	315	1	25	1	9	0.80956	0.42973	0.70114	0.89572	0.108698	1.00503	1.54162	0.806782	2.07556	0.301341	0.334421	0.106572	0.179139	0.185138	0.023544	0.178307	0.069151	0.23878	0.02347	0.31429	1.09668	1.55302	1.50553	0.993159	0.256496	0.159972	0.067174
25181	315	1	25	1	10	0.8133	0.42385	0.7258	0.90071	0.111205	1.04771	1.56242	0.846066	2.10802	0.318079	0.345909	0.11663	0.187689	0.190457	0.02206	0.189856	0.072772	0.242375	0.024376	0.316182	1.13763	1.56891	1.52395	1.00697	0.253158	0.162343	0.059603
25181	315	1	25	1	11	0.79265	0.42594	0.6917	0.90765	0.106614	0.99492	1.53617	0.81021	2.06986	0.313325	0.316724	0.109156	0.179228	0.184006	0.021588	0.176995	0.067935	0.231502	0.024111	0.307152	1.11228	1.55239	1.48823	0.999597	0.256278	0.152788	0.061148
25181	315	1	25	1	12	0.78932	0.42145	0.68246	0.87555	0.107192	0.975489	1.51601	0.812976	2.03979	0.292253	0.321074	0.108281	0.170871	0.177731	0.023064	0.175911	0.065397	0.229688	0.024075	0.314785	1.0873	1.52364	1.47623	0.979395	0.233183	0.155096	0.061384
25181	315	1	25	1	13	0.80387	0.42448	0.68582	0.91376	0.108101	0.974623	1.50931	0.806486	2.02733	0.288122	0.325087	0.107464	0.168899	0.179205	0.023082	0.17555	0.065721	0.228817	0.024478	0.310429	1.06686	1.5199	1.46666	0.964685	0.241094	0.159568	0.066998
25181	315	1	25	1	14	0.80993	0.42232	0.70439	0.89764	0.112365	1.00807	1.53856	0.823887	2.07802	0.3117	0.326015	0.111053	0.179268	0.1864	0.022576	0.179105	0.069666	0.234873	0.023619	0.309436	1.1247	1.54556	1.49569	0.99137	0.248529	0.160758	0.059256
25181	315	1	25	1	15	0.80026	0.4178	0.6892	0.91398	0.10385	1.01802	1.55639	0.830415	2.08929	0.326958	0.323089	0.112591	0.190731	0.184873	0.023272	0.180131	0.070393	0.230384	0.025082	0.326678	1.13359	1.56973	1.50429	0.990835	0.25267	0.16094	0.061023
25181	315	1	25	1	16	0.80959	0.42979	0.73563	0.89817	0.10877	1.02587	1.55295	0.832139	2.09719	0.31449	0.337316	0.113226	0.185211	0.186522	0.022373	0.187887	0.069102	0.237374	0.023571	0.309178	1.12432	1.56188	1.51148	0.999936	0.261393	0.163616	0.058706
25181	315	1	25	1	17	0.82203	0.43251	0.70807	0.92121	0.111844	0.991576	1.52578	0.824876	2.05968	0.308123	0.324039	0.105252	0.175083	0.182287	0.021993	0.185005	0.067061	0.231107	0.022956	0.302779	1.10214	1.53996	1.48949	0.98117	0.246106	0.153464	0.058213
25181	315	1	25	1	18	0.80674	0.41716	0.68108	0.8897	0.107592	0.965265	1.51517	0.802159	2.04634	0.298303	0.311085	0.105593	0.167973	0.175732	0.022344	0.177548	0.064684	0.225652	0.024323	0.316735	1.10791	1.52387	1.4724	0.987213	0.2427	0.154983	0.060855
25181	315	1	25	1	19	0.80887	0.44359	0.7057	0.9105	0.106499	0.994551	1.53319	0.820763	2.06369	0.31268	0.32431	0.105093	0.179872	0.185233	0.023685	0.177632	0.069994	0.228904	0.023093	0.310946	1.09302	1.54418	1.48854	0.989943	0.255793	0.161188	0.061266
25181	315	1	25	1	20	0.79213	0.42701	0.68394	0.88965	0.107053	1.00479	1.5328	0.818677	2.07146	0.306828	0.325632	0.111211	0.18048	0.180412	0.024959	0.17689	0.068887	0.235649	0.02503	0.316681	1.10675	1.5392	1.49304	0.996541	0.25102	0.159076	0.063448
25181	315	1	25	1	21	0.81651	0.43092	0.70909	0.92299	0.10915	1.04144	1.56269	0.829488	2.10962	0.325485	0.332341	0.113504	0.184818	0.192006	0.023273	0.185815	0.071317	0.243932	0.025536	0.322319	1.1363	1.57322	1.51665	1.01255	0.259931	0.16011	0.063643
25181	315	1	25	1	22	0.78578	0.40948	0.67827	0.87385	0.10892	0.992487	1.52869	0.814896	2.06495	0.30338	0.327997	0.109215	0.177413	0.18355	0.022695	0.180463	0.066969	0.227338	0.024148	0.309292	1.10298	1.53851	1.49891	0.98782	0.239439	0.153682	0.065589
25181	315	1	25	1	23	0.81346	0.42995	0.71611	0.9138	0.109821	1.02499	1.56504	0.822091	2.09835	0.314232	0.339461	0.106855	0.183353	0.189778	0.02331	0.186743	0.07021	0.23834	0.025838	0.330005	1.10637	1.57237	1.52396	1.00845	0.244467	0.155023	0.061804
25181	315	1	25	1	24	0.80902	0.43107	0.69871	0.89634	0.109743	1.02095	1.54167	0.82315	2.08697	0.312996	0.330895	0.11553	0.179587	0.18448	0.025125	0.186328	0.067902	0.23783	0.023745	0.307917	1.11265	1.54868	1.5008	1.01343	0.251915	0.15586	0.065348
25181	315	1	25	1	25	0.78189	0.4145	0.67525	0.88988	0.107802	0.97945	1.51334	0.81452	2.04158	0.302031	0.324313	0.104573	0.176768	0.179223	0.021518	0.179612	0.068146	0.223944	0.024202	0.308479	1.0916	1.52004	1.46616	0.989979	0.259067	0.158231	0.062683
25181	315	1	25	2	1	0.8773	0.47294	0.77459	1.02644	0.131742	1.3383	1.77421	0.940116	2.40906	0.398115	0.436727	0.155569	0.234448	0.234361	0.03066	0.237284	0.096877	0.317847	0.030027	0.351304	1.30366	1.78676	1.7398	1.14128	0.278302	0.185223	0.065821
25181	315	1	25	2	2	0.85577	0.46599	0.7692	NA	0.130715	1.30221	1.78687	0.910909	2.40766	0.391925	0.421181	0.140117	0.225083	0.231863	0.03242	0.2276	0.09492	0.317148	0.031147	0.370582	1.29999	1.79496	1.74649	1.15122	0.262518	0.179537	0.068582
25181	315	1	25	2	3	0.87273	0.47165	0.81009	1.0168	0.135074	1.33823	1.79389	0.932729	2.42056	0.383804	0.449125	0.150471	0.232944	0.232483	0.032359	0.23734	0.09676	0.323598	0.030767	0.370737	1.3015	1.80527	1.75413	1.1625	0.289811	0.177876	0.070427
25181	315	1	25	2	4	0.88485	0.47239	0.79968	1.05317	0.129398	1.31709	1.78318	0.917667	2.41568	0.38138	0.437012	0.145199	0.227686	0.23494	0.031579	0.227636	0.094874	0.320759	0.032147	0.371896	1.29567	1.79333	1.75637	1.16822	0.300928	0.177745	0.065071
25181	315	1	25	2	5	0.85412	0.46096	0.77249	1.0112	0.131019	1.27674	1.74556	0.911109	2.37095	0.370914	0.425847	0.137139	0.225722	0.226268	0.028263	0.220872	0.094739	0.313371	0.028858	0.359712	1.29774	1.75594	1.7164	1.15562	0.293143	0.179619	0.057037
25181	315	1	25	2	6	0.86165	0.45856	0.78586	1.05436	0.129081	1.34933	1.80326	0.934446	2.43633	0.381356	0.457333	0.149998	0.236494	0.237197	0.032575	0.236148	0.095763	0.328501	0.032263	0.375402	1.30469	1.81657	1.76275	1.17829	0.289811	0.185755	0.071796
25181	315	1	25	2	7	0.87213	0.48185	0.79311	1.0452	0.131087	1.32602	1.76331	0.927517	2.39817	0.372452	0.453183	0.143534	0.23305	0.237064	0.031997	0.232086	0.090742	0.328214	0.028075	0.360536	1.28441	1.76555	1.74704	1.16504	0.31714	0.178594	0.069098
25181	315	1	25	2	8	0.85825	0.45779	0.78002	1.0454	0.126477	1.33581	1.78618	0.933657	2.40677	0.390193	0.445803	0.144973	0.233041	0.235143	0.03192	0.237995	0.097598	0.323384	0.030868	0.384106	1.28917	1.79665	1.74415	1.16081	0.280551	0.185103	0.067267
25181	315	1	25	2	9	0.8694	0.46126	0.77365	1.05921	0.132026	1.40773	1.84187	0.966768	2.48605	0.411337	0.478652	0.150337	0.250876	0.249734	0.035496	0.254278	0.09879	0.334917	0.031776	0.384398	1.35259	1.85067	1.80279	1.18686	0.299472	0.191499	0.072637
25181	315	1	25	2	10	0.85593	0.45028	0.7751	1.00883	0.127119	1.28835	1.76656	0.912298	2.38173	0.387093	0.419099	0.139978	0.226835	0.229179	0.030282	0.226357	0.092564	0.313108	0.028593	0.341287	1.27711	1.77608	1.72012	1.14366	0.268973	0.183363	0.066696
25181	315	1	25	2	11	0.87124	0.46698	0.80013	1.04475	0.13248	1.36008	1.8059	0.933538	2.43769	0.402367	0.441861	0.152617	0.240848	0.23683	0.033383	0.235872	0.096562	0.331242	0.031263	0.367095	1.31634	1.81388	1.76937	1.17884	0.282774	0.181278	0.072212
25181	315	1	25	2	12	0.86695	0.45885	0.78592	1.0279	0.125647	1.28355	1.7563	0.917449	2.36818	0.36051	0.440276	0.143628	0.218668	0.226983	0.028722	0.230593	0.095169	0.308707	0.029743	0.367468	1.2765	1.76345	1.72759	1.1361	0.272568	0.183192	0.059819
25181	315	1	25	2	13	0.87492	0.45873	0.78354	1.02156	0.122681	1.32436	1.77697	0.935396	2.40278	0.38533	0.445411	0.141948	0.232376	0.237978	0.030932	0.231512	0.09621	0.321112	0.030267	0.365506	1.29244	1.78044	1.7408	1.14242	0.276168	0.186836	0.069985
25181	315	1	25	2	14	0.85002	0.4601	0.77176	1.03553	0.125333	1.33331	1.77886	0.916541	2.40157	0.387452	0.443976	0.143912	0.240115	0.233422	0.030453	0.232922	0.09398	0.326307	0.031695	0.358259	1.28239	1.78902	1.74068	1.16645	0.277426	0.184086	0.068663
25181	315	1	25	2	15	0.87785	0.46183	0.8083	1.02142	0.130649	1.32241	1.77444	0.934518	2.40301	0.391351	0.440746	0.144211	0.231854	0.240702	0.031404	0.229884	0.097645	0.314793	0.030661	0.347932	1.31267	1.78754	1.75327	1.1361	0.291572	0.193617	0.069761
25181	315	1	25	2	16	0.86422	0.46294	0.78991	1.04495	0.127519	1.34698	1.80539	0.931871	2.44155	0.392485	0.448345	0.147	0.23792	0.23965	0.03224	0.237963	0.093108	0.328781	0.030615	0.365092	1.32285	1.81754	1.77181	1.17435	0.297391	0.183921	0.07057
25181	315	1	25	2	17	0.84206	0.45526	0.73667	1.0119	0.125905	1.26791	1.72702	0.907584	2.34029	0.374791	0.421582	0.139138	0.225118	0.220472	0.03043	0.227864	0.092219	0.303452	0.028754	0.355558	1.25385	1.74233	1.688	1.12205	0.292794	0.187298	0.068089
25181	315	1	25	2	18	0.88055	0.4616	0.77385	1.02593	0.132264	1.30951	1.77615	0.929411	2.40488	0.380635	0.436706	0.143339	0.22913	0.23195	0.030039	0.233354	0.092391	0.317245	0.031405	0.371072	1.30736	1.78276	1.74508	1.15618	0.296646	0.171508	0.066292
25181	315	1	25	2	19	0.8817	0.45795	0.76809	1.04983	0.130283	1.32475	1.7817	0.931492	2.40951	0.386249	0.445094	0.144099	0.229945	0.232878	0.033346	0.235476	0.09773	0.317427	0.031415	0.366772	1.29493	1.795	1.75033	1.16053	0.269943	0.188326	0.067883
25181	315	1	25	2	20	0.8851	0.47445	0.79298	1.05896	0.136987	1.36499	1.79415	0.949945	2.43772	0.390717	0.464786	0.150264	0.238984	0.238358	0.032915	0.244738	0.099817	0.327153	0.031171	0.370759	1.30953	1.8111	1.76482	1.16719	0.298578	0.188752	0.068789
25181	315	1	25	2	21	0.85385	0.45619	0.76495	0.99298	0.119513	1.28688	1.75595	0.906554	2.37102	0.38494	0.422839	0.139211	0.231981	0.229787	0.032753	0.223188	0.089035	0.308145	0.031333	0.363496	1.27245	1.76591	1.7172	1.1355	0.258942	0.177433	0.070349
25181	315	1	25	2	22	0.88742	0.46576	0.80935	1.04617	0.131648	1.35712	1.80188	0.943586	2.43151	0.398151	0.455011	0.147271	0.241531	0.234828	0.033647	0.23873	0.103313	0.324664	0.032507	0.386704	1.29054	1.80886	1.76132	1.17088	0.284413	0.199279	0.072844
25181	315	1	25	2	23	0.88761	0.45865	0.81335	1.04281	0.134566	1.35926	1.78171	0.955391	2.40295	0.384172	0.481566	0.144495	0.224122	0.250687	0.032017	0.254985	0.102167	0.317242	0.031864	0.341961	1.24377	1.79088	1.75559	1.1328	0.303385	0.201808	0.080818
25181	315	1	25	2	24	0.84238	0.44929	0.72195	0.96844	0.118679	1.20162	1.69318	0.884837	2.25987	0.356779	0.393589	0.130355	0.212034	0.213317	0.029247	0.211369	0.083691	0.292654	0.028165	0.340765	1.1982	1.70313	1.64505	1.09244	0.215243	0.172572	0.070929
25181	315	1	25	2	25	0.91027	0.47541	0.78575	1.07071	0.127872	1.3465	1.79362	0.925046	2.43221	0.391594	0.447794	0.146514	0.231707	0.238718	0.032569	0.237705	0.098054	0.328196	0.031953	0.372284	1.30192	1.80426	1.76562	1.17746	0.162305	0.18765	0.069238
25182	324	2	25	1	1	0.82387	0.42892	0.67748	0.90274	0.106261	0.776636	1.39801	0.726859	1.84938	0.268615	0.243626	0.08494	0.138279	0.158404	0.019373	0.145891	0.05	0.162834	0.016572	0.257821	0.981521	1.40557	1.34343	0.844861	0.20594	0.12876	0.067553
25182	324	2	25	1	2	0.81384	0.42404	0.65264	0.8539	0.100468	0.754184	1.38166	0.727259	1.81833	0.261891	0.235481	0.081223	0.134556	0.150625	0.018035	0.146524	0.047031	0.158383	0.016984	0.256423	0.9814	1.39267	1.31996	0.828665	0.211588	0.128736	0.069142
25182	324	2	25	1	3	0.8168	0.43963	0.68211	0.89433	0.104024	0.785288	1.40295	0.737435	1.85133	0.273777	0.246455	0.083365	0.141921	0.157514	0.017249	0.153555	0.049742	0.164579	0.017095	0.244581	0.987501	1.41372	1.3469	0.834622	0.208158	0.141833	0.066143
25182	324	2	25	1	4	0.80791	0.41897	0.65481	0.85605	0.107223	0.78116	1.3862	0.745741	1.83413	0.26431	0.24992	0.084352	0.140179	0.154376	0.019084	0.151859	0.048382	0.165238	0.017146	0.255373	0.990069	1.40164	1.32757	0.843931	0.189826	0.133072	0.07334
25182	324	2	25	1	5	0.78538	0.41295	0.6773	0.8608	0.100046	0.736764	1.36509	0.718398	1.80448	0.251712	0.236203	0.078393	0.128749	0.149847	0.018067	0.144304	0.046891	0.151749	0.0182	0.264968	0.981529	1.37809	1.30693	0.812253	0.195363	0.133998	0.067999
25182	324	2	25	1	6	0.79314	0.43359	0.64834	0.86431	0.098661	0.753536	1.35411	0.726529	1.79882	0.256778	0.242104	0.081476	0.133261	0.152873	0.019245	0.146864	0.046223	0.155809	0.017224	0.243587	0.95668	1.36689	1.3016	0.827602	0.212739	0.12908	0.070717
25182	324	2	25	1	7	0.78331	0.41352	0.6364	0.847	0.097029	0.736845	1.35367	0.722557	1.79383	0.248464	0.235017	0.079777	0.131243	0.145838	0.018128	0.142201	0.045623	0.157775	0.016224	0.252212	0.958043	1.36114	1.30295	0.819209	0.215457	0.129622	0.065591
25182	324	2	25	1	8	0.79252	0.41155	0.65746	0.84021	0.098591	0.724458	1.34894	0.703874	1.7809	0.249617	0.227389	0.079379	0.128995	0.147693	0.017389	0.140146	0.042356	0.152018	0.015996	0.243093	0.941815	1.36502	1.28941	0.814982	0.192603	0.118421	0.06187
25182	324	2	25	1	9	0.8101	0.40737	0.67474	0.86701	0.109113	0.741493	1.37838	0.718411	1.81187	0.251591	0.241935	0.075348	0.132243	0.151243	0.018198	0.144251	0.046996	0.155317	0.017282	0.26357	0.956883	1.38974	1.32245	0.833388	0.213822	0.127696	0.063187
25182	324	2	25	1	10	0.82258	0.42326	0.67996	0.89161	0.110215	0.741275	1.38994	0.706957	1.82568	0.259851	0.227941	0.074688	0.13383	0.146212	0.016855	0.142232	0.048111	0.16068	0.017826	0.260091	0.969828	1.40554	1.32429	0.836907	0.242583	0.126036	0.064096
25182	324	2	25	1	11	0.80946	0.42662	0.69724	0.891	0.102951	0.768701	1.39594	0.727928	1.8265	0.268374	0.246125	0.07402	0.135623	0.157559	0.017615	0.155301	0.047846	0.162645	0.017843	0.243612	0.946968	1.40103	1.33294	0.843561	0.123123	0.144255	0.071632
25182	324	2	25	1	12	0.77763	0.41791	0.65324	0.83817	0.103245	0.72766	1.33844	0.71517	1.77956	0.24297	0.23317	0.080568	0.130531	0.146173	0.015	0.137606	0.046627	0.155306	0.015765	0.238768	0.949704	1.35386	1.29447	0.811508	0.206079	0.127714	0.056839
25182	324	2	25	1	13	0.75946	0.39349	0.62277	0.83729	0.096758	0.708019	1.3443	0.705295	1.77793	0.238708	0.229343	0.072183	0.124269	0.140598	0.018912	0.140433	0.043129	0.151861	0.015727	0.246857	0.962279	1.35479	1.28872	0.810176	0.201121	0.125854	0.058501
25182	324	2	25	1	14	0.79127	0.42251	0.64869	0.87321	0.109183	0.784575	1.40055	0.734591	1.85337	0.272035	0.245556	0.0837	0.142224	0.156155	0.018368	0.148269	0.052369	0.165265	0.017972	0.265759	1.00019	1.41174	1.34556	0.844982	0.213219	0.138943	0.064703
25182	324	2	25	1	15	0.78164	0.4156	0.6689	0.84251	0.101766	0.738375	1.35427	0.717207	1.80251	0.254276	0.233497	0.077584	0.132153	0.148376	0.016497	0.143115	0.047019	0.157177	0.015724	0.241112	0.983029	1.36964	1.29647	0.834796	0.223954	0.134857	0.06034
25182	324	2	25	1	16	0.80015	0.41612	0.69328	0.85757	0.105508	0.742645	1.3842	0.730156	1.82251	0.259558	0.236821	0.078552	0.133012	0.150038	0.019356	0.145316	0.048327	0.150095	0.017479	0.259172	0.978478	1.39453	1.31942	0.821835	0.222718	0.132543	0.070089
25182	324	2	25	1	17	0.7987	0.40878	0.67308	0.874	0.109419	0.785256	1.40263	0.73492	1.85305	0.26287	0.252022	0.084977	0.138676	0.156926	0.01819	0.149715	0.051051	0.167557	0.017657	0.261222	0.988145	1.41162	1.34231	0.848061	0.203668	0.132261	0.062618
25182	324	2	25	1	18	0.79119	0.40217	0.67111	0.86732	0.106701	0.803012	1.41014	0.747704	1.87177	0.275471	0.252821	0.086874	0.145757	0.160478	0.01812	0.154917	0.048902	0.169857	0.017861	0.251491	1.01024	1.42377	1.3565	0.855801	0.21794	0.133507	0.062405
25182	324	2	25	1	19	0.77539	0.41141	0.62401	0.84729	0.096478	0.753472	1.36257	0.724604	1.80634	0.259173	0.236774	0.083394	0.134539	0.151244	0.016865	0.145546	0.047122	0.156809	0.017126	0.24531	0.970761	1.37262	1.30445	0.817787	0.183347	0.126616	0.066648
25182	324	2	25	1	20	0.75727	0.41529	0.58405	0.8199	0.092102	0.709976	1.31744	0.707171	1.73832	0.242729	0.22874	0.075307	0.12843	0.143652	0.017131	0.139043	0.042999	0.147547	0.015509	0.243446	0.918884	1.3281	1.26169	0.7961	0.207615	0.126856	0.070502
25182	324	2	25	1	21	0.79688	0.42001	0.65048	0.85613	0.105619	0.743587	1.36672	0.715745	1.80096	0.261851	0.228973	0.076165	0.135352	0.147876	0.017293	0.140177	0.049682	0.159937	0.016522	0.247456	0.949629	1.38162	1.308	0.831783	0.193128	0.13548	0.066995
25182	324	2	25	1	22	0.79487	0.41158	0.68108	0.85998	0.109333	0.774717	1.3855	0.739073	1.83611	0.258697	0.254689	0.085254	0.130835	0.163774	0.01806	0.150756	0.04968	0.158932	0.017064	0.25754	0.977258	1.39739	1.34388	0.831328	0.203321	0.129796	0.063605
25182	324	2	25	1	23	0.80241	0.42799	0.69002	0.84298	0.104584	0.753887	1.36523	0.711326	1.80337	0.25761	0.237947	0.079682	0.138732	0.147351	0.017706	0.142468	0.048915	0.160921	0.017926	0.266444	0.960215	1.38316	1.31584	0.832931	0.170114	0.135695	0.065283
25182	324	2	25	1	24	0.826	0.4353	0.65882	0.8991	0.105803	0.801964	1.42031	0.743111	1.87454	0.283656	0.247176	0.08339	0.145084	0.16277	0.016942	0.1523	0.053368	0.168447	0.019537	0.276595	1.00326	1.43154	1.36186	0.852738	0.132662	0.149995	0.066972
25182	324	2	25	1	25	0.8055	0.41109	0.66208	0.88331	0.104016	0.74032	1.35784	0.734328	1.80187	0.25955	0.236169	0.080008	0.140721	0.147268	0.018287	0.142516	0.046627	0.149064	0.0162	0.249901	0.985462	1.37441	1.30663	0.810973	0.135568	0.131248	0.063644
25182	324	2	25	2	1	0.84481	0.44299	0.71109	0.98147	0.127585	NA	NA	NA	NA	NA	NA	NA	NA	NA	NA	NA	NA	NA	NA	NA	NA	NA	NA	NA	NA	NA	NA
25182	324	2	25	2	2	0.83803	0.4342	0.75093	1.00544	0.123644	0.96875	1.56992	0.825552	2.08301	0.317334	0.316757	0.106695	0.171197	0.191316	0.020957	0.186623	0.063009	0.206425	0.021343	0.282558	1.1178	1.58214	1.51442	0.937696	0.229139	0.148963	0.070284
25182	324	2	25	2	3	0.90124	0.48021	0.8008	1.03507	0.124563	0.979288	1.58004	0.818274	2.1075	0.327016	0.313393	0.102147	0.17259	0.19273	0.022734	0.185556	0.066163	0.215694	0.021389	0.289845	1.15197	1.5915	1.52001	0.969905	0.235175	0.157043	0.066458
25182	324	2	25	2	4	0.83755	0.42732	0.71808	0.96563	0.126704	0.955634	1.57112	0.806497	2.0802	0.327014	0.302061	0.104423	0.16799	0.186365	0.023078	0.186348	0.064822	0.201042	0.020793	0.277924	1.12671	1.57718	1.50863	0.935389	0.215151	0.155717	0.076127
25182	324	2	25	2	5	0.84627	0.45782	0.70268	0.98515	0.129481	1.01242	1.61632	0.833622	2.138	0.341414	0.327593	0.108617	0.181707	0.201951	0.022797	0.195212	0.066611	0.213825	0.021181	0.286171	1.1348	1.62863	1.56212	0.961691	0.231937	0.153259	0.067838
25182	324	2	25	2	6	0.84147	0.45239	0.73358	0.97791	0.121299	1.00127	1.60799	0.816154	2.12507	0.338583	0.314434	0.112801	0.178564	0.195379	0.024572	0.188668	0.065315	0.214433	0.020889	0.263917	1.13642	1.61747	1.54896	0.967338	0.233259	0.150908	0.075587
25182	324	2	25	2	7	0.83703	0.44182	0.71614	0.95135	0.121989	0.91804	1.52876	0.796323	2.02601	0.301769	0.300867	0.102137	0.162421	0.185477	0.020209	0.174491	0.0597	0.193379	0.019859	0.275366	1.09366	1.53712	1.47412	0.91344	0.234649	0.141751	0.067984
25182	324	2	25	2	8	0.86487	0.46875	0.72515	1.00736	0.127142	0.979253	1.59037	0.814808	2.10552	0.3305	0.317467	0.103089	0.174062	0.193608	0.024238	0.190105	0.065107	0.207646	0.02038	0.290944	1.13531	1.6064	1.53504	0.952912	0.239337	0.157086	0.070954
25182	324	2	25	2	9	0.85211	0.45625	0.70727	0.95606	0.129862	0.958732	1.56875	0.803111	2.07296	0.31994	0.31022	0.104315	0.169436	0.186778	0.022714	0.185024	0.065823	0.203189	0.020841	0.273697	1.10701	1.58022	1.51728	0.927073	0.235512	0.161934	0.067893
25182	324	2	25	2	10	0.86795	0.45603	0.75919	1.00131	0.128988	0.99926	1.5974	0.81375	2.12446	0.327223	0.327019	0.106665	0.17454	0.195272	0.022533	0.191914	0.069552	0.2161	0.022434	0.291507	1.14668	1.61005	1.55219	0.975329	0.238332	0.162228	0.067228
25182	324	2	25	2	11	0.80461	0.41352	0.69798	0.93844	0.117532	0.936283	1.54267	0.800416	2.04357	0.303623	0.306542	0.098404	0.164075	0.184778	0.020481	0.180049	0.060208	0.206735	0.021012	0.281305	1.0942	1.55143	1.48268	0.938984	0.233328	0.147709	0.068532
25182	324	2	25	2	12	0.87214	0.44864	0.72565	0.99673	0.128713	0.954977	1.56728	0.808143	2.07756	0.311535	0.315181	0.103256	0.164494	0.187273	0.022847	0.183386	0.068282	0.20413	0.020858	0.277071	1.12299	1.5793	1.50822	0.937134	0.23667	0.157599	0.069222
25182	324	2	25	2	13	0.86737	0.43923	0.71181	0.96625	0.125356	0.935802	1.54385	0.801866	2.04886	0.311986	0.307779	0.100568	0.165737	0.187769	0.021465	0.181442	0.062674	0.194259	0.021237	0.269958	1.10875	1.55836	1.49311	0.917982	0.232546	0.149263	0.064926
25182	324	2	25	2	14	0.83211	0.43385	0.70702	0.97057	0.128407	0.982616	1.58079	0.842249	2.09137	0.33751	0.312761	0.104016	0.177887	0.192317	0.023065	0.190387	0.066508	0.206815	0.021388	0.286669	1.13723	1.59544	1.51778	0.936703	0.235344	0.155979	0.074133
25182	324	2	25	2	15	0.85662	0.453	0.7551	0.99406	0.130399	0.98606	1.59473	0.815613	2.10166	0.329179	0.319289	0.105487	0.174145	0.190102	0.025339	0.191583	0.067205	0.211006	0.021419	0.282284	1.13319	1.60518	1.5306	0.961139	0.231109	0.158104	0.082593
25182	324	2	25	2	16	0.82669	0.44005	0.73308	0.96874	0.124706	0.985221	1.59517	0.821204	2.11091	0.335732	0.307031	0.108911	0.175972	0.193616	0.022573	0.185119	0.065243	0.211116	0.021881	0.292954	1.15174	1.60194	1.52627	0.9535	0.252034	0.154513	0.069551
25182	324	2	25	2	17	0.84544	0.44655	0.72064	0.97907	0.127237	0.977751	1.58173	0.811699	2.09707	0.314887	0.320395	0.106983	0.170007	0.189272	0.024655	0.187063	0.063523	0.213153	0.022594	0.283732	1.13631	1.58903	1.52265	0.958198	0.257229	0.156529	0.080933
25182	324	2	25	2	18	0.83877	0.44743	0.72761	0.96781	0.120624	0.936272	1.55059	0.811219	2.0462	0.311338	0.308884	0.096305	0.168415	0.183445	0.021463	0.181841	0.064402	0.198217	0.021302	0.290186	1.09295	1.56587	1.49462	0.922829	0.235032	0.154266	0.06946
25182	324	2	25	2	19	0.83071	0.43261	0.78229	0.91173	0.125798	0.949183	1.57464	0.805671	2.08143	0.324515	0.298712	0.103609	0.167508	0.188372	0.021343	0.182428	0.063298	0.200589	0.021391	0.283006	1.12578	1.58845	1.51757	0.940487	0.22646	0.166418	0.072052
25182	324	2	25	2	20	0.80636	0.41168	0.68361	0.94164	0.119762	0.913855	1.53491	0.785158	2.04301	0.304553	0.287306	0.103188	0.159136	0.18262	0.021492	0.167871	0.060198	0.197486	0.021209	0.287895	1.10809	1.5537	1.4867	0.935776	0.228144	0.147516	0.07902
25182	324	2	25	2	21	0.84377	0.43994	0.77268	0.99759	0.125643	1.00265	1.59645	0.828146	2.11515	0.332836	0.325303	0.110031	0.176781	0.199299	0.025843	0.189754	0.06567	0.212109	0.022179	0.291413	1.14638	1.6081	1.53558	0.964133	0.232984	0.153446	0.072582
25182	324	2	25	2	22	0.8713	0.46413	0.72426	1.00676	0.120208	0.970707	1.57581	0.811757	2.08936	0.323809	0.315688	0.103735	0.172227	0.195414	0.021863	0.184772	0.064491	0.205905	0.021427	0.284256	1.12332	1.59136	1.52045	0.942759	0.235073	0.153361	0.075998
25182	324	2	25	2	23	0.8523	0.44707	0.74862	0.97248	0.123933	0.979485	1.56892	0.80678	2.08888	0.327263	0.312969	0.102049	0.176065	0.185589	0.023787	0.184756	0.069417	0.212975	0.024364	0.339618	1.14697	1.58665	1.51614	0.943698	0.157403	0.16036	0.076317
25182	324	2	25	2	24	0.86502	0.45265	0.76954	0.97652	0.125532	0.970151	1.58611	0.813886	2.09915	0.31996	0.313087	0.107367	0.171612	0.189745	0.022711	0.181859	0.066658	0.209053	0.020799	0.281403	1.14008	1.59764	1.52699	0.947132	0.232455	0.15459	0.074915
25182	324	2	25	2	25	0.85318	0.45659	0.74132	1.0152	0.126316	1.01181	1.61387	0.830608	2.13372	0.346791	0.319168	0.109275	0.181505	0.197898	0.023572	0.192156	0.070311	0.213287	0.023134	0.297434	1.15644	1.62434	1.54943	0.961938	0.23633	0.161404	0.070809
25183	335	2	25	1	1	0.77008	0.40953	0.64793	0.885	0.1066	0.931728	1.50924	0.796805	2.00717	0.300292	0.298394	0.101356	0.168562	0.178343	0.022932	0.164928	0.063086	0.209955	0.021291	0.326365	1.07994	1.52412	1.44773	0.958318	0.211396	0.137259	0.064061
25183	335	2	25	1	2	0.76534	0.40347	0.66265	0.86578	0.104363	0.953796	1.52365	0.799514	2.0373	0.303119	0.306873	0.104569	0.174037	0.182259	0.023877	0.16708	0.062099	0.217274	0.022048	0.315717	1.11074	1.54668	1.47325	0.979608	0.225759	0.13128	0.07122
25183	335	2	25	1	3	0.77869	0.42133	0.67049	0.89201	0.09969	0.972652	1.52596	0.802813	2.03974	0.315267	0.306122	0.107277	0.17904	0.184083	0.024559	0.173154	0.060126	0.22277	0.021222	0.309665	1.09262	1.53797	1.47974	0.973748	0.224465	0.130564	0.074689
25183	335	2	25	1	4	0.73863	0.39316	0.65496	0.82935	0.098223	0.892711	1.46269	0.784245	1.95381	0.284034	0.287952	0.097075	0.162893	0.170491	0.022523	0.160056	0.055347	0.204111	0.019461	0.295749	1.04581	1.4697	1.41346	0.934803	0.227939	0.120966	0.066329
25183	335	2	25	1	5	0.78224	0.41662	0.66943	0.88613	0.106098	1.00875	1.56255	0.823756	2.09265	0.314519	0.327217	0.11176	0.180529	0.191433	0.027378	0.178564	0.063088	0.233017	0.022226	0.310437	1.13589	1.57992	1.52184	1.00293	0.231373	0.134655	0.079841
25183	335	2	25	1	6	0.776	0.4122	0.66148	0.8654	0.105725	0.960496	1.52555	0.809162	2.04225	0.306341	0.306037	0.109052	0.178806	0.178916	0.023544	0.172081	0.058726	0.217659	0.021055	0.311565	1.12031	1.54044	1.47466	0.971004	0.239818	0.133355	0.07422
25183	335	2	25	1	7	0.76703	0.41497	0.67442	0.86045	0.109418	0.971552	1.54032	0.802732	2.05524	0.31665	0.302869	0.107031	0.172804	0.186765	0.025001	0.171261	0.063004	0.222931	0.02211	0.309424	1.09591	1.55062	1.49087	0.980671	0.213401	0.130287	0.068127
25183	335	2	25	1	8	0.76507	0.41126	0.65686	0.83958	0.10312	NA	NA	NA	NA	NA	NA	NA	NA	NA	NA	NA	NA	NA	NA	NA	NA	NA	NA	NA	NA	NA	NA
25183	335	2	25	1	9	0.78749	0.42166	0.66581	0.86803	0.09841	0.9237	1.49878	0.780962	2.00135	0.300737	0.286875	0.104829	0.166527	0.177188	0.025188	0.159818	0.058633	0.210464	0.020824	0.295949	1.077	1.5161	1.44923	0.953288	0.215997	0.131991	0.069317
25183	335	2	25	1	10	0.7879	0.4218	0.67537	0.88113	0.103138	1.00087	1.56177	0.811864	2.08339	0.32295	0.316663	0.11161	0.18326	0.191204	0.024828	0.178097	0.061435	0.227334	0.022033	0.311559	1.12809	1.57858	1.50903	0.989487	0.249808	0.131222	0.071775
25183	335	2	25	1	11	0.77928	0.41831	0.68413	0.91404	0.102444	1.01428	1.57331	0.82957	2.09969	0.339347	0.306648	0.115261	0.186702	0.192128	0.025342	0.175379	0.065688	0.229223	0.023711	0.321369	1.13973	1.58586	1.51354	0.993979	0.207418	0.134994	0.072719
25183	335	2	25	1	12	0.76826	0.4122	0.67049	0.81554	0.110435	0.923895	1.51495	0.779514	2.01731	0.300526	0.293012	0.099708	0.169281	0.178346	0.025681	0.16139	0.058533	0.210534	0.020084	0.315088	1.09366	1.53508	1.46145	0.967079	0.215226	0.124475	0.074347
25183	335	2	25	1	13	0.76461	0.39745	0.63959	0.82449	0.104831	0.927477	1.49314	0.779618	1.98551	0.307559	0.283596	0.099479	0.168859	0.166251	0.024542	0.171458	0.059119	0.215898	0.020865	0.285175	1.05091	1.50147	1.44572	0.945852	0.231302	0.136575	0.072343
25183	335	2	25	1	14	0.76114	0.39574	0.65464	0.83957	0.106632	0.948245	1.51602	0.803118	2.02925	0.295186	0.302984	0.109684	0.169311	0.178335	0.023404	0.167137	0.059278	0.218259	0.022346	0.324816	1.10441	1.53136	1.46523	0.969545	0.246015	0.125995	0.072133
25183	335	2	25	1	15	0.77308	0.41568	0.66075	0.8623	0.098756	0.945726	1.52266	0.791543	2.0289	0.313513	0.294075	0.103828	0.176398	0.178996	0.023284	0.16666	0.061612	0.213969	0.020285	0.306056	1.08078	1.54483	1.47331	0.960926	0.226399	0.132543	0.067962
25183	335	2	25	1	16	0.75794	0.40454	0.68139	0.89546	0.104027	0.947241	1.51557	0.794466	2.02632	0.307455	0.299734	0.102725	0.172281	0.183514	0.021689	0.168807	0.060367	0.215897	0.021474	0.301859	1.08522	1.53199	1.47233	0.970641	0.235307	0.130901	0.059961
25183	335	2	25	1	17	0.79312	0.42282	0.69394	0.90765	0.107401	0.989831	1.56357	0.816009	2.08399	0.328042	0.307321	0.108694	0.182919	0.189254	0.025139	0.173682	0.063411	0.225393	0.020275	0.320921	1.12042	1.57226	1.50485	1.00466	0.246291	0.130238	0.071806
25183	335	2	25	1	18	0.78323	0.42701	0.67041	0.86856	0.101705	0.925389	1.5089	0.783544	2.0107	0.301374	0.288504	0.105914	0.169779	0.17596	0.022697	0.164243	0.056768	0.207504	0.021903	0.306029	1.088	1.5177	1.44861	0.952021	0.227595	0.128702	0.070038
25183	335	2	25	1	19	0.78154	0.41415	0.66889	0.88353	0.098623	0.961333	1.53174	0.802024	2.03973	0.314383	0.295687	0.108649	0.17267	0.181698	0.024456	0.17049	0.060742	0.220626	0.021746	0.322982	1.10843	1.54413	1.47118	0.970324	0.242033	0.133417	0.06929
25183	335	2	25	1	20	0.77949	0.42319	0.67381	0.87062	0.098413	0.931748	1.49361	0.788373	1.99194	0.306088	0.290035	0.104705	0.171017	0.178331	0.021984	0.165091	0.059005	0.210397	0.020344	0.296238	1.06696	1.49971	1.43784	0.946869	0.237791	0.133494	0.068965
25183	335	2	25	1	21	0.77289	0.40567	0.6692	0.8692	0.109819	0.93353	1.51595	0.79262	2.02664	0.304734	0.291014	0.108392	0.170079	0.178279	0.022625	0.159922	0.06408	0.20856	0.021009	0.307369	1.09664	1.52871	1.4599	0.961428	0.226982	0.144973	0.067881
25183	335	2	25	1	22	0.779	0.40757	0.67161	0.89335	0.100896	0.985609	1.55462	0.813388	2.07181	0.321093	0.301557	0.113136	0.175937	0.186432	0.026078	0.172051	0.06183	0.226816	0.022735	0.323232	1.13999	1.56935	1.49228	0.990657	0.238738	0.130767	0.069806
25183	335	2	25	1	23	0.77587	0.41653	0.67609	0.89747	0.107984	1.00661	1.55471	0.815471	2.07207	0.32021	0.319663	0.110527	0.178537	0.190899	0.024758	0.179619	0.065389	0.234051	0.022145	0.314187	1.08178	1.56582	1.51171	0.998684	0.251874	0.138165	0.066306
25183	335	2	25	1	24	0.75133	0.40313	0.65403	0.85758	0.097909	0.940371	1.51012	0.79344	2.00557	0.307422	0.287951	0.111521	0.164756	0.182388	0.024156	0.16445	0.059062	0.212302	0.021373	0.301415	1.08361	1.51701	1.44274	0.958621	0.238414	0.126643	0.073991
25183	335	2	25	1	25	0.79367	0.42611	0.7197	0.85912	0.105976	0.980666	1.53179	0.806722	2.04932	0.312833	0.310138	0.107532	0.179604	0.178948	0.024848	0.175476	0.06357	0.227455	0.022607	0.30852	1.10685	1.54615	1.48616	0.981518	0.238859	0.136683	0.070701
25183	335	2	25	2	1	0.83449	0.4523	0.7455	1.00908	0.132802	1.25121	1.73884	0.89753	2.34666	0.378154	0.396347	0.142096	0.214231	0.227889	0.032074	0.216746	0.082696	0.305618	0.028747	0.342989	1.28145	1.75516	1.69911	1.12553	0.262206	0.158154	0.071573
25183	335	2	25	2	2	0.83392	0.45114	0.72852	1.01536	0.122149	1.25156	1.75881	0.900296	2.35237	0.383079	0.401468	0.139248	0.216991	0.23356	0.033764	0.216999	0.082686	0.299342	0.028261	0.359248	1.25749	1.78019	1.71987	1.12176	0.265696	0.153807	0.073682
25183	335	2	25	2	3	0.84372	0.4556	0.75237	0.98299	0.123308	1.25517	1.76005	0.911226	2.37226	0.382821	0.419897	0.132018	0.228277	0.232875	0.032046	0.220209	0.088709	0.294459	0.026168	0.341501	1.30024	1.77204	1.73002	1.11474	0.255907	0.154714	0.073735
25183	335	2	25	2	4	0.82595	0.44194	0.72789	0.98664	0.123267	NA	NA	NA	NA	NA	NA	NA	NA	NA	NA	NA	NA	NA	NA	NA	NA	NA	NA	NA	NA	NA	NA
25183	335	2	25	2	5	0.81906	0.4559	0.72672	0.98334	0.128211	1.22741	1.74603	0.895363	2.34124	0.383436	0.392144	0.13648	0.218213	0.229202	0.032237	0.213465	0.081626	0.288893	0.026709	0.349785	1.28323	1.75436	1.69731	1.11145	0.252453	0.153741	0.079815
25183	335	2	25	2	6	0.82995	0.47474	0.7373	0.98603	0.123219	1.21534	1.73485	0.894818	2.32849	0.378868	0.384206	0.136773	0.212793	0.225474	0.031567	0.212833	0.079499	0.288312	0.026906	0.351074	1.27308	1.753	1.69199	1.10714	0.253191	0.150825	0.076452
25183	335	2	25	2	7	0.84421	0.44755	0.76536	1.02224	0.128399	1.27495	1.76174	0.909272	2.36771	0.385062	0.415918	0.134935	0.225301	0.236886	0.032801	0.220434	0.084894	0.31036	0.029002	0.359048	1.28198	1.78278	1.71462	1.14127	0.263925	0.159652	0.078944
25183	335	2	25	2	8	0.84571	0.44543	0.76762	1.01775	0.128393	1.29859	1.7955	0.921596	2.40874	0.409082	0.410812	0.139748	0.234078	0.237014	0.033295	0.228312	0.087008	0.310632	0.028159	0.355694	1.30745	1.801	1.74723	1.14415	0.261896	0.159071	0.074419
25183	335	2	25	2	9	0.87783	0.47091	0.7696	1.04463	0.118494	1.25185	1.75046	0.898792	2.35206	0.368926	0.415847	0.132187	0.222993	0.227175	0.031277	0.222847	0.080506	0.308057	0.026579	0.351145	1.2714	1.76384	1.71645	1.13167	0.275496	0.148178	0.075578
25183	335	2	25	2	10	0.86887	0.46407	0.74034	1.02263	0.123011	1.25324	1.74164	0.910081	2.34117	0.388399	0.397524	0.138775	0.227038	0.229068	0.03142	0.215853	0.082518	0.301937	0.026628	0.352419	1.29007	1.75157	1.70057	1.11026	0.259117	0.148232	0.074776
25183	335	2	25	2	11	0.83803	0.4616	0.75064	0.99939	0.131247	1.31704	1.80553	0.930842	2.41669	0.412	0.415423	0.143427	0.229173	0.245341	0.03271	0.230207	0.089217	0.316195	0.029314	0.359857	1.31982	1.8166	1.75001	1.14246	0.244676	0.161576	0.078354
25183	335	2	25	2	12	0.83421	0.45526	0.74122	0.97126	0.123823	1.25273	1.74801	0.910494	2.34405	0.373361	0.416999	0.137394	0.216754	0.230526	0.034377	0.222156	0.085845	0.296832	0.028195	0.351467	1.25879	1.7656	1.70693	1.12636	0.255945	0.15582	0.079919
25183	335	2	25	2	13	0.8262	0.44747	0.76216	0.95422	0.125724	1.26683	1.77146	0.902301	2.37127	0.387274	0.407865	0.139226	0.225943	0.22925	0.033876	0.219632	0.086168	0.302706	0.029482	0.365215	1.30097	1.77362	1.72049	1.12668	0.259049	0.156888	0.078544
25183	335	2	25	2	14	0.85884	0.47322	0.76253	0.99442	0.125445	1.29237	1.77263	0.912657	2.3876	0.388371	0.421121	0.14235	0.225492	0.232768	0.033886	0.228475	0.088307	0.311668	0.028702	0.357709	1.30236	1.7843	1.73485	1.14362	0.265199	0.156849	0.083585
25183	335	2	25	2	15	0.83947	0.45469	0.74628	0.94134	0.122662	1.30137	1.77634	0.934987	2.3855	0.395896	0.42544	0.144422	0.230247	0.237552	0.033381	0.234245	0.085215	0.307492	0.028411	0.359354	1.30397	1.78864	1.73071	1.13777	0.274605	0.16048	0.078227
25183	335	2	25	2	16	0.83705	0.44954	0.74553	0.98219	0.123221	1.27067	1.77061	0.919941	2.37768	0.38797	0.414982	0.142465	0.227426	0.229928	0.03415	0.224598	0.086026	0.297632	0.027781	0.344244	1.30787	1.7798	1.72302	1.12061	0.254948	0.158764	0.08098
25183	335	2	25	2	17	0.83197	0.46343	0.74927	0.97067	0.124103	1.25663	1.74646	0.915955	2.34305	0.394661	0.401898	0.136572	0.228004	0.231876	0.033942	0.219459	0.082748	0.295913	0.027296	0.349133	1.27468	1.76171	1.69777	1.11717	0.256373	0.154721	0.077581
25183	335	2	25	2	18	0.83267	0.44728	0.7467	0.97852	0.123375	1.2681	1.76236	0.900807	2.36834	0.393707	0.397704	0.140893	0.225752	0.230132	0.032487	0.218476	0.084049	0.306489	0.028461	0.356203	1.29881	1.78248	1.71267	1.13754	0.242434	0.147406	0.082789
25183	335	2	25	2	19	0.83694	0.4567	0.75211	1.00282	0.130572	1.24162	1.75816	0.906765	2.35786	0.385197	0.402155	0.139707	0.216206	0.235459	0.033965	0.215636	0.085573	0.287272	0.026941	0.351569	1.30788	1.77776	1.71025	1.10442	0.242596	0.155293	0.079599
25183	335	2	25	2	20	0.84654	0.46936	0.74061	1.01975	0.129675	1.29569	1.79726	0.920963	2.3976	0.414166	0.409464	0.14037	0.228327	0.24141	0.036281	0.23086	0.085968	0.302895	0.028454	0.36045	1.30102	1.7959	1.73232	1.12095	0.262087	0.155129	0.084364
25183	335	2	25	2	21	0.81557	0.45257	0.7438	1.00616	0.128899	1.28287	1.78216	0.922373	2.3937	0.386277	0.423509	0.139147	0.22673	0.23723	0.032918	0.226098	0.085946	0.306235	0.02786	0.361403	1.30486	1.7915	1.74602	1.13801	0.261384	0.157078	0.083519
25183	335	2	25	2	22	0.82294	0.45354	0.74337	0.96913	0.123802	1.25902	1.74295	0.899734	2.33641	0.380072	0.405923	0.140312	0.2209	0.228169	0.031976	0.22211	0.08198	0.305008	0.02792	0.357456	1.2492	1.75157	1.69602	1.12647	0.260408	0.156809	0.073046
25183	335	2	25	2	23	0.84317	0.45981	0.7421	0.99331	0.120804	1.26245	1.78027	0.915966	2.38782	0.3929	0.409752	0.136841	0.221976	0.236486	0.03274	0.224675	0.08595	0.294957	0.028366	0.355253	1.31744	1.7938	1.73564	1.12573	0.258007	0.157232	0.078634
25183	335	2	25	2	24	0.83237	0.45991	0.77668	1.00719	0.125724	1.2626	1.76157	0.915826	2.35296	0.404861	0.394485	0.139766	0.227848	0.232294	0.032417	0.218175	0.087875	0.295822	0.027543	0.346229	1.30233	1.77687	1.6969	1.10742	0.256754	0.161722	0.084283
25183	335	2	25	2	25	0.82061	0.44217	0.71089	0.983	0.12239	1.23726	1.7457	0.894443	2.34149	0.360359	0.41426	0.136838	0.213443	0.22701	0.031801	0.216965	0.084923	0.297943	0.027771	0.348579	1.26814	1.75501	1.69889	1.11872	0.249431	0.156711	0.080094
25184	357	2	25	1	1	0.83803	0.46796	0.72052	0.96268	0.117347	0.971265	1.54078	0.766707	2.08245	0.30052	0.28881	0.108847	0.167307	0.178632	0.020258	0.151393	0.070802	0.250332	0.022218	0.317472	1.13184	1.54369	1.48514	1.03496	0.242132	0.134699	0.064888
25184	357	2	25	1	2	0.84055	0.46385	0.71849	0.92183	0.108413	0.860265	1.47911	0.710312	1.97858	0.266751	0.242234	0.103012	0.145057	0.15324	0.016815	0.124726	0.068776	0.225751	0.021263	0.307913	1.06964	1.47953	1.4168	0.962155	0.18994	0.146729	0.057952
25184	357	2	25	1	3	0.82804	0.45514	0.69865	0.94213	0.121145	0.962308	1.55574	0.761946	2.08528	0.301099	0.282821	0.105452	0.167314	0.174083	0.0219	0.145603	0.074958	0.248278	0.023553	0.309904	1.1258	1.54491	1.4889	1.02727	0.235351	0.16086	0.064759
25184	357	2	25	1	4	0.85091	0.47329	0.71608	0.9134	0.119812	0.905678	1.5076	0.738305	2.02206	0.276177	0.273663	0.097863	0.157857	0.162735	0.017151	0.143104	0.068009	0.235234	0.022065	0.301064	1.08205	1.50616	1.44554	0.991235	0.222113	0.151773	0.05939
25184	357	2	25	1	5	0.80671	0.45092	0.68321	NA	0.114571	0.87909	1.50047	0.711754	2.00818	0.268838	0.26375	0.101315	0.148076	0.162844	0.019745	0.136164	0.065262	0.22282	0.021824	0.305683	1.08251	1.49198	1.43626	0.990592	0.2063	0.148437	0.056445
25184	357	2	25	1	6	0.84188	0.46732	0.73163	0.96933	0.120284	0.972142	1.56438	0.758428	2.10017	0.303909	0.284634	0.110999	0.168992	0.177	0.021304	0.144087	0.077049	0.249526	0.02267	0.294901	1.1424	1.55692	1.48911	1.02067	0.204926	0.152185	0.06549
25184	357	2	25	1	7	0.81761	0.46227	0.69886	0.93553	0.115442	0.947531	1.52138	0.754324	2.05541	0.28174	0.284915	0.107283	0.163031	0.170556	0.019093	0.140063	0.072946	0.249959	0.02362	0.304968	1.11175	1.5181	1.45066	1.01915	0.187911	0.148833	0.056079
25184	357	2	25	1	8	0.82279	0.45206	0.70844	0.9792	0.11023	0.938911	1.53057	0.74676	2.04414	0.291498	0.27549	0.106673	0.155615	0.169775	0.019761	0.150799	0.070429	0.240731	0.023416	0.317446	1.09876	1.52367	1.46328	1.01093	0.231684	0.161407	0.063239
25184	357	2	25	1	9	0.85631	0.45896	0.70094	NA	0.123454	0.931664	1.54347	0.739494	2.05902	0.292557	0.279424	0.102901	0.162775	0.167288	0.019016	0.151132	0.07137	0.233679	0.022652	0.310501	1.09144	1.53501	1.48245	1.00407	0.214922	0.161718	0.057731
25184	357	2	25	1	10	0.80792	0.44994	0.69101	NA	0.106934	0.914124	1.5156	0.755288	2.03397	0.285952	0.268538	0.101458	0.153826	0.166814	0.017218	0.149734	0.066264	0.235699	0.021733	0.300158	1.10424	1.51674	1.44314	0.996661	0.252904	0.150507	0.049208
25184	357	2	25	1	11	0.84329	0.48436	0.703	0.96283	0.117458	0.931731	1.51935	0.759518	2.04594	0.285198	0.28565	0.101121	0.164653	0.167367	0.020532	0.146195	0.071818	0.236606	0.022996	0.318198	1.11449	1.51819	1.45437	1.01364	0.252913	0.152582	0.063647
25184	357	2	25	1	12	0.82839	0.45671	0.71802	0.95187	0.117027	0.933461	1.54251	0.739299	2.05355	0.302781	0.258928	0.108141	0.158752	0.167055	0.020277	0.149481	0.065164	0.239558	0.023692	0.301442	1.11043	1.53746	1.45566	1.01234	0.22747	0.154312	0.057101
25184	357	2	25	1	13	0.83946	0.46865	0.71177	0.97074	0.110851	0.934274	1.52648	0.747628	2.05182	0.308886	0.26519	0.104042	0.166073	0.172524	0.019995	0.144604	0.070263	0.232995	0.023508	0.314465	1.10824	1.53137	1.46591	1.01138	0.224145	0.153127	0.059981
25184	357	2	25	1	14	0.81405	0.45924	0.69975	NA	0.106634	0.9174	1.51534	0.746526	2.03406	0.273066	0.27396	0.11178	0.148058	0.172722	0.016346	0.142319	0.066955	0.235108	0.02273	0.311541	1.10295	1.51015	1.45304	0.996649	0.22834	0.144696	0.053641
25184	357	2	25	1	15	NA	0.47302	0.71403	NA	0.11507	0.941284	1.52782	0.75057	2.05735	0.285682	0.280407	0.109404	0.160482	0.168671	0.021009	0.144648	0.07066	0.243041	0.0228	0.301459	1.12354	1.52668	1.46055	1.02777	0.229398	0.140694	0.058152
25184	357	2	25	1	16	0.84048	0.46865	0.7344	0.97104	0.116147	0.935878	1.52852	0.753476	2.06226	0.291804	0.265868	0.110098	0.153824	0.167115	0.020176	0.141402	0.074416	0.244445	0.024941	0.309738	1.12928	1.52894	1.45327	1.02986	0.192092	0.155458	0.061386
25184	357	2	25	1	17	0.83509	0.46541	0.71014	NA	0.115171	0.953361	1.54919	0.747384	2.07443	0.304516	0.268002	0.109472	0.160865	0.17132	0.021231	0.147438	0.070681	0.245755	0.025583	0.334165	1.11577	1.55663	1.48541	1.03584	0.238207	0.149092	0.063319
25184	357	2	25	1	18	0.83469	0.46071	0.72453	0.93702	0.10984	0.929535	1.49131	0.757228	2.02838	0.260135	0.295228	0.10668	0.151469	0.165151	0.020419	0.147202	0.070825	0.247012	0.020664	0.296244	1.1233	1.49351	1.44033	1.01571	0.190628	0.144669	0.061536
25184	357	2	25	1	19	0.84725	0.46525	0.72756	0.9837	0.112992	0.979557	1.56615	0.786487	2.11417	0.306873	0.293595	0.112197	0.167085	0.181625	0.017696	0.158009	0.074998	0.244558	0.022361	0.311786	1.16223	1.56818	1.50029	1.02754	0.243051	0.159467	0.057762
25184	357	2	25	1	20	0.83458	0.46934	0.71754	NA	0.114706	0.962868	1.55505	0.772631	2.08934	0.302314	0.284845	0.110753	0.165438	0.177376	0.018808	0.153815	0.070585	0.23973	0.024884	0.319588	1.13735	1.55075	1.48442	1.02142	0.227767	0.143975	0.06073
25184	357	2	25	1	21	0.83304	0.46727	0.72407	NA	0.122405	0.938918	1.52417	0.754369	2.05734	0.292718	0.280456	0.106225	0.163017	0.174604	0.019495	0.143826	0.071664	0.237033	0.02257	0.305457	1.12222	1.52094	1.4593	1.01387	0.181673	0.150623	0.062229
25184	357	2	25	1	22	0.81479	0.46346	0.6781	NA	0.107466	0.868457	1.47444	0.733316	1.98455	0.279111	0.251834	0.094342	0.155837	0.162356	0.015203	0.134481	0.062404	0.222842	0.020699	0.28739	1.08047	1.47382	1.4024	0.984829	0.221822	0.132735	0.05372
25184	357	2	25	1	23	0.81171	0.44896	0.67659	NA	0.112056	0.892171	1.49044	0.736658	2.00362	0.283462	0.260089	0.099951	0.156043	0.164114	0.018428	0.137329	0.066843	0.225601	0.022529	0.308157	1.10419	1.48598	1.42117	0.97923	0.217417	0.143039	0.063351
25184	357	2	25	1	24	0.85787	0.46714	0.71573	0.97271	0.119737	0.956483	1.52669	0.76405	2.05152	0.300239	0.280009	0.111961	0.163234	0.169716	0.022229	0.151338	0.073306	0.240782	0.023463	0.306631	1.11459	1.51579	1.47075	1.01472	0.230868	0.153685	0.058335
25184	357	2	25	1	25	0.83134	0.45829	0.70582	NA	0.115594	0.884286	1.47203	0.731154	1.97744	0.271676	0.25349	0.100958	0.1456	0.156497	0.02139	0.129538	0.07117	0.235698	0.02161	0.299452	1.07128	1.47029	1.40049	0.989351	0.229353	0.146829	0.052205
25184	357	2	25	2	1	0.87954	0.49656	0.80838	1.08176	0.130904	1.22866	1.76909	0.861789	2.38831	0.376026	0.360924	0.141192	0.206642	0.21048	0.028262	0.196101	0.094991	0.32329	0.027123	0.328346	1.3216	1.77051	1.69824	1.17975	0.251617	0.173311	0.063554
25184	357	2	25	2	2	0.86276	0.48451	0.78032	1.09081	0.131023	1.1923	1.76776	0.838169	2.38185	0.347841	0.364998	0.138339	0.188795	0.206771	0.024581	0.197775	0.094304	0.315282	0.02564	0.335614	1.29864	1.76789	1.70822	1.17382	0.222303	0.172824	0.069707
25184	357	2	25	2	3	0.87321	0.49724	0.79031	1.09836	0.128345	1.15527	1.73161	0.827845	2.32199	0.358095	0.333652	0.126798	0.196319	0.194016	0.023502	0.185226	0.092105	0.307437	0.027987	0.343985	1.27287	1.72908	1.66268	1.13949	0.254359	0.171137	0.05871
25184	357	2	25	2	4	0.89372	0.50482	0.83471	1.10961	0.127887	1.3091	1.82072	0.877089	2.44767	0.39027	0.393812	0.153772	0.218431	0.219898	0.028433	0.213457	0.103103	0.339989	0.030303	0.354585	1.33869	1.81008	1.7574	1.19881	0.216459	0.192804	0.071584
25184	357	2	25	2	5	0.87172	0.4934	0.80523	1.10717	0.128816	1.18568	1.73925	0.852468	2.33774	0.365212	0.350545	0.131169	0.204075	0.203652	0.02387	0.188361	0.09511	0.31236	0.025413	0.334285	1.28409	1.73741	1.6683	1.13558	0.251074	0.174794	0.062015
25184	357	2	25	2	6	0.88573	0.48224	0.79642	1.13252	0.130679	1.2278	1.75905	0.864164	2.38427	0.341828	0.3939	0.137241	0.205815	0.207245	0.024432	0.199616	0.09757	0.325793	0.028961	0.358592	1.31709	1.76235	1.7181	1.18713	0.236658	0.182295	0.060365
25184	357	2	25	2	7	0.87577	0.4989	0.79461	1.07464	0.135867	1.22456	1.77848	0.851725	2.39584	0.359379	0.384154	0.135052	0.205441	0.207524	0.026609	0.199805	0.102909	0.31572	0.02893	0.356514	1.30947	1.77873	1.71917	1.17639	0.245243	0.182079	0.060822
25184	357	2	25	2	8	0.87863	0.48569	0.78635	1.09116	0.132288	1.24481	1.78236	0.854537	2.40652	0.36444	0.378531	0.132284	0.208228	0.214656	0.02607	0.1947	0.098104	0.338817	0.030666	0.353712	1.34334	1.77863	1.71474	1.18398	0.230167	0.180242	0.06497
25184	357	2	25	2	9	0.87794	0.49709	0.81162	1.08204	0.129808	1.16296	1.7094	0.831249	2.30932	0.334179	0.368762	0.124895	0.188411	0.20698	0.022198	0.195585	0.08939	0.305883	0.028956	0.344315	1.26644	1.70199	1.64718	1.1482	0.249265	0.18037	0.061542
25184	357	2	25	2	10	0.86395	0.49081	0.79781	1.08403	0.12148	1.19291	1.78869	0.809698	2.40532	0.357219	0.35434	0.129324	0.187315	0.209211	0.027942	0.185707	0.100373	0.322192	0.029984	0.361832	1.29784	1.79397	1.72898	1.19877	0.23943	0.183654	0.066074
25184	357	2	25	2	11	0.88106	0.49948	0.82261	1.10279	0.140918	1.26921	1.80584	0.853046	2.44042	0.375253	0.379906	0.142671	0.201232	0.216766	0.031854	0.198575	0.106029	0.340133	0.031159	0.367118	1.35055	1.80838	1.74752	1.21499	0.229494	0.182132	0.07367
25184	357	2	25	2	12	0.87746	0.49724	0.79432	1.08628	0.130477	1.21699	1.78134	0.834161	2.37968	0.375558	0.356102	0.141413	0.195059	0.211872	0.029158	0.200759	0.093795	0.313963	0.029683	0.351869	1.29026	1.7712	1.70355	1.16856	0.237441	0.173977	0.080161
25184	357	2	25	2	13	0.88049	0.49149	0.8015	1.08011	0.115331	1.13418	1.72757	0.781846	2.30844	0.34892	0.315814	0.129442	0.18601	0.193257	0.02714	0.163319	0.093979	0.311013	0.028079	0.343728	1.26467	1.73047	1.64619	1.14961	0.23225	0.187881	0.064797
25184	357	2	25	2	14	0.90181	0.5054	0.82318	1.11433	0.122076	1.23031	1.76759	0.834965	2.37716	0.362427	0.370835	0.137273	0.204734	0.210003	0.030916	0.18757	0.09927	0.329688	0.030072	0.349189	1.28618	1.76253	1.69759	1.17941	0.251106	0.182515	0.087273
25184	357	2	25	2	15	0.87519	0.49199	0.81786	1.11324	0.125237	NA	NA	NA	NA	NA	NA	NA	NA	NA	NA	NA	NA	NA	NA	NA	NA	NA	NA	NA	NA	NA	NA
25184	357	2	25	2	16	0.86092	0.47652	0.8008	1.06759	0.13092	1.14426	1.75028	0.798961	2.34398	0.361816	0.322768	0.129263	0.187983	0.203895	0.022871	0.176934	0.092482	0.301094	0.029228	0.354704	1.27347	1.75043	1.67289	1.15137	0.231387	0.16167	0.064852
25184	357	2	25	2	17	0.85981	0.48489	0.80664	1.10368	0.12839	1.28251	1.81248	0.862626	2.44034	0.388779	0.380875	0.150543	0.212069	0.223998	0.029929	0.198871	0.103658	0.330504	0.032093	0.364938	1.34011	1.8185	1.74221	1.19491	0.240902	0.181234	0.068244
25184	357	2	25	2	18	0.8839	0.49299	0.79437	1.08552	0.130082	1.18754	1.74045	0.838539	2.35079	0.339326	0.370497	0.132438	0.19509	0.200914	0.026954	0.190109	0.095848	0.315966	0.028842	0.334133	1.28083	1.73748	1.68167	1.1497	0.248285	0.188294	0.064066
25184	357	2	25	2	19	0.88255	0.49742	0.7879	1.08514	0.12673	1.18685	1.73591	0.826347	2.33876	0.358591	0.346661	0.136158	0.197363	0.203156	0.026158	0.184339	0.093045	0.316272	0.029476	0.357764	1.26998	1.73152	1.67155	1.16301	0.24351	0.171236	0.064654
25184	357	2	25	2	20	0.88212	0.48896	0.81621	1.12917	0.128281	1.24821	1.80065	0.852501	2.42009	0.383119	0.369158	0.138463	0.202342	0.217713	0.028038	0.205872	0.097257	0.325426	0.03153	0.364078	1.31379	1.80582	1.73143	1.19532	0.256232	0.174362	0.06518
25184	357	2	25	2	21	0.896	0.50439	0.82436	1.11983	0.132812	1.23281	1.79792	0.832113	2.40011	0.379834	0.360566	0.139332	0.204153	0.215406	0.029847	0.194299	0.095476	0.321557	0.030945	0.345461	1.28567	1.7935	1.72286	1.18378	0.229842	0.178748	0.081662
25184	357	2	25	2	22	0.88931	0.50979	0.78989	1.10815	0.134865	1.25689	1.80238	0.847258	2.42029	0.370204	0.382325	0.144113	0.208695	0.212832	0.029618	0.202489	0.098319	0.327334	0.032104	0.356624	1.31818	1.79555	1.73984	1.19684	0.231133	0.18511	0.081723
25184	357	2	25	2	23	0.87865	0.49114	0.8126	1.08875	0.133142	1.22015	1.76132	0.824635	2.37282	0.366619	0.36733	0.131603	0.202353	0.215314	0.02849	0.193917	0.093339	0.325529	0.028892	0.359287	1.27937	1.75775	1.70393	1.17657	0.260797	0.171416	0.077874
25184	357	2	25	2	24	0.8752	0.48622	0.77639	1.08506	0.12848	1.21381	1.77417	0.843372	2.39034	0.338948	0.388102	0.133935	0.192226	0.214123	0.0256	0.193745	0.100662	0.321052	0.031335	0.359887	1.30365	1.7671	1.71035	1.17324	0.239962	0.192493	0.065836
25184	357	2	25	2	25	0.90751	0.5105	0.83606	1.17617	0.144974	1.23311	1.7608	0.841555	2.37589	0.380195	0.350603	0.144706	0.197055	0.211202	0.030419	0.192442	0.0987	0.326705	0.030858	0.352321	1.3273	1.76098	1.6903	1.17047	0.233477	0.182574	0.072003
25185	358	2	25	1	1	0.76022	0.38235	0.65196	0.86658	0.111515	NA	NA	NA	NA	NA	NA	NA	NA	NA	NA	NA	NA	NA	NA	NA	NA	NA	NA	NA	NA	NA	NA
25185	358	2	25	1	2	0.7622	0.39152	0.64536	0.86659	0.104324	NA	NA	NA	NA	NA	NA	NA	NA	NA	NA	NA	NA	NA	NA	NA	NA	NA	NA	NA	NA	NA	NA
25185	358	2	25	1	3	0.75072	0.36999	0.64948	0.83491	0.102163	NA	NA	NA	NA	NA	NA	NA	NA	NA	NA	NA	NA	NA	NA	NA	NA	NA	NA	NA	NA	NA	NA
25185	358	2	25	1	4	0.77044	0.39192	0.66848	0.87728	0.105334	0.841616	1.44943	0.74907	1.93328	0.275927	0.263114	0.095473	0.144434	0.165914	0.016849	0.156902	0.053761	0.192105	0.015054	0.283018	1.04999	1.46008	1.39772	0.906488	0.211811	0.146399	0.053698
25185	358	2	25	1	5	0.77957	0.39947	0.65205	0.85029	0.106473	0.892128	1.47446	0.784983	1.98753	0.274878	0.291751	0.104422	0.149067	0.175173	0.019082	0.170551	0.052119	0.20631	0.014875	0.27662	1.09229	1.48776	1.44294	0.933126	0.232568	0.139102	0.065881
25185	358	2	25	1	6	0.74327	0.38384	0.65597	0.8434	0.101979	0.844971	1.41617	0.752083	1.91058	0.272373	0.278634	0.093818	0.154944	0.157998	0.01796	0.163809	0.055542	0.182795	0.017427	0.280216	1.04262	1.42355	1.38274	0.898253	0.252839	0.145472	0.063826
25185	358	2	25	1	7	0.7595	0.38813	0.65809	0.85975	0.103571	0.854595	1.43914	0.76083	1.92879	0.280218	0.270068	0.091772	0.150172	0.16323	0.018487	0.16373	0.053525	0.194583	0.017721	0.286737	1.04105	1.44977	1.40349	0.90502	0.21148	0.135071	0.058146
25185	358	2	25	1	8	0.75636	0.39361	0.68856	0.86346	0.100488	0.892135	1.44996	0.78021	1.94748	0.273056	0.29831	0.099402	0.157995	0.160265	0.019192	0.173744	0.059724	0.201238	0.01997	0.295593	1.0529	1.46413	1.41504	0.916573	0.231247	0.157722	0.066469
25185	358	2	25	1	9	0.76372	0.38623	0.68448	0.88251	0.110224	0.907904	1.47155	0.78689	1.96457	0.294179	0.284753	0.104479	0.159173	0.172283	0.02154	0.16744	0.058043	0.202849	0.02153	0.298131	1.05567	1.48497	1.4263	0.916423	0.217432	0.145803	0.071487
25185	358	2	25	1	10	0.77498	0.39145	0.68175	0.87218	0.110553	0.905235	1.45537	0.776984	1.95443	0.284064	0.29487	0.106872	0.156428	0.171425	0.020826	0.169874	0.05978	0.197742	0.021476	0.291647	1.04746	1.46644	1.42172	0.920951	0.222309	0.152973	0.064208
25185	358	2	25	1	11	0.76615	0.37004	0.67837	0.86852	0.103825	0.895753	1.44716	0.777062	1.94598	0.27858	0.290833	0.104848	0.156429	0.168799	0.019069	0.167373	0.057086	0.201084	0.020794	0.313241	1.04904	1.45874	1.41578	0.924027	0.233219	0.144132	0.067779
25185	358	2	25	1	12	0.77691	0.39082	0.64568	0.82776	0.107341	0.839229	1.4122	0.748927	1.89312	0.26884	0.266775	0.097853	0.146294	0.161769	0.018749	0.155483	0.052388	0.185843	0.019759	0.301428	1.02926	1.424	1.36717	0.890319	0.22162	0.136262	0.065306
25185	358	2	25	1	13	0.77003	0.39498	0.69581	0.88774	0.107787	0.932975	1.48538	0.799427	1.99413	0.303689	0.294532	0.111542	0.165935	0.180941	0.021469	0.17094	0.058095	0.202755	0.020174	0.283262	1.08478	1.49431	1.43679	0.926836	0.247249	0.143178	0.070713
25185	358	2	25	1	14	0.74039	0.37644	0.64444	0.83217	0.096893	0.832425	1.42007	0.74129	1.90085	0.268638	0.265244	0.098733	0.147027	0.158534	0.018371	0.15418	0.055346	0.181474	0.018327	0.272296	1.02068	1.42505	1.38294	0.877407	0.203784	0.151472	0.06748
25185	358	2	25	1	15	0.77571	0.4091	0.68189	0.87816	0.113962	NA	NA	NA	NA	NA	NA	NA	NA	NA	NA	NA	NA	NA	NA	NA	NA	NA	NA	NA	NA	NA	NA
25185	358	2	25	1	16	0.79618	0.40665	0.69957	0.87976	0.118153	NA	NA	NA	NA	NA	NA	NA	NA	NA	NA	NA	NA	NA	NA	NA	NA	NA	NA	NA	NA	NA	NA
25185	358	2	25	1	17	0.76537	0.38916	0.65205	0.86449	0.106045	0.86427	1.44566	0.766307	1.93005	0.287001	0.271597	0.093937	0.161166	0.163814	0.018372	0.162452	0.052278	0.19492	0.016738	0.291487	1.04639	1.45632	1.3975	0.903441	0.242809	0.135255	0.059882
25185	358	2	25	1	18	0.80651	0.41472	0.70134	0.91997	0.12541	0.951121	1.50769	0.800668	2.03836	0.293107	0.322813	0.099064	0.167362	0.179819	0.018462	0.185374	0.063734	0.216697	0.019472	0.290694	1.11439	1.51751	1.47681	0.944731	0.234522	0.161597	0.064918
25185	358	2	25	1	19	0.75258	0.3708	0.66827	0.84225	0.105186	0.84273	1.41218	0.755758	1.91244	0.275329	0.270533	0.092605	0.150977	0.162139	0.019165	0.163248	0.049837	0.190504	0.013651	0.263303	1.05427	1.42397	1.38903	0.891141	0.22567	0.131175	0.066142
25185	358	2	25	1	20	0.76453	0.38749	0.67553	0.8566	0.101204	0.885207	1.44485	0.776904	1.94468	0.291051	0.282656	0.095506	0.161471	0.167696	0.021092	0.166791	0.055922	0.199018	0.017	0.25483	1.04407	1.46441	1.41183	0.913916	0.238707	0.146119	0.066371
25185	358	2	25	1	21	0.75387	0.38435	0.682	0.85634	0.103558	0.876035	1.46443	0.760208	1.95491	0.292236	0.271054	0.103978	0.156217	0.173052	0.01701	0.163472	0.052201	0.191038	0.018232	0.281832	1.04819	1.47732	1.41448	0.924211	0.249105	0.134079	0.057816
25185	358	2	25	1	22	0.79011	0.39125	0.70091	0.88536	0.114508	0.914178	1.45585	0.782392	1.96236	0.277109	0.305263	0.108126	0.158004	0.170796	0.020991	0.176679	0.055211	0.204491	0.019045	0.290139	1.03912	1.46436	1.42846	0.933984	0.227199	0.145111	0.072231
25185	358	2	25	1	23	0.74693	0.37452	0.65585	0.82577	0.105344	0.852581	1.43926	0.751583	1.92166	0.271567	0.268865	0.102169	0.147586	0.159466	0.016673	0.16458	0.051265	0.190575	0.019448	0.280302	1.03993	1.45247	1.38824	0.913519	0.243422	0.136786	0.060853
25185	358	2	25	1	24	0.7493	0.37928	0.66223	0.87778	0.113891	0.902847	1.45691	0.778787	1.95368	0.28896	0.288688	0.104618	0.160627	0.17079	0.021244	0.17063	0.053579	0.200657	0.01989	0.281969	1.04604	1.46787	1.42471	0.917057	0.251719	0.140437	0.067209
25185	358	2	25	1	25	0.72664	0.36756	0.63744	0.83724	0.100021	0.834722	1.42483	0.744455	1.89893	0.280843	0.255554	0.09698	0.155918	0.154735	0.017425	0.15649	0.051297	0.182943	0.018343	0.272912	1.03275	1.42995	1.37598	0.879745	0.227942	0.13421	0.060263
25185	358	2	25	2	1	0.80998	0.42264	0.71287	0.94432	0.127872	1.12695	1.64927	0.865755	2.22872	0.339265	0.37118	0.135867	0.185707	0.217993	0.023261	0.209429	0.073091	0.257532	0.023349	0.302939	1.20563	1.65778	1.62253	1.03849	0.234473	0.158355	0.076746
25185	358	2	25	2	2	0.80746	0.42979	0.72921	0.95898	0.12084	1.09396	1.65148	0.838977	2.20066	0.331634	0.355902	0.128037	0.185293	0.204355	0.02703	0.201362	0.068452	0.25304	0.024921	0.344043	1.18025	1.66343	1.61034	1.02132	0.242224	0.152874	0.074656
25185	358	2	25	2	3	0.85463	0.40779	0.70473	0.9862	0.127315	1.17136	1.67305	0.881915	2.25527	0.344441	0.399173	0.139029	0.192133	0.219193	0.029435	0.221366	0.080666	0.262065	0.026256	0.326078	1.22568	1.68922	1.64471	1.05041	0.234901	0.1774	0.081335
25185	358	2	25	2	4	NA	0.42983	0.75351	1.01016	NA	1.17683	1.63932	0.874913	2.23004	0.307464	0.432758	0.130144	0.188439	0.215405	0.027855	0.227827	0.080084	0.279784	0.026356	0.317278	1.18028	1.64979	1.63516	1.07632	0.281397	0.178479	0.079379
25185	358	2	25	2	5	0.87018	0.43126	0.74628	0.97946	0.133006	1.18238	1.70612	0.871384	2.29113	0.359065	0.384713	0.143538	0.202096	0.217018	0.027488	0.216495	0.079913	0.269812	0.025463	0.265773	1.25157	1.72193	1.66196	1.07341	0.238435	0.165928	0.079238
25185	358	2	25	2	6	0.85923	0.42968	0.79305	1.01746	0.138744	1.21313	1.70991	0.89155	2.30926	0.373274	0.393427	0.139309	0.20401	0.224831	0.026645	0.226907	0.083194	0.278882	0.028109	0.341056	1.25863	1.7171	1.67138	1.07902	0.257382	0.176582	0.080771
25185	358	2	25	2	7	0.82673	0.42103	0.73729	0.98918	0.126246	1.16513	1.6894	0.866617	2.26151	0.355326	0.380136	0.139156	0.198669	0.217211	0.025431	0.216031	0.076654	0.262571	0.027468	0.341308	1.22352	1.70085	1.63995	1.05902	0.252936	0.173977	0.073891
25185	358	2	25	2	8	0.82526	0.43514	0.73528	1.00001	0.123844	1.14058	1.65036	0.87421	2.22939	0.333099	0.388167	0.134363	0.196141	0.204942	0.027936	0.210485	0.080682	0.259699	0.025623	0.322656	1.22447	1.66288	1.61566	1.03665	0.237418	0.182976	0.080526
25185	358	2	25	2	9	0.82332	0.4085	0.73168	0.98353	0.130665	1.15837	1.67916	0.876536	2.25909	0.356667	0.382904	0.136728	0.197672	0.217252	0.027017	0.217109	0.079536	0.256768	0.025413	0.322728	1.22144	1.69285	1.653	1.03774	0.24799	0.169354	0.078414
25185	358	2	25	2	10	0.84476	0.44045	0.76564	1.01287	0.128084	1.13609	1.65794	0.851946	2.22964	0.336684	0.380482	0.126559	0.191014	0.208757	0.027215	0.213789	0.075633	0.266445	0.02572	0.322867	1.18243	1.66669	1.63308	1.0596	0.251507	0.16189	0.077077
25185	358	2	25	2	11	0.84875	0.4437	0.76174	1.03215	0.129009	1.18895	1.68736	0.87309	2.27321	0.360106	0.389293	0.135957	0.199579	0.223956	0.027444	0.217156	0.079939	0.275481	0.028107	0.347787	1.21474	1.69938	1.65999	1.06453	0.243279	0.173143	0.076238
25185	358	2	25	2	12	0.83294	0.41598	0.75973	1.00301	0.142094	1.18195	1.69829	0.869312	2.27736	0.35417	0.389467	0.134286	0.198311	0.219198	0.028405	0.219443	0.077352	0.277377	0.026556	0.333224	1.20667	1.7099	1.66801	1.07516	0.235518	0.167439	0.075981
25185	358	2	25	2	13	0.85134	0.42799	0.7505	1.01306	0.135368	1.2107	1.709	0.878322	2.30278	0.370401	0.389805	0.142706	0.204279	0.227684	0.02724	0.218469	0.081219	0.281985	0.025884	0.318481	1.23403	1.72258	1.67293	1.08631	0.237572	0.169278	0.076999
25185	358	2	25	2	14	0.83482	0.429	0.74006	0.96229	0.127548	1.13913	1.66326	0.868581	2.2303	0.353519	0.370783	0.130688	0.194568	0.215398	0.028132	0.21376	0.071262	0.257437	0.026126	0.322689	1.21387	1.67758	1.62006	1.02999	0.255785	0.159365	0.081978
25185	358	2	25	2	15	0.8254	0.43449	0.74015	1.00418	0.128746	1.1215	1.68143	0.859533	2.25405	0.352078	0.360757	0.132679	0.189078	0.211241	0.026812	0.209098	0.075272	0.249549	0.02612	0.332569	1.2446	1.69972	1.63701	1.0346	0.235373	0.166096	0.073821
25185	358	2	25	2	16	0.84582	0.43848	0.76075	1.00648	0.132538	1.18773	1.69606	0.874478	2.27561	0.35963	0.390391	0.141216	0.199408	0.219864	0.029771	0.222228	0.077483	0.269382	0.026704	0.337369	1.21718	1.71117	1.65728	1.0632	0.251	0.17998	0.078876
25185	358	2	25	2	17	0.85296	0.43635	0.77158	1.04273	0.138089	1.24449	1.72979	0.904081	2.32117	0.367928	0.422608	0.143614	0.207102	0.230994	0.031466	0.23477	0.085246	0.281655	0.028445	0.344626	1.24458	1.74117	1.69121	1.08557	0.268083	0.182973	0.079301
25185	358	2	25	2	18	0.82017	0.41615	0.73986	0.95615	0.124395	1.10267	1.63629	0.850697	2.20144	0.341659	0.358794	0.12636	0.1931	0.205122	0.027038	0.204623	0.06965	0.250068	0.025606	0.327006	1.1961	1.64579	1.60196	1.02029	0.249052	0.158474	0.079523
25185	358	2	25	2	19	0.84213	0.42106	0.76169	1.0161	0.133851	1.22445	1.73218	0.895276	2.32181	0.38766	0.390088	0.14078	0.207163	0.229175	0.027156	0.23164	0.081663	0.277723	0.028208	0.348456	1.25531	1.74389	1.69353	1.07117	0.256335	0.174921	0.078784
25185	358	2	25	2	20	0.82211	0.41246	0.74496	0.97445	0.134885	1.16917	1.674	0.864979	2.25314	0.351419	0.379642	0.143083	0.19215	0.213854	0.026593	0.21936	0.078013	0.268356	0.026594	0.329297	1.21986	1.68245	1.63845	1.05139	0.254958	0.171348	0.072662
25185	358	2	25	2	21	0.83854	0.4283	0.7667	0.9734	0.138702	NA	NA	NA	NA	NA	NA	NA	NA	NA	NA	NA	NA	NA	NA	NA	NA	NA	NA	NA	NA	NA	NA
25185	358	2	25	2	22	0.81944	0.42352	0.72598	0.97937	0.12632	1.13905	1.66062	0.861865	2.24145	0.350176	0.372865	0.132604	0.195705	0.211664	0.028634	0.210066	0.076067	0.257632	0.025757	0.333197	1.22756	1.66784	1.6322	1.04547	0.243963	0.168372	0.077013
25185	358	2	25	2	23	0.80954	0.41483	0.72477	0.94847	0.120885	1.12827	1.64528	0.868531	2.20986	0.332026	0.380751	0.132451	0.194591	0.205606	0.024793	0.21483	0.071704	0.258323	0.024678	0.311926	1.20799	1.65507	1.61146	1.02846	0.261365	0.17544	0.082314
25185	358	2	25	2	24	0.85196	0.42543	0.75036	1.02372	0.129776	1.1909	1.71547	0.869694	2.29439	0.372213	0.378464	0.138446	0.19859	0.224228	0.030622	0.216087	0.080203	0.273647	0.028048	0.328425	1.23276	1.73098	1.67474	1.08025	0.25118	0.16854	0.085633
25185	358	2	25	2	25	0.83038	0.41897	0.74927	0.99009	0.130811	1.15992	1.6772	0.867432	2.25185	0.355784	0.381195	0.133655	0.20173	0.211286	0.028176	0.219507	0.074894	0.264192	0.024868	0.322364	1.21907	1.68952	1.63233	1.04621	0.249976	0.178858	0.076055
25186	360	2	25	1	1	0.83259	0.43737	0.68011	0.91388	0.1269	1.05039	1.58127	0.834057	2.14809	0.314224	0.345364	0.121053	0.184041	0.185072	0.018364	0.195977	0.075488	0.245652	0.023959	0.318362	1.15834	1.59398	1.55508	1.03541	0.251362	0.15811	0.059129
25186	360	2	25	1	2	0.82279	0.42938	0.67701	0.91602	0.133059	0.991944	1.53317	0.799487	2.08144	0.302905	0.317802	0.113807	0.171494	0.174744	0.019392	0.181797	0.072672	0.235493	0.021779	0.301185	1.11419	1.54552	1.49576	1.00882	0.25546	0.165778	0.0621
25186	360	2	25	1	3	0.82581	0.42523	0.67338	0.9277	0.124343	0.997071	1.53497	0.809006	2.07615	0.300013	0.325473	0.113606	0.174903	0.175894	0.018993	0.18434	0.070608	0.236363	0.02146	0.299874	1.09552	1.54733	1.4998	1.00596	0.232627	0.157534	0.058736
25186	360	2	25	1	4	0.81294	0.42126	0.67347	0.89794	0.12385	0.987649	1.53597	0.802708	2.07682	0.297568	0.325552	0.113615	0.172668	0.176672	0.019068	0.183619	0.07031	0.229079	0.021859	0.301802	1.1095	1.54513	1.50471	0.994564	0.238122	0.157165	0.061757
25186	360	2	25	1	5	0.83455	0.4375	0.66973	0.9313	0.125188	1.06913	1.58583	0.838252	2.15278	0.329238	0.340216	0.120636	0.184352	0.192462	0.021417	0.198952	0.071528	0.256242	0.023003	0.317515	1.16336	1.60092	1.55429	1.04203	0.257934	0.153743	0.062476
25186	360	2	25	1	6	0.83688	0.44194	0.69105	0.91879	0.128227	1.0522	1.59421	0.821559	2.15207	0.334556	0.325098	0.120013	0.183869	0.186984	0.021843	0.192506	0.073675	0.250519	0.02133	0.307647	1.15281	1.61686	1.53973	1.0304	0.238854	0.162444	0.059769
25186	360	2	25	1	7	0.83236	0.42256	0.67752	0.89838	0.13099	0.99862	1.54079	0.808639	2.08766	0.311161	0.314931	0.113769	0.177129	0.176728	0.01834	0.184148	0.069109	0.235889	0.022818	0.30626	1.13117	1.55353	1.50217	1.00281	0.240453	0.15157	0.058209
25186	360	2	25	1	8	0.8298	0.42345	0.67002	0.90777	0.129825	1.02072	1.56133	0.813498	2.11028	0.302399	0.336207	0.115785	0.175023	0.180749	0.019761	0.19086	0.071398	0.244431	0.021907	0.308859	1.12438	1.57396	1.52201	1.02539	0.203201	0.163923	0.062477
25186	360	2	25	1	9	0.83666	0.42259	0.68113	0.87111	0.12471	0.980264	1.53938	0.801451	2.06682	0.30699	0.311318	0.11379	0.176926	0.170742	0.018494	0.180426	0.071008	0.225754	0.022047	0.305394	1.11022	1.55172	1.4874	0.989558	0.239458	0.151521	0.056327
25186	360	2	25	1	10	0.83902	0.43394	0.68293	0.91493	0.124553	1.03163	1.57755	0.819947	2.12636	0.311141	0.338533	0.119977	0.177254	0.183997	0.022258	0.191368	0.073763	0.238869	0.022942	0.310871	1.13455	1.59796	1.54145	1.02203	0.252281	0.162902	0.058303
25186	360	2	25	1	11	0.84792	0.4409	0.71229	0.94882	0.118134	0.960265	1.48847	0.784725	2.02596	0.284532	0.310251	0.110105	0.160467	0.170581	0.017654	0.184872	0.060284	0.234975	0.020162	0.298789	1.08705	1.50225	1.46915	0.996221	0.233669	0.142733	0.054787
25186	360	2	25	1	12	0.82824	0.43335	0.689	0.91517	0.120737	1.03033	1.58717	0.822698	2.14325	0.326861	0.325996	0.112831	0.178084	0.192303	0.02178	0.187748	0.072021	0.242016	0.022462	0.315186	1.15749	1.60389	1.54579	1.03434	0.251945	0.161345	0.063674
25186	360	2	25	1	13	0.83258	0.42487	0.69223	0.94722	0.127597	1.04239	1.59626	0.827255	2.15807	0.318562	0.331411	0.12102	0.178226	0.187605	0.020427	0.19169	0.07202	0.248406	0.022901	0.315221	1.18024	1.60576	1.54716	1.04544	0.251962	0.151317	0.062389
25186	360	2	25	1	14	0.80665	0.4184	0.6876	0.90915	0.127487	1.0168	1.56852	0.811538	2.11918	0.325783	0.311346	0.121268	0.174693	0.187233	0.018989	0.187918	0.067495	0.236956	0.021818	0.307265	1.13614	1.58235	1.52818	1.02688	0.233489	0.153116	0.05255
25186	360	2	25	1	15	0.82294	0.42654	0.68011	0.91181	0.124134	0.953753	1.50086	0.791901	2.04692	0.288945	0.299164	0.118314	0.162582	0.166797	0.018152	0.176042	0.063944	0.227164	0.020055	0.300743	1.12614	1.50766	1.46274	0.981742	0.239373	0.150712	0.056385
25186	360	2	25	1	16	0.84288	0.42651	0.69075	0.92274	0.121143	0.966328	1.50242	0.794896	2.03499	0.295796	0.304514	0.111088	0.165621	0.17098	0.018572	0.176719	0.067503	0.2334	0.02145	0.306801	1.10198	1.51296	1.46467	0.991475	0.221272	0.151629	0.056532
25186	360	2	25	1	17	0.83688	0.43363	0.66861	0.90692	0.131787	1.04123	1.58595	0.831617	2.13622	0.324822	0.326042	0.124793	0.178873	0.187484	0.020041	0.192906	0.070808	0.243007	0.0226	0.311561	1.14602	1.59753	1.53964	1.02629	0.248928	0.159955	0.05969
25186	360	2	25	1	18	0.80911	0.42268	0.67949	0.92602	0.132843	0.996267	1.53884	0.798195	2.07478	0.303857	0.321488	0.114813	0.175619	0.177527	0.019455	0.182843	0.069399	0.233655	0.022382	0.303974	1.10508	1.54248	1.49496	0.991416	0.25303	0.157911	0.058602
25186	360	2	25	1	19	0.7624	0.40559	0.63949	0.82443	0.110591	0.920295	1.48879	0.780757	2.0092	0.29324	0.287678	0.110718	0.16058	0.171161	0.016874	0.16805	0.063853	0.208455	0.020041	0.283533	1.08263	1.49261	1.4391	0.962795	0.232684	0.143503	0.051953
25186	360	2	25	1	20	0.83095	0.43019	0.67809	0.91474	0.126493	1.03802	1.58209	0.831069	2.1375	0.325005	0.329424	0.117109	0.182509	0.190109	0.019557	0.19104	0.070684	0.243823	0.022491	0.312756	1.16091	1.59381	1.53501	1.02309	0.252408	0.15417	0.063356
25186	360	2	25	1	21	0.81498	0.40848	0.66408	0.89776	0.11801	0.982254	1.52902	0.803079	2.06468	0.299787	0.320123	0.11304	0.169161	0.175445	0.020597	0.18393	0.070277	0.226705	0.021923	0.312249	1.10852	1.5328	1.48329	0.976358	0.232127	0.160855	0.060477
25186	360	2	25	1	22	0.83061	0.42828	0.68966	0.92679	0.120322	1.02353	1.56927	0.816094	2.11881	0.321982	0.322508	0.115469	0.178216	0.184305	0.019693	0.188446	0.072983	0.241408	0.022472	0.299092	1.14204	1.58144	1.52221	1.02496	0.25032	0.164311	0.057112
25186	360	2	25	1	23	0.82357	0.42772	0.66454	0.92015	0.130699	1.024	1.57125	0.809785	2.12048	0.304248	0.334477	0.117431	0.174384	0.180272	0.020516	0.189933	0.072802	0.245142	0.022752	0.316032	1.11673	1.57989	1.536	1.03285	0.241866	0.160851	0.054003
25186	360	2	25	1	24	0.83415	0.4287	0.68612	0.93935	0.125776	1.05463	1.59486	0.834421	2.15025	0.333148	0.329597	0.120652	0.177393	0.193943	0.020499	0.198782	0.071321	0.247242	0.023706	0.316526	1.16688	1.60397	1.54236	1.03208	0.256595	0.164191	0.06047
25186	360	2	25	1	25	0.85913	0.43559	0.70765	0.96787	0.128249	1.06369	1.59042	0.833024	2.15355	0.320887	0.343801	0.124939	0.183743	0.185363	0.020664	0.198918	0.074972	0.251427	0.022529	0.307898	1.14915	1.60345	1.55475	1.03527	0.24174	0.165425	0.055479
25186	360	2	25	2	1	0.87342	0.47554	0.76063	1.0148	0.135794	1.28535	1.78092	0.908402	2.39591	0.382696	0.41943	0.139652	0.2131	0.226806	0.026695	0.243478	0.090377	0.313798	0.02903	0.356886	1.28213	1.78983	1.72795	1.1422	0.267312	0.180718	0.065543
25186	360	2	25	2	2	0.88602	0.46344	0.75117	1.01834	0.143546	1.19214	1.68665	0.876858	2.28956	0.354934	0.386721	0.13788	0.192228	0.212561	0.02375	0.222319	0.089742	0.286208	0.026174	0.335923	1.22981	1.69692	1.64894	1.10026	0.25393	0.177154	0.064399
25186	360	2	25	2	3	0.8953	0.47119	0.7627	1.04313	0.138244	1.27499	1.75151	0.9038	2.37997	0.358579	0.423389	0.151562	0.209245	0.2185	0.026772	0.235844	0.090424	0.313472	0.027674	0.343809	1.2902	1.75947	1.71124	1.14396	0.279409	0.177083	0.071498
25186	360	2	25	2	4	0.8767	0.46067	0.75462	1.01996	0.132536	1.25344	1.75233	0.895086	2.38426	0.371094	0.411996	0.140456	0.208598	0.217828	0.027454	0.234992	0.093248	0.302709	0.027362	0.347121	1.29467	1.76418	1.72247	1.14819	0.24142	0.18062	0.067586
25186	360	2	25	2	5	0.90177	0.47901	0.77318	1.04632	0.138514	1.31312	1.77043	0.906965	2.41412	0.362707	0.448136	0.14497	0.210509	0.226624	0.028855	0.248871	0.094976	0.329029	0.02828	0.344479	1.29397	1.78605	1.74563	1.18204	0.27741	0.191146	0.072583
25186	360	2	25	2	6	0.90535	0.48185	0.76841	1.06384	0.135458	1.28557	1.77277	0.902861	2.40231	0.378732	0.415256	0.148553	0.213286	0.221575	0.026849	0.236266	0.094904	0.313321	0.029313	0.34586	1.29851	1.78528	1.73079	1.15971	0.280839	0.185603	0.067728
25186	360	2	25	2	7	0.88021	0.47228	0.74519	1.01321	0.14001	1.22951	1.7348	0.87463	2.33954	0.36514	0.404483	0.132688	0.212555	0.21499	0.026336	0.226149	0.088687	0.300012	0.027039	0.326501	1.23992	1.73951	1.69867	1.13009	0.276705	0.175994	0.071113
25186	360	2	25	2	8	0.88942	0.47105	0.76161	1.01301	0.131022	1.26112	1.72509	0.88873	2.35604	0.365422	0.413133	0.142867	0.209657	0.220302	0.025621	0.231356	0.090691	0.311171	0.02838	0.345793	1.27341	1.73514	1.70213	1.15288	0.259636	0.176042	0.065074
25186	360	2	25	2	9	0.89294	0.46731	0.7762	1.0529	0.149688	1.29864	1.76424	0.924916	2.39441	0.386774	0.426548	0.150733	0.220796	0.226995	0.026669	0.239253	0.098831	0.303998	0.030456	0.359424	1.2952	1.77368	1.72256	1.14132	0.291062	0.189525	0.071489
25186	360	2	25	2	10	0.90554	0.47271	0.77219	1.04064	0.141397	1.23524	1.73726	0.877433	2.35931	0.370274	0.399283	0.130451	0.205324	0.216672	0.029525	0.228426	0.088921	0.306019	0.028711	0.343609	1.26284	1.74543	1.7044	1.15049	0.296822	0.180829	0.070768
25186	360	2	25	2	11	0.88697	0.46058	0.74738	1.02729	0.137985	1.26168	1.7499	0.900529	2.36618	0.350272	0.431105	0.145801	0.208699	0.221164	0.024281	0.23734	0.088956	0.305137	0.029401	0.345759	1.27965	1.75361	1.7114	1.13225	0.251683	0.175051	0.070862
25186	360	2	25	2	12	0.88924	0.46368	0.76095	1.02067	0.144262	1.28205	1.75753	0.906628	2.37807	0.366716	0.428621	0.145867	0.211578	0.226368	0.026198	0.23956	0.09074	0.31215	0.029104	0.34184	1.27085	1.76391	1.72014	1.1533	0.269416	0.176566	0.072491
25186	360	2	25	2	13	0.92032	0.4934	0.77561	1.07466	0.141629	1.28324	1.78181	0.891563	2.40053	0.371409	0.419484	0.143873	0.212798	0.225475	0.025347	0.234761	0.09132	0.319852	0.028355	0.347214	1.28582	1.78998	1.73463	1.16367	0.282982	0.184973	0.065701
25186	360	2	25	2	14	0.88909	0.47136	0.77924	1.0163	0.145188	1.25835	1.7227	0.886644	2.34178	0.365004	0.411252	0.148367	0.213133	0.21107	0.026543	0.231394	0.093038	0.303782	0.029811	0.358051	1.27519	1.73851	1.68878	1.13597	0.246073	0.180301	0.070348
25186	360	2	25	2	15	0.91071	0.48404	0.79434	1.06412	0.136835	1.32308	1.7898	0.913232	2.4159	0.397809	0.428881	0.147946	0.225991	0.228901	0.027698	0.2446	0.098254	0.318021	0.030165	0.359814	1.31648	1.80329	1.76289	1.18247	0.220605	0.1813	0.065607
25186	360	2	25	2	16	0.88523	0.46639	0.76803	1.02867	0.141799	1.23528	1.73019	0.870288	2.34216	0.375434	0.395325	0.135469	0.219748	0.209883	0.026158	0.223351	0.090655	0.302268	0.026846	0.343356	1.24272	1.73965	1.69927	1.14385	0.274767	0.17952	0.064472
25186	360	2	25	2	17	0.88848	0.48305	0.77695	1.05399	0.146761	1.22021	1.72883	0.881095	2.33181	0.367084	0.400852	0.133079	0.202687	0.217637	0.02354	0.233987	0.088956	0.291717	0.027212	0.336894	1.26111	1.73196	1.68136	1.10447	0.240609	0.171555	0.062019
25186	360	2	25	2	18	0.88803	0.45585	0.76868	1.02628	0.126838	1.22955	1.74063	0.875113	2.36158	0.357998	0.406777	0.134271	0.203114	0.215087	0.026589	0.231428	0.087773	0.302774	0.027192	0.335988	1.27172	1.74962	1.70604	1.13624	0.257353	0.185781	0.06706
25186	360	2	25	2	19	0.90238	0.46779	0.77149	1.04328	0.139898	1.30953	1.79093	0.910723	2.41512	0.380309	0.433681	0.143718	0.219615	0.227343	0.026937	0.242995	0.095803	0.322887	0.028769	0.343519	1.29776	1.79786	1.74585	1.15299	0.269431	0.188574	0.065921
25186	360	2	25	2	20	0.91951	0.4737	0.78505	1.08146	0.139312	1.26213	1.73962	0.898139	2.36677	0.365947	0.417757	0.142584	0.209736	0.219615	0.026206	0.234207	0.092985	0.307567	0.027466	0.325862	1.27465	1.73751	1.69975	1.13798	0.259346	0.180111	0.067932
25186	360	2	25	2	21	0.90578	0.47745	0.76518	1.04259	0.140808	1.31865	1.79929	0.908518	2.42858	0.393281	0.422916	0.155409	0.216039	0.22986	0.029063	0.242661	0.097358	0.316628	0.03074	0.355979	1.31704	1.80923	1.75188	1.17792	0.251288	0.189989	0.068148
25186	360	2	25	2	22	0.89822	0.47232	0.75882	1.02811	0.146244	1.29781	1.76809	0.90062	2.39262	0.363209	0.438457	0.148598	0.218651	0.219174	0.028362	0.239399	0.095085	0.316594	0.031069	0.363992	1.27514	1.77767	1.73113	1.16165	0.292595	0.18728	0.073653
25186	360	2	25	2	23	0.87811	0.45449	0.76525	1.04573	0.145249	1.31021	1.76694	0.911802	2.40048	0.377832	0.42959	0.156501	0.213979	0.229354	0.026403	0.240421	0.096193	0.316089	0.029647	0.351448	1.29424	1.78168	1.72615	1.16398	0.258022	0.189617	0.075138
25186	360	2	25	2	24	0.8861	0.46957	0.74991	1.03296	0.1379	1.27423	1.74972	0.904523	2.38656	0.36414	0.420046	0.145568	0.207299	0.226919	0.026122	0.226035	0.096801	0.315082	0.029165	0.347685	1.2961	1.75755	1.71938	1.1575	0.262523	0.189219	0.073011
25186	360	2	25	2	25	0.90212	0.46576	0.77722	1.05064	0.150982	1.29013	1.75687	0.904775	2.38909	0.371163	0.426119	0.149153	0.213124	0.223084	0.026236	0.237932	0.096053	0.314889	0.028123	0.33702	1.3011	1.76327	1.71894	1.14771	0.274642	0.186092	0.070741
25187	362	3	25	1	1	0.7746	0.39398	0.66745	0.8652	0.111799	0.91996	1.48754	0.807273	2.00488	0.313997	0.280382	0.101588	0.178117	0.175124	0.018051	0.161249	0.061296	0.203741	0.019822	0.309123	1.10296	1.50307	1.42834	0.949854	0.233178	0.144794	0.060411
25187	362	3	25	1	2	0.77347	0.41622	0.66903	0.87563	0.115393	0.940527	1.5099	0.812758	2.02899	0.317638	0.283439	0.099822	0.175568	0.176803	0.017205	0.169058	0.061994	0.219675	0.019969	0.305611	1.11352	1.51944	1.4552	0.969219	0.219473	0.139135	0.051154
25187	362	3	25	1	3	0.783	0.41297	0.66768	0.85532	0.115212	0.92951	1.50446	0.804081	2.02034	0.305088	0.291814	0.098363	0.170273	0.180485	0.01794	0.162385	0.065303	0.212562	0.021002	0.309094	1.08563	1.5215	1.44369	0.960317	0.239772	0.146631	0.057026
25187	362	3	25	1	4	0.80048	0.43043	0.69316	0.86175	0.109846	NA	NA	NA	NA	NA	NA	NA	NA	NA	NA	NA	NA	NA	NA	NA	NA	NA	NA	NA	NA	NA	NA
25187	362	3	25	1	5	0.74231	0.40443	0.63522	0.84488	0.101485	0.843474	1.42888	0.771554	1.9194	0.285855	0.256431	0.089166	0.157909	0.161979	0.017026	0.149355	0.05557	0.194409	0.018041	0.29262	1.03323	1.44478	1.37928	0.918072	0.23818	0.135583	0.057444
25187	362	3	25	1	6	0.76648	0.41026	0.65532	0.82916	0.106359	0.899471	1.48074	0.799149	1.98803	0.313077	0.267764	0.096184	0.177505	0.170512	0.017782	0.154682	0.06002	0.20207	0.020283	0.29776	1.07926	1.49012	1.41462	0.946237	0.23289	0.138688	0.050024
25187	362	3	25	1	7	0.74285	0.40321	0.68011	0.84893	0.109671	0.888233	1.45645	0.794847	1.95548	0.299213	0.274212	0.092803	0.17387	0.165217	0.018004	0.155451	0.06115	0.202574	0.019485	0.29717	1.07413	1.47063	1.39533	0.927276	0.241007	0.145788	0.056823
25187	362	3	25	1	8	0.74089	0.39732	0.64892	0.83193	0.113953	0.846412	1.43128	0.771807	1.92795	0.29127	0.250578	0.090151	0.156648	0.163914	0.017525	0.14778	0.055496	0.195661	0.018731	0.287682	1.06368	1.44712	1.37935	0.91973	0.221531	0.130065	0.058101
25187	362	3	25	1	9	0.74733	0.42154	0.63543	0.82935	0.106068	0.877771	1.46659	0.778848	1.96811	0.298284	0.257448	0.098574	0.163314	0.16778	0.016782	0.151348	0.056556	0.20326	0.019542	0.292861	1.08176	1.47183	1.40062	0.924228	0.235183	0.130983	0.053404
25187	362	3	25	1	10	0.73043	0.39644	0.63294	0.7964	0.104659	0.834718	1.42446	0.754221	1.90875	0.290629	0.248524	0.087251	0.162259	0.157388	0.014977	0.146386	0.057426	0.189743	0.018309	0.298593	1.0217	1.43389	1.37188	0.91588	0.20022	0.138577	0.050835
25187	362	3	25	1	11	0.77402	0.41124	0.66298	0.84384	0.102891	0.92205	1.48965	0.810866	2.00629	0.315734	0.273167	0.100664	0.175257	0.174275	0.017655	0.16041	0.060564	0.211926	0.020229	0.302675	1.11716	1.50421	1.42386	0.951688	0.226491	0.143776	0.053623
25187	362	3	25	1	12	0.76117	0.3977	0.64269	0.84221	0.107741	0.913797	1.48023	0.794482	1.98008	0.313468	0.278105	0.100218	0.171513	0.179746	0.016999	0.160174	0.062456	0.201778	0.02057	0.303741	1.06077	1.49413	1.42418	0.942812	0.247475	0.144566	0.056667
25187	362	3	25	1	13	0.75333	0.40371	0.64806	0.84036	0.106599	0.831314	1.44605	0.756276	1.92995	0.276615	0.263694	0.077941	0.154799	0.159323	0.017201	0.150305	0.058118	0.194122	0.018935	0.298671	1.0394	1.45656	1.387	0.927096	0.222959	0.136545	0.052532
25187	362	3	25	1	14	0.75631	0.4174	0.66364	0.84606	0.108733	0.892973	1.47106	0.782293	1.98051	0.301382	0.268763	0.094213	0.161975	0.173962	0.017137	0.156778	0.05993	0.20919	0.01936	0.298361	1.06139	1.48759	1.41713	0.95219	0.219162	0.137822	0.06206
25187	362	3	25	1	15	0.77693	0.42171	0.65007	0.86387	0.10365	NA	NA	NA	NA	NA	NA	NA	NA	NA	NA	NA	NA	NA	NA	NA	NA	NA	NA	NA	NA	NA	NA
25187	362	3	25	1	16	0.78413	0.40536	0.67444	0.89211	0.118606	0.951313	1.51377	0.814122	2.03706	0.32142	0.290746	0.100898	0.185629	0.177538	0.017628	0.167972	0.063298	0.217339	0.020958	0.306145	1.13364	1.53546	1.45431	0.965147	0.254341	0.152458	0.05347
25187	362	3	25	1	17	0.73181	0.3964	0.63388	0.82203	0.109502	0.831366	1.42291	0.757947	1.91101	0.272777	0.261333	0.088964	0.156161	0.159302	0.015116	0.145314	0.057783	0.190212	0.018094	0.279306	1.02323	1.4375	1.37159	0.915454	0.230882	0.135656	0.053049
25187	362	3	25	1	18	0.78833	0.41653	0.68216	0.84181	0.109747	0.9011	1.47667	0.788277	1.98314	0.304329	0.26996	0.097755	0.169128	0.169037	0.018151	0.156872	0.060509	0.209458	0.019465	0.306969	1.07629	1.49649	1.41969	0.954616	0.235082	0.140548	0.057387
25187	362	3	25	1	19	0.75863	0.41865	0.66809	0.85768	0.106486	0.939615	1.50203	0.805038	2.0222	0.317667	0.282481	0.102565	0.1751	0.178442	0.01728	0.163044	0.065717	0.215261	0.02157	0.301582	1.09949	1.52003	1.44131	0.968119	0.235121	0.149234	0.058568
25187	362	3	25	1	20	0.74535	0.40424	0.66414	0.84785	0.1006	0.894113	1.47404	0.797891	1.96854	0.306235	0.270334	0.094706	0.167856	0.174187	0.017464	0.156503	0.060112	0.203709	0.018932	0.293737	1.0773	1.4865	1.40488	0.92949	0.231164	0.14328	0.05697
25187	362	3	25	1	21	0.77153	0.42289	0.65524	0.85505	0.108077	0.889067	1.47006	0.78542	1.98311	0.302204	0.273122	0.090565	0.167561	0.169931	0.016372	0.158469	0.062401	0.20444	0.018602	0.302601	1.08844	1.47951	1.41624	0.944952	0.23803	0.14504	0.055329
25187	362	3	25	1	22	0.72669	0.39067	0.62161	0.79954	0.104093	NA	NA	NA	NA	NA	NA	NA	NA	NA	NA	NA	NA	NA	NA	NA	NA	NA	NA	NA	NA	NA	NA
25187	362	3	25	1	23	0.7013	0.37314	0.60479	0.78752	0.098386	0.778708	1.38147	0.726852	1.84176	0.268637	0.23331	0.080746	0.14877	0.147299	0.015507	0.136927	0.053373	0.178585	0.01731	0.277955	0.95818	1.39342	1.33066	0.875327	0.208016	0.133196	0.0574
25187	362	3	25	1	24	0.76961	0.41026	0.67174	0.86524	0.111159	0.906167	1.46606	0.794169	1.9717	0.300596	0.282761	0.098948	0.166627	0.17649	0.018841	0.159548	0.061815	0.204193	0.020024	0.302397	1.07293	1.47696	1.41467	0.943744	0.261882	0.148636	0.062024
25187	362	3	25	1	25	0.75517	0.39415	0.65546	0.83933	0.101718	0.866089	1.44932	0.782175	1.94299	0.300126	0.25893	0.096119	0.168294	0.160927	0.017447	0.151221	0.060645	0.191493	0.019758	0.290806	1.06376	1.46124	1.3879	0.916764	0.220605	0.143996	0.054511
25187	362	3	25	2	1	0.7981	0.43122	0.76033	0.95215	0.117771	1.08008	1.65299	0.854852	2.22062	0.356352	0.330611	0.111625	0.203308	0.19742	0.023521	0.187388	0.074763	0.257756	0.024232	0.330576	1.21749	1.66065	1.60007	1.06295	0.251649	0.150696	0.060692
25187	362	3	25	2	2	0.81275	0.4533	0.75499	0.95551	0.126205	1.16765	1.71208	0.898587	2.29958	0.388302	0.36128	0.120937	0.218156	0.221162	0.025985	0.203849	0.079869	0.271248	0.025725	0.344024	1.2799	1.72577	1.64854	1.07501	0.251818	0.162565	0.06653
25187	362	3	25	2	3	0.81286	0.45268	0.73591	0.9841	0.125129	1.14972	1.68066	0.875376	2.27368	0.385063	0.347528	0.119927	0.210589	0.215481	0.022801	0.197215	0.085779	0.27361	0.023533	0.334269	1.24949	1.69439	1.63236	1.07983	0.246938	0.164073	0.063635
25187	362	3	25	2	4	0.83992	0.45507	0.81197	1.01764	0.132124	NA	NA	NA	NA	NA	NA	NA	NA	NA	NA	NA	NA	NA	NA	NA	NA	NA	NA	NA	NA	NA	NA
25187	362	3	25	2	5	0.82074	0.45065	0.75652	0.97341	0.121722	1.20752	1.7041	0.91126	2.29907	0.405552	0.370745	0.129638	0.225316	0.222934	0.026331	0.211691	0.089626	0.274664	0.026548	0.338742	1.2608	1.71871	1.64755	1.0848	0.249842	0.1734	0.068681
25187	362	3	25	2	6	NA	0.46011	0.77706	1.00208	0.127514	1.24243	1.74205	0.921863	2.33519	0.413721	0.379701	0.142026	0.228255	0.23078	0.027434	0.22135	0.08443	0.279314	0.027493	0.358048	1.28362	1.75642	1.68272	1.11262	0.25935	0.158077	0.071804
25187	362	3	25	2	7	0.83491	0.44064	0.76305	0.98999	0.132061	1.14106	1.65957	0.890251	2.24416	0.37265	0.360757	0.124326	0.210962	0.211223	0.023961	0.201035	0.085391	0.258034	0.025022	0.325599	1.23279	1.67589	1.60748	1.06236	0.254354	0.16749	0.064207
25187	362	3	25	2	8	0.81471	0.42923	0.74436	0.96348	0.126714	1.1453	1.67262	0.87943	2.24804	0.379523	0.350734	0.12397	0.212535	0.211171	0.024627	0.200412	0.081231	0.264505	0.025941	0.340924	1.23867	1.69175	1.61691	1.06376	0.254072	0.166862	0.064401
25187	362	3	25	2	9	0.82563	0.46208	0.75926	1.00703	0.141514	1.20103	1.69174	0.908802	2.29858	0.383098	0.384571	0.127735	0.217933	0.225803	0.025811	0.209588	0.088038	0.279742	0.025925	0.34214	1.26616	1.71039	1.64881	1.09192	0.262818	0.177849	0.06646
25187	362	3	25	2	10	0.80654	0.43232	0.72643	0.96964	0.123945	1.13137	1.67915	0.874069	2.25334	0.375862	0.351032	0.11518	0.212693	0.209892	0.024783	0.193816	0.085246	0.264209	0.024526	0.34329	1.23585	1.69384	1.61168	1.06845	0.265394	0.171861	0.065868
25187	362	3	25	2	11	0.84154	0.44321	0.76671	1.01443	0.132028	1.24802	1.75465	0.92695	2.35759	0.407325	0.386358	0.138209	0.227229	0.23261	0.027241	0.216984	0.089003	0.289211	0.027028	0.333944	1.30384	1.77021	1.68408	1.11606	0.272687	0.176542	0.072203
25187	362	3	25	2	12	0.82918	0.45945	0.74423	0.93883	0.132825	1.16805	1.69689	0.887802	2.2831	0.396187	0.35153	0.125735	0.222085	0.212835	0.026378	0.202271	0.083478	0.26898	0.025609	0.342836	1.26627	1.70897	1.63252	1.08933	0.257156	0.166577	0.069691
25187	362	3	25	2	13	0.83633	0.4501	0.76717	0.99974	0.121504	1.23417	1.73754	0.918986	2.34904	0.398446	0.384096	0.135569	0.230706	0.222835	0.027288	0.210803	0.090122	0.288491	0.027796	0.346126	1.30233	1.7527	1.6827	1.12655	0.280873	0.181328	0.075022
25187	362	3	25	2	14	0.84417	0.44937	0.76124	0.99831	0.12824	1.18896	1.68076	0.908786	2.28358	0.390046	0.368233	0.130479	0.221955	0.221262	0.02672	0.201258	0.08653	0.273689	0.026154	0.338564	1.26329	1.69849	1.63423	1.07777	0.261772	0.174858	0.070457
25187	362	3	25	2	15	0.83906	0.46362	0.77039	1.02025	0.14627	1.24518	1.75641	0.926825	2.35999	0.408897	0.382837	0.135387	0.223642	0.231736	0.028659	0.218534	0.088367	0.290259	0.027616	0.347791	1.29287	1.7691	1.69246	1.12121	0.254555	0.172077	0.07352
25187	362	3	25	2	16	0.837	0.46363	0.74986	1.01531	0.122199	1.18554	1.72051	0.897712	2.31109	0.391699	0.36044	0.127615	0.220655	0.216579	0.025648	0.203948	0.084685	0.278163	0.026791	0.354518	1.28334	1.73191	1.65348	1.09462	0.259691	0.162992	0.066201
25187	362	3	25	2	17	0.81221	0.44501	0.75227	0.95995	0.12476	1.16064	1.6831	0.886709	2.2921	0.38105	0.352779	0.130697	0.214253	0.20931	0.025965	0.201815	0.082088	0.270006	0.025859	0.343304	1.29145	1.69757	1.63535	1.08959	0.25388	0.171888	0.068461
25187	362	3	25	2	18	0.81972	0.44383	0.76442	0.99395	0.13457	1.17386	1.68462	0.902456	2.27962	0.382235	0.364267	0.132072	0.216957	0.215185	0.022988	0.204517	0.085774	0.269521	0.025855	0.332803	1.26949	1.69668	1.62579	1.0839	0.254627	0.165994	0.065445
25187	362	3	25	2	19	NA	0.47795	0.80907	1.0102	0.135965	1.26926	1.75663	0.934663	2.36777	0.413185	0.391774	0.142614	0.227274	0.234123	0.027341	0.227554	0.08771	0.293853	0.027691	0.351576	1.28749	1.7678	1.69598	1.12824	0.258867	0.175642	0.076487
25187	362	3	25	2	20	0.83633	0.45065	0.77764	1.02362	0.129058	NA	NA	NA	NA	NA	NA	NA	NA	NA	NA	NA	NA	NA	NA	NA	NA	NA	NA	NA	NA	NA	NA
25187	362	3	25	2	21	0.82476	0.44773	0.74692	0.93967	0.127066	1.11463	1.6531	0.875341	2.22783	0.366845	0.343376	0.118358	0.208285	0.20396	0.024375	0.192233	0.080467	0.260632	0.025016	0.336962	1.228	1.66977	1.58991	1.06827	0.249289	0.164723	0.069644
25187	362	3	25	2	22	0.80947	0.43321	0.74407	0.97407	0.121065	1.14637	1.66886	0.881549	2.25002	0.382187	0.345975	0.128624	0.213872	0.20749	0.026557	0.198217	0.08142	0.264491	0.025	0.335627	1.24003	1.68033	1.61693	1.07191	0.250992	0.164733	0.069368
25187	362	3	25	2	23	0.76331	0.445	0.70252	0.90403	0.111292	1.10103	1.62886	0.876075	2.20483	0.358671	0.344661	0.118853	0.208345	0.199354	0.021284	0.194934	0.078776	0.254851	0.024174	0.324324	1.24028	1.64253	1.58093	1.04135	0.251302	0.155735	0.063916
25187	362	3	25	2	24	0.82688	0.44403	0.75881	0.98153	0.117734	1.17121	1.69279	0.892439	2.28993	0.387039	0.362777	0.124848	0.217806	0.220105	0.024272	0.202209	0.084779	0.271289	0.025321	0.336071	1.26981	1.70609	1.6396	1.08722	0.252931	0.166125	0.06593
25187	362	3	25	2	25	0.82783	0.4595	0.77903	1.01309	0.131242	1.19922	1.71541	0.910844	2.32148	0.400408	0.371307	0.129563	0.225609	0.227829	0.02393	0.205782	0.087949	0.272688	0.025299	0.330652	1.29268	1.72634	1.66133	1.08575	0.255273	0.164462	0.066991
25188	375	1	25	1	1	0.83699	0.42998	0.72394	0.93005	0.120734	0.987045	1.56029	0.82856	2.0855	0.332919	0.301764	0.114282	0.173856	0.200931	0.016464	0.175574	0.066706	0.216428	0.02137	0.304877	1.1608	1.58727	1.48469	0.960951	0.230727	0.149283	0.052576
25188	375	1	25	1	2	0.81449	0.43319	0.71139	0.86491	0.119892	0.968507	1.52891	0.825567	2.05871	0.324467	0.29622	0.112201	0.168532	0.198225	0.017007	0.175229	0.060843	0.216172	0.019099	0.285596	1.14349	1.54017	1.46409	0.959831	0.241373	0.1317	0.052983
25188	375	1	25	1	3	0.81675	0.434	0.72465	0.91583	0.121916	0.984722	1.55612	0.830711	2.07936	0.33134	0.298812	0.115673	0.166076	0.198267	0.017025	0.182962	0.064422	0.216565	0.021974	0.308843	1.14697	1.57247	1.48647	0.966474	0.222494	0.146059	0.051531
25188	375	1	25	1	4	0.83843	0.45148	0.72044	0.90621	0.118063	0.979889	1.53119	0.824676	2.06335	0.321722	0.303937	0.116744	0.176827	0.193794	0.015729	0.174228	0.06416	0.216376	0.021163	0.302194	1.14638	1.55227	1.47952	0.974622	0.227919	0.140277	0.051117
25188	375	1	25	1	5	0.82816	0.42722	0.70851	0.90773	0.123866	0.966936	1.52914	0.822127	2.04835	0.330692	0.288047	0.112829	0.175014	0.18813	0.017905	0.174535	0.062425	0.213906	0.021093	0.299752	1.14462	1.53879	1.45702	0.947486	0.240716	0.150626	0.053433
25188	375	1	25	1	6	0.80933	0.43069	0.72721	0.88886	0.116199	0.97142	1.53791	0.820144	2.06039	0.314323	0.304567	0.108653	0.165793	0.191839	0.017123	0.179353	0.064061	0.222055	0.02117	0.305369	1.14936	1.55503	1.46984	0.961132	0.245127	0.145836	0.0549
25188	375	1	25	1	7	0.81123	0.43153	0.73863	0.87373	0.114663	0.96303	1.54251	0.823657	2.06678	0.309033	0.30115	0.112896	0.160966	0.19581	0.016347	0.177031	0.059842	0.219319	0.02011	0.28215	1.16371	1.5521	1.46533	0.949404	0.22716	0.145087	0.054586
25188	375	1	25	1	8	0.79955	0.42476	0.69421	0.85899	0.111388	0.937735	1.50088	0.809668	2.02082	0.298454	0.298024	0.11104	0.163	0.183057	0.016307	0.17228	0.06104	0.210212	0.02004	0.285451	1.13244	1.51691	1.44509	0.954431	0.239158	0.142817	0.052489
25188	375	1	25	1	9	0.83455	0.43228	0.71468	0.91867	0.119634	0.991252	1.54118	0.822491	2.07731	0.318199	0.313803	0.115831	0.173743	0.195283	0.015165	0.178201	0.068897	0.222589	0.020646	0.30357	1.1358	1.55027	1.49326	0.976139	0.246779	0.152655	0.050816
25188	375	1	25	1	10	0.82212	0.43457	0.70893	0.90494	0.124046	0.970565	1.53994	0.82891	2.07018	0.323774	0.295242	0.113387	0.166926	0.198041	0.015824	0.178164	0.059297	0.217351	0.020571	0.274194	1.17426	1.55205	1.47331	0.952427	0.241872	0.143675	0.045982
25188	375	1	25	1	11	0.82851	0.43092	0.71098	0.91801	0.123557	0.998906	1.56103	0.842519	2.09306	0.329672	0.303271	0.122606	0.172761	0.201524	0.019073	0.176662	0.061773	0.222028	0.020981	0.306526	1.16749	1.58292	1.4903	0.962651	0.191621	0.148191	0.069636
25188	375	1	25	1	12	0.81301	0.41272	0.72657	0.87545	0.110363	0.953152	1.50957	0.814586	2.02002	0.315333	0.293875	0.106632	0.166004	0.190432	0.018364	0.170861	0.06259	0.216569	0.020645	0.281172	1.09031	1.53047	1.45402	0.947188	0.249354	0.145346	0.058528
25188	375	1	25	1	13	0.82352	0.444	0.7461	0.9122	0.119168	0.988693	1.53642	0.834924	2.06711	0.330986	0.303465	0.115356	0.17516	0.200272	0.016416	0.178532	0.063026	0.218308	0.020505	0.278308	1.15171	1.55758	1.48076	0.955554	0.246777	0.141381	0.048608
25188	375	1	25	1	14	NA	NA	NA	0.86977	NA	0.890407	1.46581	0.802935	1.96885	0.293711	0.2808	0.10072	0.159966	0.178677	0.014566	0.163806	0.056643	0.197205	0.017858	0.246993	1.07918	1.47494	1.405	0.918509	0.238259	0.13355	0.051707
25188	375	1	25	1	15	0.82972	0.43736	0.71543	0.92815	0.127113	0.986994	1.54532	0.829044	2.082	0.315244	0.306879	0.121137	0.165996	0.19605	0.016335	0.178874	0.063987	0.222072	0.021326	0.275363	1.17166	1.56501	1.48067	0.963459	0.248665	0.145453	0.052668
25188	375	1	25	1	16	0.80873	0.41352	0.70046	0.86698	0.104058	NA	NA	NA	NA	NA	NA	NA	NA	NA	NA	NA	NA	NA	NA	NA	NA	NA	NA	NA	NA	NA	NA
25188	375	1	25	1	17	0.81461	0.42309	0.69319	0.87511	0.116476	0.958808	1.51931	0.822232	2.03845	0.305162	0.303126	0.116786	0.161685	0.19275	0.016973	0.172503	0.063626	0.212222	0.02123	0.297981	1.1362	1.5359	1.45468	0.957858	0.235975	0.13969	0.054711
25188	375	1	25	1	18	0.79993	0.41233	0.70299	0.87112	0.110963	0.950533	1.51426	0.813878	2.03988	0.307669	0.299929	0.110924	0.16804	0.186721	0.017754	0.172897	0.061301	0.213051	0.019256	0.279956	1.13875	1.53055	1.45667	0.955437	0.232958	0.143676	0.056512
25188	375	1	25	1	19	0.85472	0.45819	0.72979	0.92339	0.121966	1.00096	1.54293	0.831134	2.07923	0.320901	0.314	0.114355	0.170346	0.201114	0.016591	0.181115	0.064632	0.23138	0.020107	0.297563	1.1476	1.56198	1.47881	0.986557	0.248873	0.141193	0.053038
25188	375	1	25	1	20	0.84025	0.45032	0.72126	0.92144	0.123275	0.994601	1.54976	0.827658	2.08465	0.328112	0.311907	0.113147	0.173834	0.199955	0.017496	0.178971	0.068833	0.220751	0.020487	0.276083	1.1517	1.56098	1.47774	0.964803	0.226869	0.153478	0.053562
25188	375	1	25	1	21	0.83367	0.44057	0.71801	0.90957	0.123134	0.964059	1.53508	0.820388	2.05831	0.319319	0.294661	0.115528	0.16527	0.196035	0.014748	0.174396	0.062743	0.214222	0.020187	0.28402	1.14697	1.54839	1.46277	0.945538	0.231432	0.144868	0.055652
25188	375	1	25	1	22	0.80911	0.42481	0.67975	0.87518	NA	0.922329	1.48954	0.80479	1.99964	0.316947	0.273527	0.111293	0.163638	0.183013	0.015804	0.166009	0.061278	0.201069	0.019837	0.290496	1.11706	1.50451	1.42275	0.926511	0.230344	0.145759	0.05727
25188	375	1	25	1	23	0.83437	0.44497	0.71497	0.89361	0.120648	0.985706	1.54616	0.827624	2.07337	0.329085	0.300513	0.116697	0.172912	0.20033	0.018607	0.172136	0.064676	0.217147	0.022097	0.286742	1.15029	1.56249	1.46981	0.968757	0.23487	0.146961	0.064042
25188	375	1	25	2	1	0.89803	0.47893	0.81417	1.06004	0.13563	1.25087	1.75054	0.913954	2.37612	0.398484	0.380428	0.152535	0.207736	0.246907	0.020562	0.219743	0.082769	0.295721	0.023017	0.278479	1.34076	1.75526	1.68954	1.1168	0.412691	0.172898	0.062576
25188	375	1	25	2	2	0.88622	0.49285	0.81191	1.04478	0.145386	1.29627	1.78207	0.921597	2.41348	0.4013	0.405514	0.149958	0.213375	0.249363	0.02574	0.228992	0.088346	0.31077	0.028482	0.351117	1.35531	1.78977	1.72825	1.1526	0.26805	0.163763	0.066839
25188	375	1	25	2	3	0.91769	0.49187	0.83091	1.07133	0.140872	1.29837	1.77352	0.923896	2.40134	0.405372	0.404941	0.146925	0.21398	0.242924	0.025221	0.236034	0.090853	0.313613	0.027335	0.339093	1.34146	1.79442	1.71938	1.15566	0.270404	0.179612	0.06834
25188	375	1	25	2	4	0.92159	0.46883	0.86789	1.08301	0.144578	1.3145	1.80703	0.935052	2.43798	0.432557	0.397369	0.149528	0.227463	0.253799	0.026148	0.23027	0.091227	0.304921	0.02954	0.349068	1.37439	1.82441	1.73322	1.14793	0.255104	0.174403	0.066627
25188	375	1	25	2	5	0.93925	0.50344	0.8789	1.12109	0.148809	1.32332	1.80543	0.930595	2.44625	0.420529	0.398791	0.156449	0.218544	0.253799	0.024086	0.2304	0.091075	0.318633	0.028795	0.357216	1.38707	1.82775	1.75318	1.17067	0.268551	0.168005	0.062561
25188	375	1	25	2	6	0.88955	0.47099	0.79709	1.03826	0.134241	1.29124	1.78849	0.927265	2.4104	0.412122	0.399252	0.154061	0.218039	0.24418	0.024742	0.229714	0.093595	0.298403	0.027323	0.32071	1.34975	1.80286	1.71654	1.13993	0.266152	0.177392	0.070654
25188	375	1	25	2	7	0.91696	0.4642	0.8046	1.08193	0.135277	1.32188	1.8004	0.942101	2.44159	0.413216	0.416037	0.153347	0.21438	0.257315	0.024982	0.237832	0.093209	0.311349	0.027616	0.336406	1.37445	1.82124	1.73694	1.16336	0.27601	0.176269	0.072433
25188	375	1	25	2	8	0.92303	0.48354	0.82621	1.08751	0.137482	1.32984	1.79382	0.951055	2.4332	0.406462	0.437243	0.146871	0.230805	0.254236	0.0229	0.243848	0.090755	0.311222	0.028006	0.340318	1.36374	1.80643	1.74018	1.13684	0.269578	0.176943	0.066859
25188	375	1	25	2	9	0.91229	0.48631	0.81916	1.0521	0.140168	1.28315	1.77906	0.923129	2.39041	0.416243	0.391317	0.152256	0.214617	0.253583	0.025363	0.226082	0.08688	0.295382	0.027658	0.342079	1.3417	1.79712	1.69972	1.12735	0.26315	0.164193	0.066392
25188	375	1	25	2	10	0.84567	0.44469	0.73064	0.99288	0.121973	1.16693	1.68079	0.908041	2.27767	0.376321	0.369973	0.13775	0.205889	0.22309	0.019644	0.21552	0.081063	0.260077	0.022603	0.302004	1.28321	1.69766	1.61657	1.0596	0.245741	0.169659	0.063471
25188	375	1	25	2	11	0.9216	0.48765	0.80389	1.07727	0.133722	1.30489	1.79212	0.937606	2.415	0.414328	0.404807	0.151575	0.220014	0.247814	0.026002	0.230872	0.092989	0.304146	0.030036	0.363456	1.36494	1.80897	1.71787	1.14065	0.271326	0.176228	0.072709
25188	375	1	25	2	12	0.85706	0.45702	0.75013	0.98294	0.13119	1.219	1.7301	0.917941	2.33611	0.385279	0.383941	0.144319	0.209383	0.238629	0.022463	0.217391	0.08007	0.278166	0.026973	0.338509	1.31209	1.74439	1.66954	1.08988	0.262246	0.169888	0.064125
25188	375	1	25	2	13	0.87115	0.45736	0.78697	1.00476	0.135877	1.27188	1.7531	0.926353	2.38165	0.396819	0.397777	0.154038	0.213273	0.238852	0.023891	0.225996	0.091592	0.297072	0.025927	0.323759	1.33828	1.77108	1.69456	1.12882	0.260473	0.179335	0.069417
25188	375	1	25	2	14	0.87061	0.47776	0.78791	1.01526	0.137347	1.28191	1.78609	0.917605	2.40164	0.415587	0.395551	0.153454	0.217834	0.245771	0.024062	0.229431	0.093267	0.287507	0.029486	0.337078	1.34155	1.79949	1.71613	1.12581	0.229912	0.177804	0.06483
25188	375	1	25	2	15	0.92294	0.48681	0.81962	1.04101	0.132053	1.27227	1.74595	0.932079	2.3721	0.412426	0.394839	0.151687	0.222243	0.238927	0.023766	0.229468	0.092206	0.285901	0.027257	0.32502	1.3367	1.75614	1.68813	1.1057	0.231105	0.179369	0.075955
25188	375	1	25	2	16	0.90891	0.49173	0.82318	1.04836	0.139093	1.33202	1.77459	0.956236	2.40975	0.425563	0.411282	0.157811	0.228934	0.245081	0.026539	0.240364	0.094898	0.306904	0.030348	0.368062	1.35916	1.79171	1.71449	1.13803	0.274372	0.184925	0.072051
25188	375	1	25	2	17	0.89715	0.46711	0.82807	1.0263	0.133247	1.26754	1.75286	0.921297	2.38016	0.40589	0.3899	0.139838	0.213017	0.253454	0.021516	0.219023	0.087581	0.305472	0.026141	0.331671	1.34989	1.77359	1.69093	1.13116	0.261211	0.165311	0.061305
25188	375	1	25	2	18	0.97047	0.52235	0.86003	1.13216	0.13609	1.31587	1.78449	0.952167	2.41439	0.414196	0.414749	0.151941	0.227608	0.25092	0.024122	0.23407	0.090957	0.306505	0.027797	0.344499	1.3665	1.79945	1.71995	1.1235	0.263217	0.17527	0.063994
25188	375	1	25	2	19	0.95662	0.49464	0.87554	1.08152	0.141308	1.31993	1.81005	0.936638	2.43542	0.415095	0.409697	0.151835	0.220624	0.256039	0.023074	0.231524	0.092523	0.314782	0.028367	0.368116	1.35755	1.82186	1.73402	1.1554	0.26407	0.171284	0.064531
25188	375	1	25	2	20	0.88895	0.46015	0.80856	1.03946	0.136469	1.27742	1.77905	0.922407	2.39231	0.412052	0.389763	0.150736	0.215083	0.241212	0.021938	0.229922	0.092722	0.297608	0.02712	0.335685	1.34334	1.79427	1.71317	1.11665	0.283514	0.178098	0.064398
25189	379	2	25	1	1	0.81301	0.40242	0.68559	0.85758	0.108217	0.885149	1.47327	0.756649	1.9677	0.307532	0.258639	0.092864	0.172347	0.161007	0.017363	0.153754	0.060925	0.206089	0.019948	0.289927	1.02445	1.48163	1.42067	0.951755	0.231678	0.142267	0.051271
25189	379	2	25	1	2	0.80849	0.40188	0.67464	0.86727	0.113813	0.952802	1.52799	0.78805	2.04808	0.32987	0.286803	0.095378	0.18454	0.176476	0.021483	0.168237	0.065238	0.218604	0.021835	0.303867	1.08002	1.53469	1.47527	0.98891	0.217904	0.148802	0.058962
25189	379	2	25	1	3	0.8457	0.43369	0.7	0.94149	0.121254	1.01559	1.58568	0.812218	2.11568	0.350482	0.299577	0.104393	0.198661	0.183811	0.021294	0.178353	0.067277	0.237872	0.02343	0.317084	1.10816	1.59298	1.5315	1.02346	0.234849	0.148131	0.053674
25189	379	2	25	1	4	0.80332	0.40182	0.66723	0.86526	0.11441	0.910462	1.49976	0.759817	2.00595	0.302706	0.275933	0.093296	0.172026	0.168818	0.018263	0.15825	0.060603	0.218123	0.020083	0.28737	1.04547	1.5118	1.44881	0.977623	0.222098	0.142809	0.057026
25189	379	2	25	1	5	0.83722	0.43562	0.7084	0.90961	0.120687	0.984953	1.56847	0.796619	2.09791	0.332241	0.293318	0.103659	0.188932	0.17868	0.020461	0.170893	0.065706	0.233999	0.021461	0.301216	1.10283	1.5759	1.50613	1.02141	0.22633	0.146935	0.058798
25189	379	2	25	1	6	0.82575	0.42311	0.68717	0.85641	0.114299	0.92605	1.50664	0.768919	2.01325	0.309129	0.281256	0.092962	0.17404	0.170689	0.018131	0.165791	0.060989	0.221112	0.021432	0.295586	1.05436	1.51793	1.45201	0.980055	0.209995	0.137621	0.054071
25189	379	2	25	1	7	0.79974	0.41882	0.67045	0.87156	0.117405	0.960347	1.54489	0.787901	2.06336	0.32839	0.285682	0.100176	0.185959	0.174707	0.019639	0.170348	0.062279	0.224226	0.021287	0.297354	1.0877	1.55321	1.48158	0.99132	0.223783	0.141448	0.05481
25189	379	2	25	1	8	0.78768	0.40792	0.65491	0.83651	0.105006	0.863973	1.45702	0.758714	1.94956	0.301895	0.25624	0.088598	0.169173	0.160534	0.016469	0.153232	0.057758	0.198868	0.018217	0.266312	1.03321	1.4647	1.4029	0.929985	0.207325	0.136495	0.046708
25189	379	2	25	1	9	0.82731	0.42298	0.69323	0.90699	0.118236	1.00344	1.57609	0.801637	2.10931	0.341041	0.29712	0.107577	0.1918	0.185637	0.021524	0.16907	0.069524	0.234156	0.023593	0.310596	1.1261	1.58162	1.5202	1.01862	0.221111	0.151359	0.061228
25189	379	2	25	1	10	0.82	0.4224	0.67062	0.87744	0.11999	0.962353	1.53855	0.786026	2.06105	0.318167	0.296671	0.100029	0.186286	0.175578	0.016575	0.171649	0.063951	0.226067	0.021357	0.295739	1.08393	1.55087	1.49002	1.00272	0.238308	0.139788	0.057819
25189	379	2	25	1	11	0.82756	0.41921	0.66435	0.91878	0.113501	0.974143	1.54003	0.796711	2.06254	0.318626	0.302932	0.104547	0.188676	0.176016	0.01951	0.169345	0.066994	0.225651	0.022171	0.294415	1.09135	1.5463	1.48046	0.995154	0.229542	0.151398	0.058703
25189	379	2	25	1	12	0.832	0.4298	0.69047	0.89961	0.121559	0.98078	1.54553	0.787004	2.07285	0.32523	0.298226	0.104795	0.186447	0.18072	0.019691	0.171605	0.06437	0.230905	0.021358	0.295164	1.08755	1.54703	1.493	0.997513	0.224528	0.143166	0.0609
25189	379	2	25	1	13	0.80529	0.40615	0.65832	0.86723	0.113468	0.949953	1.52116	0.781502	2.04549	0.317253	0.290674	0.09911	0.180048	0.175003	0.020287	0.169483	0.061959	0.222634	0.020568	0.280977	1.07886	1.53047	1.47357	1.00656	0.229698	0.136981	0.061206
25189	379	2	25	1	14	0.82972	0.41774	0.6769	0.90809	0.115055	0.965922	1.54063	0.788247	2.06188	0.313609	0.297491	0.102997	0.180759	0.176186	0.018955	0.169334	0.065041	0.230081	0.021821	0.295103	1.08413	1.54938	1.48761	1.00253	0.254726	0.145388	0.058889
25189	379	2	25	1	15	0.84766	0.42832	0.70712	0.93441	0.120315	0.998743	1.56535	0.807531	2.09816	0.334139	0.297581	0.103068	0.191981	0.180382	0.019072	0.174594	0.0646	0.240443	0.023345	0.320357	1.13348	1.57891	1.50981	1.01815	0.234986	0.145625	0.052365
25189	379	2	25	1	16	0.82057	0.42262	0.69595	0.89324	0.112935	0.923765	1.52537	0.765472	2.03898	0.304996	0.287127	0.096156	0.173632	0.171144	0.019709	0.163146	0.063766	0.214757	0.02068	0.292379	1.06562	1.53154	1.46273	0.983181	0.139724	0.150764	0.058611
25189	379	2	25	1	17	0.8104	0.41522	0.65985	0.87774	0.114899	0.940391	1.52384	0.773722	2.0283	0.310192	0.288893	0.095965	0.177668	0.175104	0.018928	0.165109	0.061274	0.224259	0.020736	0.285816	1.05007	1.53524	1.46124	0.979236	0.228384	0.139631	0.06065
25189	379	2	25	1	18	0.82726	0.41363	0.71638	0.92133	NA	0.980068	1.55622	0.796203	2.0856	0.321341	0.302831	0.102789	0.18817	0.175252	0.018829	0.173827	0.067153	0.229857	0.023012	0.316812	1.10796	1.56	1.49991	1.00267	0.237467	0.151957	0.056266
25189	379	2	25	1	19	0.81361	0.41685	0.66951	0.85293	0.115276	0.96256	1.53944	0.786449	2.05177	0.32281	0.286886	0.102908	0.183584	0.173743	0.019175	0.167955	0.064262	0.22762	0.021749	0.297605	1.08102	1.54658	1.47881	0.989047	0.227652	0.140031	0.051801
25189	379	2	25	1	20	0.82797	0.42171	0.70045	0.90755	0.116883	0.9736	1.53022	0.797321	2.0537	0.334716	0.287326	0.104435	0.187495	0.180406	0.020101	0.168861	0.064454	0.225845	0.021109	0.287032	1.09637	1.53943	1.47701	0.9856	0.23889	0.143595	0.058097
25189	379	2	25	1	21	0.83588	0.42335	0.71199	0.90873	0.114536	0.950506	1.5291	0.775222	2.04954	0.320058	0.278962	0.103132	0.18517	0.164947	0.019526	0.166056	0.062594	0.225003	0.023036	0.302535	1.103	1.535	1.47049	0.993083	0.225851	0.13753	0.058025
25189	379	2	25	1	22	0.83026	0.41196	0.68818	0.88778	0.119001	0.970369	1.53752	0.795477	2.05872	0.323661	0.290997	0.108075	0.184302	0.174155	0.019399	0.169415	0.066751	0.225158	0.02192	0.293129	1.09583	1.54872	1.48095	0.992108	0.228398	0.1444	0.063965
25189	379	2	25	1	23	0.85012	0.42005	0.70698	0.93387	0.122256	0.991627	1.55206	0.804624	2.08171	0.328543	0.303087	0.103796	0.190641	0.178774	0.019494	0.174995	0.066986	0.233456	0.022256	0.299634	1.1018	1.56134	1.50526	1.00444	0.242591	0.148593	0.058813
25189	379	2	25	1	24	0.81558	0.41724	0.67308	0.87933	0.114941	0.946356	1.51699	0.776688	2.03162	0.312296	0.285807	0.099524	0.181171	0.169453	0.020509	0.165186	0.061026	0.226372	0.022042	0.301438	1.06298	1.52165	1.46669	0.982652	0.256006	0.136486	0.059524
25189	379	2	25	1	25	0.8234	0.4252	0.66784	0.91208	0.112857	0.983136	1.5439	0.800362	2.07266	0.325435	0.300433	0.108111	0.185735	0.178484	0.021664	0.174572	0.064386	0.226247	0.022832	0.294712	1.10186	1.55577	1.49746	0.999051	0.2241	0.138071	0.057733
25189	379	2	25	2	1	0.87632	0.45706	0.76082	1.02789	0.157401	NA	NA	NA	NA	NA	NA	NA	NA	NA	NA	NA	NA	NA	NA	NA	NA	NA	NA	NA	NA	NA	NA
25189	379	2	25	2	2	0.89068	0.45537	0.80399	1.01534	NA	1.2737	1.78133	0.886919	2.38956	0.4118	0.388232	0.129535	0.232916	0.221253	0.028803	0.222589	0.093375	0.315093	0.028486	0.341918	1.28486	1.79076	1.71751	1.15107	0.265259	0.177309	0.066212
25189	379	2	25	2	3	0.86339	0.46843	0.74278	1.0143	NA	1.23381	1.76389	0.872566	2.35841	0.421148	0.361713	0.124263	0.232419	0.217939	0.029354	0.211403	0.090459	0.299302	0.027346	0.339342	1.25201	1.77492	1.69963	1.14886	0.253443	0.178704	0.068629
25189	379	2	25	2	4	0.86218	0.43534	0.76465	1.0365	0.13532	1.26136	1.75747	0.89223	2.36264	0.391486	0.400756	0.12944	0.229315	0.221393	0.028361	0.221673	0.090299	0.311043	0.028556	0.345612	1.24446	1.76482	1.70978	1.15472	0.271887	0.175972	0.066759
25189	379	2	25	2	5	0.90222	0.46231	0.78082	1.05926	0.137077	1.26217	1.78258	0.896361	2.39151	0.408404	0.387078	0.129248	0.234307	0.222853	0.028737	0.218261	0.090643	0.309659	0.027115	0.335059	1.27867	1.79835	1.72186	1.15214	0.268858	0.18431	0.070509
25189	379	2	25	2	6	0.88683	0.45167	NA	1.06004	0.134462	1.25378	1.77731	0.890163	2.38026	0.405206	0.38007	0.131853	0.229122	0.224542	0.028049	0.214403	0.087778	0.306722	0.02949	0.343995	1.27195	1.78537	1.70365	1.1536	0.261501	0.175386	0.070076
25189	379	2	25	2	7	0.88326	0.4649	0.78748	1.02186	0.137939	1.2428	1.75808	0.878012	2.36241	0.406542	0.375621	0.128046	0.229913	0.220152	0.028152	0.211094	0.091525	0.305304	0.027511	0.345851	1.26339	1.77199	1.69458	1.16154	0.269944	0.175791	0.067589
25189	379	2	25	2	8	0.88067	0.46557	0.78177	1.03844	0.136	1.28593	1.7835	0.889028	2.40169	0.426393	0.385323	0.127987	0.244475	0.224698	0.029256	0.217681	0.094635	0.319477	0.02649	0.333367	1.27235	1.79346	1.72809	1.16203	0.273177	0.197745	0.070162
25189	379	2	25	2	9	0.8783	0.46376	0.77019	1.02022	0.13838	1.25184	1.76054	0.891057	2.3665	0.403283	0.387288	0.128009	0.231835	0.217212	0.0267	0.221079	0.092769	0.304327	0.028335	0.349966	1.26934	1.77617	1.71182	1.14147	0.256766	0.180262	0.067608
25189	379	2	25	2	10	0.86259	0.46097	0.74274	1.01593	0.127122	1.25387	1.76724	0.880393	2.36344	0.399886	0.391309	0.129144	0.230656	0.214689	0.028783	0.222265	0.093559	0.304871	0.028511	0.335569	1.24435	1.77774	1.71371	1.14666	0.255581	0.18219	0.060642
25189	379	2	25	2	11	0.88502	0.4714	0.75078	1.02983	0.129205	1.21899	1.74292	0.869344	2.33415	0.394752	0.370784	0.126219	0.225711	0.211922	0.026149	0.209244	0.091658	0.300152	0.02665	0.331984	1.23005	1.75229	1.68117	1.13181	0.24111	0.174712	0.064232
25189	379	2	25	2	12	0.87936	0.4566	0.76142	1.0218	0.140523	1.26079	1.76764	0.885302	2.36933	0.403498	0.398999	0.128675	0.235418	0.226798	0.028309	0.216313	0.094663	0.304134	0.025301	0.329823	1.23742	1.7783	1.71579	1.15149	0.247672	0.178089	0.071212
25189	379	2	25	2	13	0.88505	0.46148	0.76017	1.03218	0.141704	1.25762	1.76236	0.885334	2.37292	0.405921	0.391654	0.131577	0.232417	0.224163	0.027595	0.2174	0.094798	0.30135	0.027336	0.333016	1.2507	1.77007	1.71227	1.14778	0.270467	0.177697	0.068152
25189	379	2	25	2	14	0.87014	0.4531	0.75786	1.01642	0.13432	1.24614	1.75403	0.890521	2.35794	0.391953	0.394503	0.128743	0.230736	0.217991	0.025834	0.220719	0.090235	0.303778	0.026918	0.349187	1.25956	1.77044	1.71401	1.14445	0.268248	0.173433	0.062766
25189	379	2	25	2	15	0.87774	0.46608	0.78728	1.02103	0.131924	1.20345	1.73501	0.877384	2.32563	0.395992	0.369053	0.122663	0.223687	0.215922	0.025938	0.211509	0.087051	0.288915	0.026391	0.332142	1.2608	1.74546	1.67081	1.10757	0.262083	0.175014	0.065158
25189	379	2	25	2	16	0.87634	0.45594	0.75578	1.04293	0.139223	1.23566	1.74873	0.892718	2.34652	0.393168	0.383642	0.130841	0.224485	0.218939	0.024481	0.219145	0.088346	0.300813	0.027008	0.319819	1.24371	1.75659	1.68566	1.1291	0.251075	0.178299	0.066498
25189	379	2	25	2	17	0.87704	0.45257	0.75646	1.03243	0.134818	1.2385	1.75898	0.885034	2.35633	0.40462	0.379719	0.129246	0.232237	0.217488	0.02639	0.216999	0.09005	0.298541	0.026299	0.334103	1.25532	1.77281	1.70625	1.14207	0.262618	0.174737	0.066159
25189	379	2	25	2	18	0.86972	0.45524	0.7756	1.00946	0.143014	1.25215	1.77217	0.883199	2.3743	0.40313	0.386094	0.129638	0.234662	0.219537	0.02564	0.215485	0.0927	0.304724	0.028149	0.354356	1.26304	1.7856	1.71544	1.14956	0.257197	0.172419	0.064308
25189	379	2	25	2	19	0.85891	0.44794	0.77777	1.02649	0.139628	1.271	1.78897	0.893334	2.39391	0.407514	0.386792	0.134003	0.231061	0.225298	0.028165	0.220073	0.088743	0.314477	0.028077	0.350258	1.27827	1.80249	1.7272	1.15405	0.245175	0.172642	0.069411
25189	379	2	25	2	20	0.87459	0.43926	0.79889	1.00941	0.125224	1.22805	1.75883	0.876856	2.35942	0.403798	0.372784	0.120414	0.226874	0.218456	0.025752	0.215434	0.088745	0.304328	0.02684	0.337732	1.24723	1.76523	1.70079	1.14603	0.261584	0.179162	0.064144
25189	379	2	25	2	21	0.89559	0.47226	0.77255	1.02401	0.135205	1.24097	1.75204	0.884553	2.34856	0.395895	0.386754	0.121987	0.23104	0.21591	0.027402	0.22016	0.08685	0.30809	0.027912	0.338126	1.23137	1.76554	1.69904	1.14422	0.259989	0.176557	0.064883
25189	379	2	25	2	22	NA	0.4608	0.75852	1.0336	0.142693	1.22687	1.73013	0.882799	2.33965	0.382985	0.383678	0.128972	0.227838	0.210824	0.026045	0.210789	0.090019	0.304018	0.027148	0.325573	1.26389	1.74152	1.68088	1.12773	0.264003	0.183109	0.065707
25189	379	2	25	2	23	0.87053	0.47175	0.78852	1.03339	0.141596	1.24599	1.74113	0.890924	2.34506	0.398189	0.385237	0.127788	0.229267	0.217332	0.029248	0.219054	0.087231	0.307844	0.026962	0.33335	1.26039	1.74775	1.6848	1.13347	0.264328	0.174216	0.071687
25189	379	2	25	2	24	0.87867	0.45933	0.78969	1.05502	0.149043	1.25031	1.76499	0.878465	2.38074	0.402971	0.380798	0.125772	0.23265	0.221494	0.02802	0.208151	0.092024	0.314859	0.025817	0.334415	1.28106	1.77444	1.70845	1.15764	0.244508	0.173103	0.067039
25189	379	2	25	2	25	0.84961	0.44603	0.74508	0.99536	0.128115	1.12419	1.67972	0.84605	2.25657	0.357748	0.357165	0.110185	0.21305	0.194845	0.025267	0.204641	0.075921	0.27383	0.024748	0.311798	1.1945	1.68732	1.6311	1.09146	0.245718	0.162762	0.062534
25190	380	1	25	1	1	0.79094	0.41036	0.67029	0.86035	0.109427	0.961579	1.54019	0.785907	2.06634	0.312368	0.290796	0.105196	0.178825	0.180491	0.018722	0.157937	0.066439	0.233435	0.019955	0.314812	1.10558	1.55181	1.48064	1.01672	0.246376	0.13925	0.053692
25190	380	1	25	1	2	0.80688	0.42257	0.69248	0.87927	0.115424	0.987711	1.57431	0.800071	2.10647	0.321848	0.301609	0.109561	0.183334	0.188989	0.020034	0.162895	0.067363	0.233753	0.021009	0.312668	1.12914	1.58385	1.51603	1.01741	0.238728	0.144307	0.058682
25190	380	1	25	1	3	0.78632	0.42102	0.67893	0.86711	0.110654	0.93739	1.53076	0.779546	2.05052	0.308721	0.293421	0.097034	0.17093	0.185284	0.019238	0.158774	0.067198	0.218094	0.020078	0.311365	1.09028	1.54	1.47356	0.98001	0.238952	0.148124	0.058353
25190	380	1	25	1	4	0.81107	0.43211	0.70654	0.88168	0.11068	0.993426	1.56665	0.792712	2.10523	0.322373	0.304288	0.110034	0.182426	0.190125	0.017206	0.163975	0.072208	0.236067	0.020649	0.318741	1.12407	1.57357	1.5122	1.01422	0.246237	0.149238	0.05185
25190	380	1	25	1	5	0.80048	0.42682	0.66857	0.86706	0.107555	0.980724	1.55479	0.779342	2.08939	0.321709	0.294454	0.107986	0.180408	0.187675	0.020911	0.161705	0.06467	0.237416	0.019151	0.315785	1.10482	1.56497	1.50371	1.03323	0.256247	0.138474	0.063535
25190	380	1	25	1	6	0.79679	0.41669	0.67362	0.87576	0.108565	0.960861	1.5456	0.785305	2.07413	0.304307	0.303748	0.105149	0.174114	0.183953	0.020188	0.163778	0.065286	0.22806	0.019461	0.283676	1.10607	1.55608	1.48886	1.00506	0.235292	0.143291	0.06381
25190	380	1	25	1	7	0.78653	0.42281	0.7	0.85598	0.113717	0.967651	1.54247	0.774161	2.06021	0.301254	0.30631	0.10267	0.169792	0.185275	0.018571	0.162453	0.070797	0.236332	0.020951	0.307555	1.09539	1.54493	1.49131	1.00519	0.209033	0.147195	0.055533
25190	380	1	25	1	8	0.82455	0.41522	0.71678	0.89688	0.11908	0.947404	1.52795	0.764116	2.04437	0.315273	0.285935	0.098988	0.175504	0.182605	0.021807	0.155147	0.065311	0.225249	0.021977	0.29972	1.07864	1.53072	1.47214	0.991184	0.206137	0.147128	0.063309
25190	380	1	25	1	9	0.78293	0.4209	0.6876	0.85255	0.109097	0.953365	1.53445	0.782364	2.05297	0.310769	0.294121	0.102661	0.178841	0.180645	0.019322	0.160838	0.064543	0.225178	0.020594	0.30734	1.09787	1.53962	1.47838	0.99337	0.227369	0.136268	0.058896
25190	380	1	25	1	10	0.80009	0.42627	0.68849	0.88204	0.110178	0.961145	1.55361	0.772327	2.07133	0.308009	0.299828	0.099909	0.173682	0.18667	0.021569	0.162313	0.063246	0.232047	0.02119	0.317191	1.08214	1.56239	1.49461	1.00477	0.248439	0.142849	0.069976
25190	380	1	25	1	11	0.79672	0.41768	0.686	0.85927	0.112327	0.942554	1.521	0.778724	2.05263	0.310462	0.287586	0.101505	0.17591	0.180534	0.018623	0.157965	0.064525	0.224217	0.019161	0.302959	1.1017	1.53221	1.47546	0.997851	0.232314	0.14426	0.059917
25190	380	1	25	1	12	0.8015	0.42097	0.64207	0.88803	0.117484	0.98133	1.57758	0.792069	2.10447	0.318238	0.303144	0.104698	0.180741	0.187865	0.021456	0.165473	0.065539	0.233513	0.021283	0.312067	1.1194	1.59253	1.52002	1.00673	0.231755	0.144482	0.060201
25190	380	1	25	1	13	0.7921	0.42722	0.70072	0.86428	0.108132	0.970332	1.54651	0.786665	2.07259	0.312664	0.304124	0.104423	0.17738	0.187716	0.020282	0.162414	0.068446	0.227376	0.021804	0.312663	1.09947	1.55259	1.49562	0.999925	0.231664	0.143215	0.063905
25190	380	1	25	1	14	0.78678	0.40948	0.66643	0.85146	0.108963	0.949964	1.54541	0.768977	2.06702	0.309888	0.29402	0.100497	0.174174	0.18492	0.021315	0.159664	0.063067	0.224639	0.020814	0.316068	1.09098	1.55312	1.48756	0.99675	0.25039	0.135859	0.063985
25190	380	1	25	1	15	0.80693	0.43531	0.69864	0.89626	0.121656	0.989537	1.5666	0.792084	2.09801	0.326087	0.300464	0.108996	0.184837	0.190708	0.020441	0.163541	0.06625	0.232901	0.021119	0.31564	1.11768	1.57526	1.49949	1.01578	0.243332	0.145982	0.061781
25190	380	1	25	1	16	0.78814	0.42033	0.66254	0.85636	0.107339	0.991111	1.5689	0.795292	2.09682	0.324102	0.306375	0.105792	0.184072	0.189596	0.019913	0.165769	0.070476	0.233054	0.021709	0.314719	1.11273	1.57726	1.50408	1.00673	0.246707	0.152844	0.064022
25190	380	1	25	1	17	0.77389	0.40817	0.68878	0.83854	0.108304	0.94958	1.52425	0.779927	2.05373	0.307977	0.292631	0.104691	0.176534	0.179004	0.019178	0.15715	0.068135	0.225213	0.019073	0.295186	1.10295	1.53108	1.46716	0.994341	0.225837	0.14674	0.056619
25190	380	1	25	1	18	0.79516	0.41718	0.70453	0.873	0.10975	0.963682	1.54684	0.783928	2.07542	0.309039	0.300699	0.106635	0.178186	0.185358	0.020731	0.156915	0.067881	0.226126	0.021124	0.318819	1.11215	1.55576	1.49407	1.00616	0.229357	0.144685	0.066142
25190	380	1	25	1	19	0.79425	0.42571	0.7055	0.83731	0.105662	0.946041	1.54522	0.770663	2.06147	0.304227	0.293114	0.099605	0.172455	0.185176	0.019678	0.156732	0.06242	0.228238	0.020818	0.323894	1.08567	1.55408	1.48277	1.01222	0.235893	0.139585	0.059067
25190	380	1	25	1	20	0.79424	0.40986	0.66054	0.86877	0.110254	0.941609	1.53211	0.775894	2.05389	0.299933	0.293321	0.101498	0.172892	0.177449	0.020122	0.159748	0.062303	0.226757	0.020271	0.309601	1.09025	1.54446	1.4781	1.00417	0.244383	0.140576	0.056817
25190	380	1	25	1	21	0.80249	0.43312	0.68952	0.8794	0.110529	0.972578	1.56191	0.79075	2.08383	0.324687	0.294399	0.102266	0.182272	0.190503	0.020615	0.15971	0.065443	0.229855	0.020799	0.320291	1.11722	1.56858	1.492	0.994762	0.239415	0.142381	0.061646
25190	380	1	25	1	22	0.78994	0.43107	0.67949	0.86016	0.107393	0.96596	1.55325	0.78753	2.07844	0.315141	0.298642	0.100642	0.179817	0.183417	0.018299	0.164519	0.066888	0.230475	0.020904	0.308422	1.10426	1.56036	1.48966	1.00296	0.239468	0.14769	0.051564
25190	380	1	25	1	23	0.79216	0.42051	0.68871	0.85706	0.105844	0.944951	1.53259	0.775441	2.05033	0.312172	0.290577	0.102057	0.178843	0.18064	0.019281	0.159685	0.063798	0.220084	0.019807	0.312691	1.08464	1.53944	1.47574	0.987268	0.231334	0.141524	0.057058
25190	380	1	25	1	24	0.80948	0.42086	0.72247	0.87501	0.109524	0.983809	1.57041	0.790534	2.10072	0.329288	0.295781	0.103043	0.185586	0.188039	0.018967	0.160623	0.071297	0.233862	0.02214	0.319781	1.11218	1.58154	1.51121	1.01915	0.237953	0.15381	0.05576
25190	380	1	25	1	25	0.78354	0.40454	0.674	0.86803	0.108419	0.968301	1.55547	0.79225	2.08183	0.328198	0.289683	0.101384	0.182173	0.186613	0.019857	0.160617	0.067809	0.228384	0.020595	0.304847	1.10519	1.57257	1.49719	1.00009	0.224784	0.144522	0.057966
25190	380	1	25	2	1	0.8549	0.45069	0.76449	1.00277	0.133683	1.29624	1.79258	0.893683	2.41566	0.418603	0.387237	0.144802	0.232057	0.241863	0.029781	0.208545	0.092469	0.318862	0.026723	0.339843	1.29423	1.80368	1.73974	1.17274	0.242798	0.170832	0.0735
25190	380	1	25	2	2	0.83949	0.4606	0.75028	0.98228	0.135404	1.26277	1.78575	0.874046	2.39127	0.396073	0.392852	0.1346	0.224982	0.231833	0.028707	0.209294	0.092618	0.31153	0.027368	0.343542	1.26408	1.79434	1.71854	1.15115	0.283027	0.173324	0.069106
25190	380	1	25	2	3	0.89279	0.47523	0.8183	1.03131	0.13939	1.33051	1.80224	0.898724	2.42467	0.406109	0.425964	0.141941	0.232082	0.247634	0.031103	0.2187	0.101327	0.325884	0.030447	0.369085	1.27888	1.8069	1.74631	1.17498	0.28113	0.183554	0.073745
25190	380	1	25	2	4	0.8458	0.46124	0.78789	0.99662	0.132898	1.27331	1.79438	0.891405	2.4	0.414856	0.381184	0.140938	0.231539	0.237002	0.029428	0.205944	0.090956	0.309812	0.026504	0.344867	1.29249	1.80741	1.73451	1.16274	0.241398	0.167342	0.069991
25190	380	1	25	2	5	0.83818	0.44793	0.73168	0.98975	0.137498	1.22888	1.76443	0.872404	2.36954	0.399712	0.369986	0.133312	0.22271	0.228886	0.028157	0.200793	0.088209	0.300264	0.02542	0.336965	1.26747	1.78281	1.69575	1.14229	0.263309	0.168651	0.072757
25190	380	1	25	2	6	0.83013	0.45242	0.76846	0.97279	0.129449	1.20432	1.74196	0.851769	2.34699	0.369577	0.379293	0.130759	0.21028	0.227054	0.023667	0.19731	0.089094	0.299119	0.025203	0.344942	1.24253	1.7561	1.69399	1.134	0.277764	0.168528	0.066048
25190	380	1	25	2	7	0.85447	0.4641	0.79569	1.00035	0.135202	1.27829	1.80395	0.887898	2.41025	0.414175	0.393501	0.134977	0.235612	0.23707	0.030221	0.210283	0.093573	0.308364	0.027735	0.36286	1.28211	1.816	1.74081	1.16375	0.257972	0.17535	0.074246
25190	380	1	25	2	8	0.84603	0.45936	0.77457	0.98733	0.130171	1.28242	1.78613	0.88804	2.4017	0.406786	0.388803	0.14378	0.233339	0.235142	0.027631	0.203871	0.094286	0.315154	0.027783	0.344174	1.28407	1.79896	1.72124	1.17019	0.26482	0.173481	0.073203
25190	380	1	25	2	9	0.84607	0.46042	0.78227	1.00176	0.132824	1.29316	1.80312	0.88901	2.42684	0.397372	0.403424	0.144254	0.230793	0.241425	0.029433	0.201554	0.096317	0.319219	0.028651	0.356203	1.296	1.80556	1.73972	1.17324	0.275273	0.171017	0.071844
25190	380	1	25	2	10	0.85036	0.46391	0.77298	0.97214	0.133818	1.29671	1.78775	0.894632	2.40637	0.404542	0.403784	0.141765	0.225627	0.238984	0.029818	0.218737	0.094136	0.31751	0.028892	0.35455	1.28797	1.79919	1.727	1.16194	0.256476	0.174462	0.069987
25190	380	1	25	2	11	0.85037	0.4692	0.78335	0.99624	0.134486	1.25384	1.77397	0.881349	2.38654	0.40082	0.385442	0.139748	0.223927	0.236741	0.030924	0.20569	0.087762	0.29991	0.027251	0.34746	1.29066	1.78371	1.71498	1.14782	0.228542	0.167314	0.079727
25190	380	1	25	2	12	0.85261	0.45596	0.76659	1.00526	0.131195	1.2608	1.78037	0.87883	2.39288	0.403319	0.385636	0.139256	0.22842	0.235121	0.027919	0.201588	0.094614	0.305571	0.026781	0.351503	1.27495	1.78748	1.71628	1.15529	0.272632	0.176369	0.072877
25190	380	1	25	2	13	0.85085	0.47638	0.78607	1.01657	0.132816	1.31134	1.81881	0.886772	2.43003	0.41006	0.411111	0.142144	0.2378	0.238095	0.030207	0.213808	0.099873	0.317986	0.029805	0.362342	1.28564	1.8217	1.73989	1.18096	0.284028	0.18026	0.075327
25190	380	1	25	2	14	0.85345	0.45233	0.77303	1.01596	0.133421	1.28427	1.79724	0.876111	2.40724	0.413606	0.38984	0.13857	0.232932	0.233796	0.03093	0.208127	0.096655	0.313927	0.028289	0.359945	1.27773	1.80737	1.73337	1.16991	0.275759	0.179177	0.074909
25190	380	1	25	2	15	0.87751	0.46958	0.79874	1.02592	0.137816	1.2965	1.79769	0.890882	2.40977	0.399455	0.411384	0.138652	0.232077	0.242312	0.026111	0.213133	0.09605	0.318365	0.028346	0.362978	1.2906	1.80623	1.72767	1.1615	0.262597	0.17923	0.070572
25190	380	1	25	2	16	0.82711	0.43854	0.77128	0.97848	0.122719	1.21378	1.74362	0.866211	2.34681	0.39089	0.373734	0.128894	0.22833	0.219875	0.027092	0.195714	0.092538	0.294456	0.025667	0.346203	1.2478	1.75482	1.68535	1.13725	0.272075	0.173419	0.066219
25190	380	1	25	2	17	0.8457	0.4526	0.76229	0.99398	0.134036	1.24543	1.77892	0.870804	2.38762	0.396096	0.38374	0.131985	0.226684	0.22882	0.026677	0.205399	0.091498	0.305785	0.027441	0.368714	1.2706	1.79176	1.72391	1.15762	0.265466	0.170983	0.063373
25190	380	1	25	2	18	0.83859	0.47078	0.77741	1.00137	0.131478	1.25587	1.78869	0.879015	2.38767	0.414732	0.371614	0.134848	0.233369	0.231871	0.023989	0.202274	0.093672	0.307731	0.026985	0.344882	1.27397	1.78971	1.70966	1.1498	0.265743	0.173737	0.058343
25190	380	1	25	2	19	0.8484	0.46784	0.78534	1.01227	0.1334	1.26395	1.78058	0.868896	2.39715	0.400473	0.380967	0.14131	0.227141	0.235053	0.028947	0.193285	0.096338	0.313104	0.028237	0.365128	1.29103	1.78982	1.72428	1.16983	0.271826	0.167593	0.071273
25190	380	1	25	2	20	0.8666	0.46526	0.77946	1.01105	0.134147	1.26884	1.78252	0.883202	2.38941	0.409366	0.390034	0.13799	0.229488	0.236833	0.027062	0.208468	0.096678	0.302869	0.027998	0.36118	1.26687	1.78802	1.71779	1.14864	0.238444	0.179165	0.06713
25190	380	1	25	2	21	0.85639	0.46533	0.7616	1.01294	0.131924	1.26994	1.78238	0.890911	2.38738	0.402041	0.395733	0.13711	0.229912	0.23951	0.029428	0.208529	0.089208	0.306791	0.028201	0.355113	1.26423	1.79233	1.71639	1.14912	0.280619	0.167207	0.076786
25190	380	1	25	2	22	0.83258	0.45024	0.75488	0.96662	0.134338	1.21392	1.75271	0.860802	2.34886	0.374677	0.388355	0.12117	0.21613	0.227838	0.025905	0.200933	0.091222	0.302034	0.027607	0.349897	1.22936	1.7651	1.69508	1.14912	0.276415	0.168313	0.062993
25190	380	1	25	2	23	0.83496	0.44085	0.74821	0.99476	0.128779	1.26075	1.78534	0.87913	2.39344	0.411924	0.379559	0.132403	0.23557	0.231704	0.028159	0.204626	0.090273	0.309333	0.027359	0.346945	1.28331	1.79561	1.71668	1.15283	0.264047	0.170453	0.069343
25190	380	1	25	2	24	0.83926	0.44397	0.71823	0.99186	0.127933	1.23954	1.76349	0.874813	2.3672	0.392046	0.380322	0.133646	0.218063	0.234474	0.028994	0.198289	0.091235	0.307029	0.026684	0.362181	1.25864	1.77496	1.70424	1.15116	0.246802	0.174828	0.068549
25190	380	1	25	2	25	0.83754	0.46156	0.74984	0.9987	0.13416	1.2756	1.79769	0.883179	2.41104	0.417711	0.37652	0.14455	0.230044	0.239372	0.028072	0.204531	0.091454	0.308799	0.028003	0.350915	1.30038	1.81171	1.73279	1.15849	0.250545	0.166454	0.067475
25191	391	4	25	1	1	0.80361	0.42429	0.68697	0.91002	0.111677	0.936326	1.53494	0.796431	2.05011	0.322727	0.283627	0.104399	0.179274	0.173968	0.018145	0.175091	0.059214	0.20655	0.018787	0.282044	1.09919	1.53068	1.47423	0.953744	0.240733	0.141268	0.056458
25191	391	4	25	1	2	0.78806	0.41952	0.68377	0.89724	0.101945	0.906285	1.52254	0.785677	2.03173	0.299158	0.285805	0.097444	0.163293	0.174188	0.018059	0.170994	0.05735	0.205043	0.018652	0.293387	1.07662	1.52073	1.46166	0.957191	0.243171	0.13405	0.051738
25191	391	4	25	1	3	0.77777	0.41715	0.67057	0.89472	0.108684	0.928199	1.547	0.789373	2.05926	0.312384	0.289053	0.098443	0.168738	0.177169	0.018983	0.175854	0.059798	0.209038	0.019191	0.299859	1.09496	1.54853	1.49084	0.97177	0.24514	0.134849	0.051085
25191	391	4	25	1	4	0.77361	0.40878	0.65434	0.85488	0.099005	0.895882	1.49126	0.772115	1.99471	0.29561	0.286194	0.094397	0.163005	0.167751	0.018223	0.170935	0.061347	0.200733	0.018918	0.284787	1.05203	1.49307	1.44793	0.936161	0.22053	0.14616	0.049414
25191	391	4	25	1	5	0.8004	0.44137	0.69919	0.91769	0.108149	0.963492	1.54905	0.799734	2.06979	0.326444	0.294502	0.10542	0.176344	0.181554	0.019307	0.179424	0.063492	0.216355	0.020628	0.291029	1.09392	1.55492	1.48866	0.982849	0.224902	0.148105	0.056307
25191	391	4	25	1	6	0.8126	0.43392	0.69394	0.9029	0.115716	1.00486	1.58227	0.828686	2.1267	0.329484	0.320019	0.112699	0.182872	0.191361	0.020739	0.186828	0.067067	0.220622	0.021978	0.298088	1.14181	1.58182	1.53131	0.995034	0.252677	0.154718	0.061325
25191	391	4	25	1	7	0.79116	0.41309	0.69041	0.88905	0.10505	0.907181	1.51961	0.787116	2.03601	0.302885	0.281393	0.101878	0.165196	0.174823	0.017199	0.169629	0.056686	0.201729	0.019044	0.278048	1.10577	1.52147	1.46328	0.950613	0.234926	0.137549	0.05505
25191	391	4	25	1	8	0.81151	0.41857	0.72483	0.9172	0.117292	0.947904	1.55524	0.792573	2.07101	0.314236	0.291951	0.103912	0.170658	0.180243	0.019221	0.174049	0.061038	0.217841	0.019733	0.294108	1.1019	1.5555	1.49415	0.985856	0.241256	0.139242	0.060044
25191	391	4	25	1	9	0.78997	0.41632	0.68161	0.88988	0.104724	0.951978	1.54163	0.807632	2.06496	0.318686	0.297461	0.102354	0.179827	0.180259	0.01818	0.179716	0.057366	0.213823	0.019258	0.286024	1.10458	1.53731	1.47906	0.968276	0.250745	0.137048	0.057824
25191	391	4	25	1	10	0.80387	0.42968	0.70299	0.90903	0.114573	1.0031	1.58333	0.816724	2.11734	0.329098	0.315151	0.106916	0.183749	0.185622	0.020429	0.186668	0.066915	0.230177	0.021538	0.295449	1.12797	1.58661	1.52046	1.00447	0.246556	0.156418	0.062394
25191	391	4	25	1	11	0.79052	0.41757	0.67785	0.89922	0.107398	0.930401	1.5277	0.789723	2.04082	0.309229	0.295486	0.098523	0.174535	0.17733	0.016384	0.172938	0.063005	0.207063	0.019877	0.290208	1.07672	1.52757	1.47459	0.958206	0.243575	0.146954	0.053705
25191	391	4	25	1	12	0.80286	0.41638	0.68818	0.9051	0.11216	1.01003	1.59002	0.830023	2.13447	0.330117	0.327195	0.104177	0.186264	0.188154	0.019828	0.189414	0.07269	0.22658	0.021765	0.306636	1.14505	1.5926	1.54194	1.00272	0.246474	0.158374	0.052265
25191	391	4	25	1	13	0.76832	0.41182	0.64466	0.87109	0.109111	0.892791	1.51653	0.763795	2.02014	0.294895	0.281464	0.098459	0.167896	0.168114	0.017075	0.165884	0.056639	0.199501	0.018154	0.28931	1.06991	1.51585	1.46202	0.952206	0.236555	0.127634	0.05127
25191	391	4	25	1	14	0.79496	0.4169	0.7019	NA	0.110628	0.935319	1.53914	0.781025	2.0561	0.307269	0.289991	0.102971	0.167229	0.177125	0.018903	0.172551	0.060735	0.214492	0.020404	0.283914	1.09059	1.53611	1.47592	0.98231	0.218065	0.13385	0.056688
25191	391	4	25	1	15	0.79849	0.42077	0.69647	0.91963	0.110908	0.982029	1.57112	0.816849	2.10041	0.329316	0.300599	0.111514	0.175808	0.186389	0.019755	0.184004	0.063379	0.219239	0.021116	0.291599	1.12941	1.56857	1.50818	0.98923	0.242588	0.149285	0.0616
25191	391	4	25	1	16	0.78725	0.41594	0.69324	0.8654	0.111418	0.938517	1.51713	0.796066	2.03275	0.309749	0.289816	0.107021	0.168044	0.177211	0.017205	0.176386	0.06009	0.211985	0.019855	0.288446	1.08321	1.5173	1.46282	0.962647	0.246402	0.148735	0.056616
25191	391	4	25	1	17	0.79551	0.42385	0.66479	0.88852	0.107296	0.949854	1.54113	0.792434	2.06222	0.317859	0.294184	0.103895	0.176072	0.179625	0.017727	0.17629	0.061708	0.214102	0.019754	0.293081	1.0996	1.5413	1.48898	0.980077	0.2502	0.14422	0.054714
25191	391	4	25	1	18	0.80954	0.42268	0.7035	0.88919	0.118592	0.973966	1.56673	0.808545	2.09296	0.319895	0.306445	0.106068	0.180159	0.183036	0.01851	0.180011	0.064023	0.220492	0.021107	0.296831	1.11472	1.5642	1.50586	0.98554	0.244516	0.146728	0.052728
25191	391	4	25	1	19	0.79912	0.42142	0.71415	0.89324	0.112906	0.96866	1.55611	0.812918	2.07922	0.32864	0.291115	0.10989	0.175574	0.184628	0.019662	0.175975	0.063224	0.217258	0.021356	0.303986	1.13288	1.55853	1.48792	0.975859	0.229871	0.149333	0.060156
25191	391	4	25	1	20	0.77797	0.41449	0.65838	0.889	0.09951	0.908889	1.50939	0.780234	2.01965	0.295976	0.285852	0.098885	0.167813	0.169385	0.01736	0.165927	0.060512	0.208326	0.019823	0.295491	1.06968	1.5082	1.45594	0.965351	0.230154	0.146582	0.04942
25191	391	4	25	1	21	0.77782	0.4091	0.71378	NA	0.101445	0.903995	1.49346	0.781704	2.00413	0.298985	0.281784	0.103851	0.163329	0.17202	0.016133	0.171541	0.057223	0.200588	0.018712	0.279025	1.06748	1.49206	1.44897	0.940667	0.234847	0.135805	0.057261
25191	391	4	25	1	22	0.78046	0.41581	0.69192	0.88025	0.105725	0.929971	1.51875	0.795112	2.02823	0.306726	0.286618	0.102228	0.170746	0.172667	0.018674	0.172439	0.058019	0.214978	0.019344	0.295528	1.08037	1.52226	1.46546	0.965013	0.232031	0.140254	0.057087
25191	391	4	25	1	23	0.78699	0.41059	0.68169	0.87635	0.100268	0.924371	1.5185	0.795415	2.02964	0.300923	0.295569	0.102805	0.168039	0.174154	0.019086	0.174885	0.059546	0.205921	0.018957	0.281139	1.07108	1.52223	1.4636	0.955571	0.241916	0.147175	0.059942
25191	391	4	25	1	24	0.79147	0.41008	0.68944	0.88056	0.10397	0.932078	1.5215	0.792885	2.03255	0.307105	0.289182	0.104546	0.168296	0.175004	0.017682	0.173485	0.061192	0.210378	0.02076	0.286842	1.07424	1.51845	1.47067	0.959935	0.224727	0.146075	0.059792
25191	391	4	25	1	25	0.79622	0.42076	0.69783	0.89322	0.111909	0.987981	1.55816	0.817802	2.10421	0.322017	0.312327	0.109997	0.177242	0.185477	0.020692	0.185568	0.064606	0.222369	0.021092	0.295265	1.13582	1.56369	1.51592	1.00131	0.251579	0.143238	0.058766
25191	391	4	25	2	1	0.84905	0.45197	0.75089	1.00478	0.11923	1.1642	1.72715	0.863801	2.3163	0.370232	0.364361	0.127166	0.210578	0.207983	0.024157	0.210617	0.080481	0.276954	0.025147	0.32451	1.23948	1.72521	1.67021	1.10393	0.253193	0.168599	0.061911
25191	391	4	25	2	2	0.87265	0.46489	0.7972	1.02374	0.127027	1.20424	1.7329	0.875621	2.34393	0.373622	0.38689	0.130433	0.211977	0.215796	0.024687	0.222199	0.084849	0.285993	0.027114	0.329122	1.25823	1.73364	1.6907	1.12247	0.261579	0.170953	0.06429
25191	391	4	25	2	3	0.8569	0.45282	0.76892	1.01218	0.120089	1.21744	1.74848	0.894702	2.35615	0.395883	0.382279	0.133063	0.224369	0.22357	0.024837	0.220881	0.0835	0.279708	0.026409	0.329849	1.26837	1.74846	1.69956	1.12133	0.270911	0.164598	0.065043
25191	391	4	25	2	4	0.83886	0.45573	0.75627	1.00425	0.128682	1.24649	1.76486	0.906511	2.38988	0.38615	0.403361	0.141433	0.218737	0.233402	0.026145	0.22273	0.087682	0.288775	0.026613	0.33872	1.2972	1.77269	1.72881	1.1464	0.267828	0.162724	0.06848
25191	391	4	25	2	5	0.86645	0.46203	0.77525	1.04886	0.130296	1.24804	1.78267	0.900646	2.40279	0.380472	0.409418	0.142738	0.216413	0.232671	0.02716	0.22863	0.084107	0.288217	0.026412	0.331737	1.31701	1.78026	1.73573	1.13453	0.268678	0.161519	0.070838
25191	391	4	25	2	6	0.82939	0.45169	0.76038	1.01068	0.117688	1.19336	1.7244	0.882398	2.33234	0.373879	0.388035	0.129086	0.213887	0.21806	0.026266	0.219536	0.0832	0.277023	0.024917	0.320254	1.2529	1.72461	1.68342	1.10179	0.255651	0.162847	0.066503
25191	391	4	25	2	7	0.89551	0.4735	0.80135	1.07489	0.126071	1.27649	1.79528	0.903133	2.41892	0.399524	0.405685	0.139824	0.225219	0.230864	0.02665	0.23134	0.089804	0.304025	0.027221	0.340925	1.30348	1.79496	1.74506	1.14992	0.278412	0.174813	0.066186
25191	391	4	25	2	8	0.84964	0.45239	0.75352	1.01703	0.115964	1.19032	1.72853	0.875178	2.33177	0.382423	0.370522	0.13458	0.215153	0.219895	0.024347	0.212021	0.08059	0.277758	0.02511	0.313561	1.25542	1.72568	1.67723	1.10781	0.252806	0.163326	0.066005
25191	391	4	25	2	9	0.88686	0.47845	0.78722	1.05669	0.133502	1.25272	1.77242	0.913074	2.3953	0.395996	0.396308	0.139396	0.224434	0.228855	0.026894	0.225978	0.08523	0.293094	0.02769	0.337041	1.31436	1.77252	1.71851	1.13749	0.273447	0.168763	0.069514
25191	391	4	25	2	10	0.87475	0.47659	0.76898	1.05169	0.126028	1.23746	1.75661	0.890775	2.3695	0.375798	0.405752	0.137458	0.214424	0.227578	0.027471	0.229643	0.081581	0.291524	0.026939	0.335307	1.27598	1.75746	1.71668	1.12845	0.259268	0.170458	0.071118
25191	391	4	25	2	11	0.84387	0.44775	0.76826	1.00773	0.128627	1.18882	1.74137	0.86786	2.34153	0.378002	0.370644	0.132345	0.214798	0.216687	0.023924	0.211874	0.080431	0.282108	0.025298	0.32738	1.24977	1.74164	1.69516	1.11136	0.258112	0.160557	0.060836
25191	391	4	25	2	12	0.8493	0.44696	0.78826	0.98396	0.119713	1.22598	1.74658	0.901258	2.35327	0.39374	0.383418	0.133165	0.220761	0.22123	0.025746	0.224282	0.084215	0.288302	0.027139	0.327872	1.2791	1.74716	1.68788	1.11763	0.273172	0.171195	0.064253
25191	391	4	25	2	13	0.85848	0.46153	0.76733	1.02479	0.123007	1.21908	1.75701	0.884291	2.36891	0.39101	0.379972	0.138682	0.219081	0.224483	0.023296	0.220428	0.082442	0.2837	0.025425	0.318695	1.2759	1.75539	1.70437	1.12887	0.252134	0.168453	0.064188
25191	391	4	25	2	14	0.87382	0.4657	0.77827	1.02516	0.120782	1.1889	1.73391	0.874793	2.33248	0.375263	0.377355	0.133763	0.212758	0.214964	0.024215	0.21846	0.081486	0.276549	0.025863	0.318786	1.25722	1.73338	1.68526	1.11543	0.259512	0.164574	0.061029
25191	391	4	25	2	15	0.84306	0.4635	0.75036	1.01069	0.121259	1.14718	1.70663	0.859306	2.30446	0.365929	0.35925	0.131574	0.205543	0.209186	0.022373	0.208504	0.07874	0.265842	0.024283	0.308374	1.24805	1.70311	1.65481	1.09084	0.243278	0.157732	0.06272
25191	391	4	25	2	16	0.84036	0.46516	0.74126	1.0013	0.122216	1.14085	1.70256	0.8599	2.28912	0.362007	0.366398	0.124052	0.20917	0.209351	0.022676	0.208681	0.077999	0.262149	0.026056	0.314665	1.22261	1.69587	1.65563	1.07642	0.243579	0.159461	0.061186
25191	391	4	25	2	17	0.85986	0.46318	0.7638	1.02713	0.121593	1.20476	1.74841	0.880897	2.35183	0.379967	0.38241	0.130869	0.212952	0.221596	0.024448	0.222282	0.079964	0.285779	0.025264	0.327866	1.24995	1.74847	1.69529	1.12742	0.272248	0.163825	0.064
25191	391	4	25	2	18	0.8801	0.45235	0.79499	1.02696	0.124014	1.24317	1.76437	0.896621	2.38523	0.381754	0.40067	0.138801	0.220648	0.229631	0.026763	0.214057	0.090279	0.293897	0.027845	0.331692	1.28774	1.76355	1.71188	1.13898	0.25898	0.178529	0.066452
25191	391	4	25	2	19	0.8619	0.4657	0.78372	1.03984	0.139982	1.26707	1.79987	0.909779	2.42382	0.399084	0.403291	0.139829	0.221748	0.237075	0.025751	0.229606	0.086945	0.297093	0.027263	0.342424	1.31538	1.80086	1.74468	1.14909	0.270461	0.172984	0.06354
25191	391	4	25	2	20	0.8685	0.44463	0.75831	1.01383	0.132599	1.20099	1.74365	0.893975	2.35581	0.376335	0.3865	0.133185	0.213626	0.218896	0.025809	0.219445	0.084214	0.278744	0.026143	0.326975	1.28934	1.74322	1.69186	1.10684	0.252021	0.170121	0.067359
25191	391	4	25	2	21	0.85427	0.46348	0.75901	1.01828	0.128148	1.20606	1.73675	0.884476	2.34199	0.368226	0.396321	0.133683	0.218677	0.216319	0.022292	0.221948	0.084263	0.281805	0.025506	0.330161	1.25978	1.73674	1.68781	1.11189	0.260502	0.171152	0.061148
25191	391	4	25	2	22	0.88423	0.48453	0.79032	1.05621	0.131978	1.23108	1.752	0.894351	2.36567	0.372857	0.404123	0.135473	0.214777	0.219896	0.025107	0.22412	0.092028	0.290798	0.027248	0.343004	1.28328	1.75354	1.70051	1.1313	0.260443	0.174948	0.061552
25191	391	4	25	2	23	0.88618	0.49732	0.79661	1.02819	0.132655	1.23541	1.75558	0.896201	2.36626	0.404716	0.382616	0.138258	0.221272	0.228692	0.027185	0.222665	0.086549	0.282925	0.026719	0.330194	1.27375	1.75588	1.70498	1.12149	0.247716	0.16466	0.066702
25191	391	4	25	2	24	0.87539	0.4651	0.76908	1.00634	0.121607	1.23326	1.76226	0.890815	2.37756	0.388345	0.390704	0.139739	0.222726	0.226568	0.026191	0.218846	0.083724	0.287417	0.026849	0.330124	1.2914	1.76612	1.71277	1.1343	0.279169	0.17191	0.066511
25191	391	4	25	2	25	0.86737	0.44931	0.76128	0.98226	0.130337	1.19205	1.72132	0.88523	2.32456	0.379452	0.377012	0.132498	0.21259	0.217489	0.025755	0.219857	0.080012	0.276621	0.026544	0.322418	1.25329	1.71969	1.67515	1.11021	0.267174	0.165703	0.068134
25192	399	2	25	1	1	0.80128	0.44313	0.69612	NA	0.117018	1.09403	1.63124	0.867158	2.17063	0.348199	0.352764	0.124689	0.201227	0.201475	0.027357	0.19618	0.073945	0.246234	0.02204	0.295946	1.15222	1.63873	1.5572	1.03439	0.250202	0.16267	0.072988
25192	399	2	25	1	2	0.8108	0.43351	0.68035	0.9571	0.112187	1.05425	1.60853	0.855002	2.14058	0.344313	0.341403	0.114033	0.200008	0.196128	0.023646	0.195531	0.070494	0.234051	0.020082	0.291071	1.1366	1.61798	1.53976	1.01331	0.257419	0.152608	0.059357
25192	399	2	25	1	3	0.81763	0.44805	0.7117	0.96915	0.111102	1.04938	1.59362	0.853673	2.12753	0.321939	0.354061	0.11293	0.188277	0.198879	0.023637	0.195171	0.070292	0.240616	0.019321	0.29416	1.13844	1.60563	1.53272	1.00991	0.253743	0.151591	0.062804
25192	399	2	25	1	4	0.79825	0.40531	0.66914	NA	0.110201	0.99366	1.5552	0.838317	2.06498	0.319811	0.330226	0.110483	0.18721	0.189807	0.022003	0.182738	0.067409	0.21481	0.017997	0.267828	1.09855	1.56374	1.48313	0.965719	0.257208	0.156413	0.066188
25192	399	2	25	1	5	0.79364	0.42107	0.68856	NA	0.10616	1.02182	1.57811	0.841705	2.11246	0.338	0.323532	0.113913	0.193599	0.192925	0.022426	0.184695	0.067705	0.227774	0.018546	0.291145	1.15534	1.59127	1.51553	0.991973	0.250796	0.146714	0.064385
25192	399	2	25	1	6	0.80867	0.44469	0.68548	0.91938	0.104878	1.04936	1.59194	0.856007	2.13474	0.323146	0.354184	0.113303	0.191821	0.198677	0.022564	0.194572	0.068631	0.239224	0.019025	0.281072	1.15087	1.61002	1.52983	1.00372	0.259022	0.155785	0.063924
25192	399	2	25	1	7	0.82047	0.44063	0.69223	0.94936	0.115099	1.05069	1.59643	0.851421	2.13197	0.335637	0.344357	0.112801	0.195551	0.202404	0.021114	0.189973	0.070351	0.238195	0.019847	0.295406	1.12782	1.60421	1.53518	1.00696	0.260124	0.155612	0.071195
25192	399	2	25	1	8	0.82176	0.43737	0.69187	0.93473	0.117007	1.0626	1.60147	0.851249	2.13412	0.343795	0.347332	0.116132	0.201801	0.19793	0.024103	0.193262	0.073312	0.235904	0.019188	0.284993	1.13099	1.61134	1.53979	1.00145	0.262651	0.157401	0.067018
25192	399	2	25	1	9	0.83819	0.44728	0.7098	0.95259	0.113503	1.02726	1.59489	0.845903	2.11168	0.34038	0.331806	0.105834	0.190812	0.200477	0.023484	0.186705	0.069661	0.229052	0.019997	0.275474	1.12062	1.60744	1.51203	0.993439	0.249685	0.155388	0.071928
25192	399	2	25	1	10	0.80264	0.45653	0.70287	NA	0.112138	1.06518	1.6239	0.865106	2.16708	0.339562	0.353697	0.119776	0.194882	0.204919	0.02347	0.195509	0.073932	0.232613	0.019924	0.290072	1.18241	1.63923	1.55493	1.02435	0.265613	0.155809	0.06392
25192	399	2	25	1	11	0.81671	0.44528	0.70155	NA	0.114994	1.08638	1.62061	0.862054	2.16147	0.345037	0.357134	0.117294	0.197746	0.206025	0.026948	0.19688	0.07383	0.244789	0.022118	0.297961	1.15687	1.63301	1.55297	1.03504	0.263054	0.155389	0.081472
25192	399	2	25	1	12	0.80412	0.42968	0.69621	0.94659	0.107039	1.03388	1.59198	0.844446	2.12013	0.326319	0.342101	0.110202	0.192567	0.193041	0.024186	0.184848	0.072809	0.233591	0.020874	0.287273	1.12956	1.59386	1.51279	1.00418	0.244431	0.155473	0.070255
25192	399	2	25	1	13	0.83237	0.46714	0.72857	0.98334	0.116646	1.10896	1.62589	0.882584	2.17389	0.357539	0.360375	0.122975	0.203963	0.21218	0.027022	0.200783	0.073161	0.246548	0.021571	0.298215	1.16043	1.64048	1.55504	1.03638	0.255574	0.162704	0.077335
25192	399	2	25	1	14	0.82673	0.43847	0.69436	0.94733	0.116164	1.08559	1.61265	0.886282	2.16705	0.361739	0.345705	0.121956	0.20388	0.20446	0.025488	0.197114	0.076164	0.234738	0.021078	0.298206	1.18418	1.61789	1.54707	1.01096	0.253407	0.158832	0.073028
25192	399	2	25	1	15	0.7984	0.43065	0.68785	0.94191	0.112323	1.06615	1.60788	0.859249	2.14459	0.344194	0.344516	0.118926	0.197028	0.202872	0.024421	0.191339	0.072526	0.238217	0.020508	0.291058	1.14479	1.62061	1.54531	1.02771	0.259072	0.158068	0.067249
25192	399	2	25	1	16	0.80313	0.4311	0.69083	0.94932	0.119174	1.04543	1.61151	0.859071	2.14441	0.347991	0.330045	0.117201	0.197765	0.195955	0.023027	0.188846	0.071453	0.229879	0.019949	0.283711	1.16449	1.61745	1.53569	0.994757	0.24263	0.159282	0.065972
25192	399	2	25	1	17	0.81538	0.43529	0.71133	0.96421	0.141458	1.10025	1.62812	0.869604	2.17916	0.357966	0.351187	0.125817	0.20475	0.205574	0.026107	0.197467	0.074536	0.244815	0.020526	0.283722	1.17336	1.6343	1.55661	1.02353	0.24787	0.161368	0.071185
25192	399	2	25	1	18	0.82245	0.43562	0.70323	0.95102	0.108889	1.09404	1.604	0.878174	2.14959	0.336883	0.366788	0.118818	0.199168	0.20734	0.026105	0.199341	0.07102	0.251786	0.019572	0.27742	1.13887	1.61025	1.53319	1.02804	0.275185	0.162235	0.072364
25192	399	2	25	1	19	0.793	0.42216	0.68016	0.93148	0.115385	1.04221	1.59162	0.85949	2.1199	0.341095	0.341782	0.110479	0.194097	0.195816	0.025011	0.195401	0.071875	0.228731	0.019978	0.289191	1.12966	1.5959	1.52033	0.99546	0.259347	0.161156	0.068819
25192	399	2	25	1	20	0.79451	0.43461	0.67207	NA	0.096008	1.00838	1.51861	0.859279	2.04007	0.315461	0.342762	0.108344	0.18984	0.192185	0.020728	0.187083	0.067606	0.223026	0.018685	0.279377	1.0888	1.53637	1.45568	0.968894	0.264627	0.162546	0.064963
25192	399	2	25	1	21	0.82269	0.44294	0.68292	NA	0.117378	1.06821	1.60167	0.871033	2.1476	0.332465	0.365189	0.110389	0.198316	0.205674	0.02444	0.195846	0.072607	0.239494	0.02033	0.290412	1.12896	1.61546	1.5418	1.0256	0.262298	0.166883	0.068847
25192	399	2	25	1	22	0.76583	0.42393	0.65758	NA	0.104148	0.991707	1.5656	0.829702	2.08847	0.32454	0.321723	0.105479	0.186822	0.190143	0.023515	0.181688	0.063523	0.220938	0.019133	0.29133	1.1412	1.57812	1.49824	0.985788	0.248319	0.14264	0.061087
25192	399	2	25	1	23	0.81985	0.42481	0.68267	0.94636	0.112257	1.07423	1.62013	0.856969	2.16107	0.349714	0.343418	0.122881	0.199132	0.204238	0.023245	0.195961	0.069627	0.237496	0.020699	0.29277	1.16102	1.63267	1.55195	1.03386	0.215548	0.149862	0.068282
25192	399	2	25	1	24	0.81147	0.45034	0.67953	0.93877	0.115492	NA	NA	NA	NA	NA	NA	NA	NA	NA	NA	NA	NA	NA	NA	NA	NA	NA	NA	NA	NA	NA	NA
25192	399	2	25	1	25	0.79679	0.4249	0.67557	NA	0.104325	1.0596	1.59153	0.857901	2.1157	0.333626	0.350576	0.116111	0.195842	0.199425	0.023786	0.192308	0.07214	0.239063	0.020342	0.303679	1.11448	1.60549	1.52122	1.01224	0.243518	0.164043	0.067897
25192	399	2	25	2	1	0.83417	0.45736	0.79464	1.07448	0.114677	1.33184	1.79884	0.936918	2.39119	0.413811	0.446715	0.139426	0.241576	0.249488	0.035118	0.240061	0.093101	0.306468	0.025164	0.30752	1.19777	1.80598	1.73409	1.13903	0.28593	0.17957	0.086466
25192	399	2	25	2	2	0.85782	0.46784	0.78372	1.07386	0.12541	1.37474	1.83936	0.953357	2.44168	0.430468	0.468569	0.142881	0.253915	0.252329	0.030671	0.260143	0.100903	0.306923	0.025856	0.333428	1.23547	1.84624	1.77884	1.16358	0.286028	0.198239	0.077978
25192	399	2	25	2	3	0.8621	0.47139	0.788	1.0878	0.127931	1.31889	1.8174	0.952219	2.42448	0.426133	0.438143	0.136419	0.244437	0.248677	0.02987	0.244992	0.095472	0.293555	0.024399	0.316936	1.29102	1.8222	1.74285	1.1306	0.275242	0.18313	0.08202
25192	399	2	25	2	4	0.85069	0.46815	0.77467	1.0942	0.124094	1.36269	1.80264	0.975124	2.43331	0.415805	0.477629	0.139208	0.248236	0.249322	0.036838	0.258254	0.100184	0.303867	0.026133	0.31878	1.30549	1.80852	1.75845	1.1505	0.289299	0.200086	0.089504
25192	399	2	25	2	5	0.83122	0.42714	0.75499	1.05497	0.125354	1.35375	1.8282	0.967677	2.43216	0.43931	0.447302	0.142565	0.256966	0.251714	0.032349	0.246366	0.097936	0.298307	0.025897	0.316116	1.28254	1.83489	1.75918	1.12931	0.28167	0.186696	0.07888
25192	399	2	25	2	6	0.83691	0.46024	0.74296	1.04414	0.120476	1.30646	1.77884	0.946989	2.37429	0.403657	0.45445	0.14023	0.245143	0.237542	0.029665	0.247269	0.097802	0.283733	0.024763	0.314265	1.2486	1.78486	1.71833	1.10587	0.279134	0.200578	0.079109
25192	399	2	25	2	7	0.83403	0.44792	0.78286	1.05881	0.123827	1.31835	1.80178	0.948202	2.40736	0.413858	0.439844	0.150181	0.244775	0.242377	0.030269	0.241184	0.094296	0.289297	0.025329	0.316712	1.2999	1.81839	1.73388	1.12017	0.275446	0.18945	0.077669
25192	399	2	25	2	8	0.85071	0.46773	0.77032	1.07879	0.131389	1.38857	1.82141	0.993579	2.45081	0.413408	0.484318	0.150939	0.246723	0.256122	0.032263	0.262689	0.098504	0.312587	0.02761	0.321329	1.31979	1.83159	1.77187	1.15049	0.284183	0.192352	0.087774
25192	399	2	25	2	9	0.84206	0.46254	0.77235	1.07526	0.122009	1.33041	1.8042	0.947365	2.40546	0.413561	0.457488	0.140087	0.244066	0.246362	0.033389	0.248062	0.098184	0.291941	0.026606	0.330055	1.25651	1.80941	1.74047	1.12255	0.287455	0.201062	0.090399
25192	399	2	25	2	10	0.8469	0.46173	0.76954	1.08914	0.124536	1.29621	1.78673	0.94488	2.39607	0.391545	0.447762	0.13631	0.230931	0.243239	0.030154	0.243678	0.090426	0.296845	0.023735	0.32153	1.28213	1.79269	1.73275	1.12608	0.275258	0.18139	0.074788
25192	399	2	25	2	11	0.85998	0.48202	0.77292	1.09802	0.129802	1.36576	1.83294	0.955332	2.45476	0.417326	0.466753	0.151293	0.246831	0.249171	0.031279	0.253485	0.102088	0.30476	0.025239	0.324358	1.29946	1.84141	1.76904	1.149	0.186815	0.203672	0.077786
25192	399	2	25	2	12	0.85133	0.46095	0.78512	1.07505	0.119832	1.29846	1.79258	0.944895	2.39361	0.403525	0.437482	0.13921	0.23509	0.242825	0.029334	0.244216	0.088492	0.293663	0.024876	0.328196	1.26831	1.80246	1.73323	1.1287	0.285334	0.177144	0.07497
25192	399	2	25	2	13	0.86526	0.45303	0.79023	1.08543	0.131972	1.3469	1.82889	0.974459	2.44378	0.432428	0.452047	0.140776	0.252809	0.248088	0.031368	0.252975	0.098286	0.295495	0.025866	0.32723	1.30797	1.84112	1.76451	1.13781	0.276964	0.181726	0.081312
25192	399	2	25	2	14	0.88333	0.47996	0.81325	1.13415	0.128844	1.3401	1.80859	0.948895	2.41558	0.410069	0.455532	0.138766	0.242298	0.245339	0.032495	0.246174	0.09835	0.308016	0.027333	0.31947	1.23976	1.81276	1.7456	1.14797	0.27525	0.186043	0.084434
25192	399	2	25	2	15	0.8746	0.46587	0.78702	1.0791	0.129714	1.33352	1.81248	0.954287	2.42058	0.416845	0.445706	0.141264	0.245508	0.242825	0.033446	0.24303	0.096318	0.305016	0.024759	0.315871	1.27632	1.81973	1.74372	1.13886	0.271894	0.186319	0.080108
25192	399	2	25	2	16	0.86509	0.44936	0.76667	1.04554	0.125263	1.21628	1.72079	0.916011	2.29902	0.37237	0.423233	0.131581	0.223137	0.229426	0.0286	0.226799	0.086672	0.266683	0.022004	0.289378	1.18753	1.72845	1.66479	1.08043	0.258541	0.183276	0.077598
25192	399	2	25	2	17	0.87349	0.48012	0.81197	1.1054	0.128098	1.25765	1.76128	0.926116	2.348	0.408304	0.412484	0.136788	0.232249	0.232087	0.033144	0.237168	0.085604	0.274724	0.024843	0.320569	1.26141	1.76655	1.69742	1.09119	0.256004	0.178381	0.07748
25192	399	2	25	2	18	0.84607	0.44793	0.75143	1.01839	0.127289	1.27648	1.74711	0.936438	2.35521	0.369775	0.466365	0.133515	0.229717	0.235039	0.028938	0.243133	0.098444	0.281509	0.026095	0.315957	1.24188	1.75703	1.72082	1.11542	0.245507	0.188382	0.070729
25192	399	2	25	2	19	0.85864	0.45026	0.77017	1.06817	0.127206	1.29296	1.77897	0.941863	2.3756	0.398855	0.441545	0.133717	0.234947	0.238442	0.031541	0.242429	0.092293	0.292241	0.02637	0.332053	1.26793	1.79119	1.72199	1.10974	0.274231	0.194272	0.081965
25192	399	2	25	2	20	0.83061	0.45106	0.77881	1.08238	0.11878	1.33864	1.80453	0.956192	2.41682	0.4261	0.450392	0.141637	0.245522	0.247076	0.032556	0.250366	0.100106	0.294958	0.025529	0.32119	1.27863	1.81357	1.75053	1.13061	0.248848	0.185187	0.08227
25192	399	2	25	2	21	0.86282	0.46659	0.78806	1.08224	0.135025	1.33298	1.792	0.950925	2.39715	0.412017	0.453935	0.142387	0.245982	0.245319	0.030962	0.246815	0.095969	0.297552	0.027178	0.330442	1.27555	1.80443	1.7323	1.12711	0.277563	0.188958	0.086743
25192	399	2	25	2	22	0.85036	0.45696	0.8022	1.1145	0.129318	1.37249	1.84374	0.95147	2.4576	0.427184	0.46342	0.141458	0.243858	0.257442	0.030655	0.252368	0.105588	0.31359	0.026828	0.331719	1.29428	1.8525	1.77911	1.16416	0.274367	0.189574	0.076724
25192	399	2	25	2	23	0.85762	0.46261	0.78839	1.09433	0.127059	1.30252	1.81314	0.92692	2.39971	0.437491	0.417634	0.131973	0.245797	0.243962	0.031919	0.237465	0.095432	0.288821	0.02624	0.321839	1.25989	1.82268	1.73526	1.11393	0.270499	0.184509	0.080838
25192	399	2	25	2	24	0.86643	0.46297	0.78354	1.10016	0.125383	1.38918	1.83224	0.991326	2.45072	0.424104	0.488632	0.148724	0.259709	0.252135	0.032289	0.26367	0.104003	0.302513	0.025164	0.314237	1.29016	1.83881	1.77225	1.1403	0.282533	0.203992	0.079786
25192	399	2	25	2	25	0.84431	0.46815	0.79613	1.06047	0.126719	1.36609	1.82303	0.973385	2.44056	0.392335	0.489788	0.159581	0.239637	0.24849	0.033143	0.260996	0.09911	0.298094	0.026522	0.327368	1.30166	1.83628	1.76794	1.13687	0.278917	0.205538	0.079978
25193	427	1	25	1	1	0.80948	0.43918	0.68632	0.90335	0.119065	0.92325	1.51676	0.779598	2.01904	0.292052	0.298407	0.097143	0.164529	0.173695	0.020033	0.168894	0.062549	0.216268	0.019337	0.27046	1.04952	1.52159	1.46576	0.957092	0.240974	0.14818	0.057609
25193	427	1	25	1	2	0.83376	0.44226	0.69919	0.91269	0.114519	0.896852	1.51571	0.757337	2.00971	0.284836	0.282617	0.095933	0.161935	0.164971	0.021455	0.157219	0.060946	0.213955	0.019539	0.284572	1.04545	1.51666	1.45021	0.971257	0.237426	0.142337	0.062287
25193	427	1	25	1	3	0.82254	0.43246	0.70584	0.91436	0.11977	0.968239	1.56085	0.782868	2.05584	0.318172	0.296065	0.097503	0.181421	0.175925	0.022472	0.171566	0.062092	0.235534	0.020787	0.301721	1.06676	1.56169	1.49791	0.978632	0.244543	0.138119	0.060792
25193	427	1	25	1	4	0.82465	0.44715	0.71073	0.89676	0.114953	0.923876	1.54427	0.786035	2.04475	0.292845	0.2895	0.105851	0.165568	0.170423	0.020042	0.161977	0.064018	0.21464	0.02094	0.306768	1.09673	1.5513	1.48078	0.96023	0.245732	0.146702	0.061386
25193	427	1	25	1	5	0.84238	0.44254	0.69913	0.94026	0.118845	0.962513	1.56011	0.801048	2.07768	0.29781	0.314393	0.105423	0.171788	0.175372	0.022021	0.176566	0.065651	0.225511	0.019281	0.297709	1.1045	1.5692	1.51116	0.982733	0.234635	0.148618	0.06074
25193	427	1	25	1	6	0.81716	0.42104	0.69171	0.91269	0.112022	0.924818	1.51902	0.778537	2.02287	0.292215	0.29158	0.101013	0.165097	0.166716	0.021291	0.164028	0.065947	0.219882	0.020068	0.282993	1.06141	1.52147	1.46871	0.966243	0.237033	0.148099	0.065074
25193	427	1	25	1	7	0.81391	0.43111	0.68595	0.92221	0.113241	0.898794	1.5177	0.777869	2.02283	0.281387	0.289846	0.10032	0.165192	0.164046	0.018578	0.159696	0.062881	0.208445	0.018542	0.27741	1.08269	1.51981	1.45664	0.949681	0.233022	0.143012	0.062955
25193	427	1	25	1	8	0.80292	0.4254	0.68652	0.92892	0.113702	0.922558	1.52112	0.781395	2.02624	0.292632	0.291229	0.103635	0.164733	0.169032	0.020808	0.164895	0.063607	0.215054	0.019946	0.281981	1.06281	1.53069	1.46856	0.967145	0.238226	0.144902	0.059068
25193	427	1	25	1	9	0.82403	0.44465	0.72004	0.94716	0.118548	0.908552	1.53531	0.769918	2.02794	0.290506	0.284795	0.100897	0.166989	0.165723	0.019368	0.163638	0.058522	0.213988	0.018462	0.290871	1.05967	1.53562	1.46771	0.966658	0.231633	0.136598	0.05471
25193	427	1	25	1	10	0.81965	0.44057	0.70989	0.92141	0.111191	0.90412	1.51489	0.765667	2.01676	0.2887	0.285655	0.096862	0.165954	0.163983	0.022672	0.162925	0.058117	0.214423	0.018395	0.28627	1.05872	1.51738	1.46245	0.961324	0.230833	0.138117	0.061815
25193	427	1	25	1	11	0.82917	0.42608	0.70557	0.91636	0.119643	0.926636	1.54004	0.771208	2.04614	0.289852	0.292323	0.099533	0.161588	0.170388	0.021318	0.164052	0.063988	0.224902	0.019958	0.290841	1.07588	1.5503	1.48269	0.980146	0.18849	0.143351	0.061301
25193	427	1	25	1	12	0.83393	0.43875	0.70464	0.90534	0.118637	0.921739	1.53849	0.774098	2.04703	0.29385	0.284387	0.102681	0.166015	0.165729	0.020894	0.162969	0.061862	0.221425	0.019585	0.286827	1.09393	1.54855	1.48484	0.983677	0.228175	0.137702	0.06142
25193	427	1	25	1	13	0.81884	0.41857	0.67756	0.91426	0.114586	0.901536	1.52097	0.76558	2.02257	0.29255	0.280298	0.099748	0.163458	0.167416	0.020839	0.159479	0.061205	0.20975	0.01892	0.28087	1.07075	1.52172	1.47134	0.943572	0.239541	0.138037	0.06424
25193	427	1	25	1	14	0.83405	0.43923	0.7373	0.92077	0.123507	0.95558	1.54573	0.797407	2.07195	0.286572	0.319395	0.104335	0.173852	0.172576	0.020498	0.171387	0.067092	0.225396	0.01992	0.287554	1.09685	1.55404	1.50657	0.987956	0.245001	0.149782	0.061192
25193	427	1	25	1	15	0.81993	0.43111	0.71312	0.90778	0.113355	0.959891	1.5565	0.796322	2.06695	0.304714	0.30106	0.107197	0.172235	0.17435	0.022114	0.170313	0.066145	0.226712	0.020078	0.289819	1.0778	1.55953	1.49716	0.986325	0.24778	0.144935	0.068297
25193	427	1	25	1	16	0.82915	0.44139	0.69939	0.91332	0.117701	0.908848	1.51486	0.770853	2.00745	0.286373	0.29341	0.093305	0.165783	0.166931	0.019815	0.162913	0.063586	0.216242	0.019492	0.287993	1.03642	1.51628	1.46299	0.955654	0.236809	0.14727	0.056655
25193	427	1	25	1	17	0.8219	0.44234	0.72018	0.91129	0.124414	1.00535	1.56899	0.821874	2.08213	0.318365	0.330266	0.100665	0.18193	0.187075	0.020913	0.190107	0.067834	0.234156	0.021897	0.304246	1.07605	1.57464	1.52411	0.983089	0.229714	0.154804	0.060238
25193	427	1	25	1	18	0.7979	0.43767	0.70593	0.87473	0.113356	0.898174	1.52504	0.77355	2.01448	0.291284	0.285001	0.101662	0.164928	0.16525	0.02063	0.163484	0.061493	0.200605	0.019675	0.285518	1.0563	1.52393	1.4683	0.94107	0.235757	0.140614	0.062125
25193	427	1	25	1	19	0.81415	0.43927	0.69083	0.9015	0.116106	0.933137	1.53674	0.781226	2.04267	0.285242	0.297853	0.103108	0.164442	0.16812	0.020156	0.168001	0.06194	0.22632	0.020299	0.298704	1.07905	1.54233	1.48209	0.972872	0.239823	0.142404	0.063692
25193	427	1	25	1	20	0.82838	0.4209	0.72306	NA	0.115953	0.936687	1.53689	0.787382	2.04203	0.288438	0.304137	0.102562	0.166135	0.171012	0.021429	0.171469	0.061677	0.220174	0.020919	0.298411	1.08145	1.54343	1.48056	0.966156	0.244104	0.147853	0.064567
25193	427	1	25	1	21	0.8277	0.43427	0.72941	0.90076	0.120445	0.945574	1.57042	0.788665	2.0833	0.28649	0.308534	0.102321	0.167508	0.172347	0.019712	0.170183	0.064122	0.22836	0.019667	0.30617	1.10244	1.57609	1.50906	0.981675	0.231854	0.144278	0.058753
25193	427	1	25	1	22	0.81246	0.43394	0.70269	0.8995	0.113297	0.87112	1.49764	0.750664	1.9914	0.273101	0.275904	0.095848	0.15825	0.154674	0.020029	0.15463	0.061332	0.210113	0.016374	0.254744	1.04852	1.50198	1.4533	0.948694	0.237567	0.142088	0.067646
25193	427	1	25	1	23	0.81446	0.44057	0.71323	0.90136	0.110259	0.863471	1.48492	0.747172	1.97463	0.267556	0.273766	0.095292	0.15083	0.15625	0.019603	0.157787	0.056512	0.209665	0.017027	0.271359	1.03445	1.48441	1.44958	0.93723	0.232964	0.135371	0.05471
25193	427	1	25	1	24	0.79284	0.41884	0.68437	0.91136	0.115041	0.907651	1.52169	0.769617	2.00591	0.29753	0.288385	0.092231	0.164687	0.171411	0.020996	0.167439	0.060749	0.210096	0.019335	0.291495	1.03732	1.52418	1.46226	0.94271	0.251648	0.142826	0.059264
25193	427	1	25	1	25	0.84579	0.45914	0.77985	0.93766	0.127192	NA	NA	NA	NA	NA	NA	NA	NA	NA	NA	NA	NA	NA	NA	NA	NA	NA	NA	NA	NA	NA	NA
25193	427	1	25	2	1	0.88758	0.47386	0.79788	1.03975	0.141611	1.19838	1.74533	0.862464	2.33767	0.353149	0.38312	0.136219	0.200068	0.214433	0.030622	0.206462	0.083446	0.301136	0.024852	0.330617	1.24903	1.74934	1.68999	1.11753	0.257141	0.165106	0.077993
25193	427	1	25	2	2	0.87314	0.4717	0.73494	1.03244	0.125614	1.08556	1.69939	0.833513	2.2648	0.337372	0.338962	0.124896	0.183663	0.194063	0.02454	0.194244	0.078651	0.261321	0.022793	0.307361	1.20988	1.70475	1.64503	1.06287	0.239719	0.163882	0.065733
25193	427	1	25	2	3	0.89785	0.50854	0.83584	0.99906	0.138044	1.07231	1.67364	0.825447	2.23345	0.285495	0.371274	0.120899	0.155205	0.19497	0.02639	0.207847	0.071635	0.270697	0.02366	0.306093	1.18613	1.67822	1.63715	1.05357	0.239235	0.154879	0.075026
25193	427	1	25	2	4	0.86444	0.477	0.76429	1.01382	0.127615	1.13393	1.72593	0.854871	2.29851	0.354231	0.355876	0.126773	0.192573	0.201323	0.024142	0.208529	0.082697	0.272113	0.024744	0.334347	1.24443	1.731	1.67436	1.08208	0.239497	0.171272	0.064969
25193	427	1	25	2	5	0.89415	0.48803	0.80831	1.06663	0.139441	1.19699	1.74675	0.870989	2.34378	0.348965	0.391182	0.139031	0.198592	0.211138	0.027672	0.216758	0.084927	0.293105	0.024592	0.322891	1.26135	1.74707	1.7043	1.10904	0.257513	0.175687	0.078195
25193	427	1	25	2	6	0.89751	0.47035	0.77597	1.0591	0.128116	1.13265	1.74613	0.846597	2.31914	0.343938	0.361424	0.129794	0.188833	0.204091	0.025661	0.208387	0.077183	0.273237	0.024145	0.316838	1.25528	1.75128	1.68504	1.08116	0.238161	0.154954	0.070183
25193	427	1	25	2	7	0.88836	0.47386	0.76908	1.06084	0.134667	1.18477	1.7521	0.871626	2.34531	0.342485	0.383621	0.14455	0.191384	0.214766	0.026743	0.208545	0.084005	0.288632	0.025313	0.335759	1.28011	1.75318	1.70196	1.09801	0.269085	0.168896	0.083204
25193	427	1	25	2	8	0.89414	0.47375	0.74319	1.04404	0.131957	1.17224	1.74162	0.857215	2.33583	0.350865	0.376359	0.13359	0.195695	0.208136	0.027978	0.211432	0.083328	0.286209	0.025071	0.318768	1.26758	1.74311	1.69537	1.09583	0.250329	0.17248	0.072144
25193	427	1	25	2	9	0.8861	0.47946	0.78409	1.05666	0.1303	1.20134	1.75336	0.877416	2.34339	0.360798	0.384511	0.138293	0.203848	0.212665	0.027495	0.215788	0.084576	0.290843	0.026791	0.33294	1.26258	1.75297	1.69933	1.10459	0.257842	0.167349	0.067858
25193	427	1	25	2	10	0.8866	0.46758	0.76936	1.06595	0.12827	1.18874	1.75656	0.880561	2.33981	0.353618	0.385583	0.138497	0.200683	0.211426	0.026765	0.215135	0.084157	0.286074	0.02521	0.326821	1.23582	1.76605	1.70471	1.10738	0.259184	0.176987	0.07232
25193	427	1	25	2	11	0.89819	0.47564	0.7899	1.01095	0.14277	1.16985	1.7048	0.869401	2.29467	0.363834	0.372576	0.131286	0.208382	0.211833	0.026439	0.206991	0.082122	0.278062	0.024092	0.328311	1.23964	1.71095	1.66838	1.08792	0.256723	0.165146	0.069852
25193	427	1	25	2	12	0.88757	0.47564	0.78387	1.05623	0.133506	1.22388	1.76838	0.886278	2.36384	0.371893	0.393255	0.13514	0.214655	0.21346	0.029626	0.21832	0.088836	0.298564	0.025415	0.343394	1.26205	1.7766	1.72857	1.12099	0.261168	0.17678	0.079211
25193	427	1	25	2	13	0.89113	0.47718	0.77828	1.05206	0.137751	1.21283	1.75711	0.881453	2.34085	0.363664	0.389314	0.138311	0.208923	0.208717	0.033142	0.212949	0.088559	0.293363	0.027684	0.350391	1.24521	1.76016	1.70183	1.10056	0.247476	0.173701	0.083951
25193	427	1	25	2	14	0.89415	0.48703	0.81104	1.0502	0.139603	1.20093	1.76756	0.868963	2.37003	0.352091	0.396041	0.132483	0.209954	0.211593	0.029566	0.214502	0.08197	0.293812	0.026374	0.339293	1.28764	1.77064	1.7255	1.11607	0.262375	0.176043	0.07704
25193	427	1	25	2	15	0.89257	0.46881	0.80384	1.06901	0.138272	1.19916	1.76221	0.862977	2.3573	0.363951	0.385029	0.131234	0.206161	0.211115	0.028392	0.214176	0.088209	0.29503	0.023565	0.334745	1.2626	1.75807	1.70294	1.11593	0.252143	0.176098	0.06785
25193	427	1	25	2	16	0.8913	0.47432	0.79955	1.05769	0.136049	1.14092	1.73244	0.849327	2.31628	0.348029	0.362181	0.122794	0.199443	0.202607	0.026929	0.207621	0.071953	0.28703	0.020835	0.319027	1.25855	1.73582	1.6791	1.10129	0.247412	0.157332	0.068264
25193	427	1	25	2	17	0.89339	0.48107	0.78789	1.06592	0.130762	NA	NA	NA	NA	NA	NA	NA	NA	NA	NA	NA	NA	NA	NA	NA	NA	NA	NA	NA	NA	NA	NA
25193	427	1	25	2	18	0.88697	0.47906	0.7762	1.05806	0.134948	NA	NA	NA	NA	NA	NA	NA	NA	NA	NA	NA	NA	NA	NA	NA	NA	NA	NA	NA	NA	NA	NA
25193	427	1	25	2	19	0.89042	0.47492	0.80887	1.07647	0.135809	NA	NA	NA	NA	NA	NA	NA	NA	NA	NA	NA	NA	NA	NA	NA	NA	NA	NA	NA	NA	NA	NA
25193	427	1	25	2	20	0.90495	0.48409	0.76502	1.07232	0.14098	1.17897	1.74719	0.87751	2.33312	0.366278	0.368945	0.132226	0.205349	0.207504	0.027839	0.213795	0.080416	0.287929	0.023779	0.331037	1.26488	1.75323	1.7004	1.09204	0.249222	0.16346	0.079344
25193	427	1	25	2	21	0.91888	0.50707	0.80498	1.084	0.133731	1.17772	1.76471	0.871086	2.34348	0.372868	0.363332	0.127253	0.203945	0.211063	0.025359	0.212024	0.082651	0.289723	0.024313	0.33243	1.25335	1.76882	1.70474	1.09839	0.253054	0.171736	0.067236
25193	427	1	25	2	22	0.88616	0.46673	0.79734	1.03682	0.136085	1.18059	1.75316	0.876009	2.34163	0.367051	0.373376	0.136611	0.208442	0.210522	0.029109	0.212332	0.079565	0.278163	0.025117	0.317533	1.26557	1.75161	1.7031	1.08959	0.246899	0.167618	0.076122
25193	427	1	25	2	23	0.9098	0.48026	0.77163	1.07133	0.13255	1.19989	1.76928	0.902625	2.35697	0.372067	0.382168	0.126989	0.207483	0.216486	0.030445	0.214068	0.085032	0.291735	0.026343	0.33635	1.28268	1.76692	1.69779	1.10345	0.159184	0.174083	0.078078
25193	427	1	25	2	24	0.88523	0.47514	0.74094	1.03183	0.126523	NA	NA	NA	NA	NA	NA	NA	NA	NA	NA	NA	NA	NA	NA	NA	NA	NA	NA	NA	NA	NA	NA
25193	427	1	25	2	25	0.89817	0.48463	0.81009	1.08322	0.13083	1.22809	1.75677	0.885539	2.34812	0.369545	0.39392	0.14016	0.209743	0.216078	0.031688	0.219116	0.085793	0.296951	0.027411	0.343712	1.25609	1.76125	1.69916	1.11947	0.254375	0.176928	0.077947
25194	437	2	25	1	1	0.80076	0.41986	0.67397	0.87053	0.115066	0.899822	1.46284	0.774077	1.98599	0.270068	0.299562	0.103448	0.156198	0.172734	0.017895	0.16018	0.061979	0.20842	0.018327	0.270151	1.05666	1.47325	1.42535	0.947243	0.221402	0.155476	0.061627
25194	437	2	25	1	2	0.79999	0.42771	0.69214	0.89195	0.117686	0.922521	1.49414	0.778892	2.01032	0.295105	0.29117	0.106635	0.165132	0.177573	0.021422	0.15321	0.068804	0.209277	0.020345	0.288987	1.06925	1.50076	1.44391	0.946495	0.234081	0.166529	0.063089
25194	437	2	25	1	3	0.77021	0.4171	0.67368	0.88009	0.120001	0.970995	1.51182	0.80175	2.05663	0.301705	0.31108	0.114877	0.169648	0.187659	0.020048	0.162866	0.07151	0.22345	0.020109	0.286742	1.10616	1.52122	1.47029	0.988935	0.247969	0.163003	0.061935
25194	437	2	25	1	4	0.82032	0.43716	0.71684	0.91703	0.120992	0.982321	1.51653	0.80354	2.06296	0.304128	0.318226	0.112837	0.171605	0.188186	0.022489	0.169024	0.07056	0.226001	0.021183	0.293113	1.10008	1.52675	1.48655	0.989909	0.238712	0.168668	0.068917
25194	437	2	25	1	5	0.78895	0.40776	0.66571	0.88844	0.111052	0.935213	1.4868	0.781347	2.00581	0.288635	0.305213	0.106803	0.166308	0.177582	0.020597	0.157531	0.070909	0.214552	0.019958	0.292684	1.0571	1.49803	1.43725	0.971739	0.211272	0.16512	0.066033
25194	437	2	25	1	6	0.81173	0.43573	0.71743	0.88738	0.118917	0.958841	1.50072	0.801632	2.02879	0.29431	0.309725	0.112345	0.165616	0.18222	0.019591	0.165769	0.069725	0.221275	0.020961	0.290729	1.07472	1.51433	1.44829	0.970121	0.243338	0.162268	0.063924
25194	437	2	25	1	7	0.79843	0.41411	0.68181	NA	0.118813	0.929904	1.49739	0.791786	2.01497	0.284926	0.304707	0.108882	0.16301	0.177019	0.020925	0.163424	0.064446	0.211457	0.019588	0.278037	1.08363	1.50246	1.44163	0.946893	0.219987	0.159834	0.06187
25194	437	2	25	1	8	0.84277	0.44794	0.70509	0.93903	0.115147	0.950993	1.48593	0.785589	2.00845	0.295813	0.30605	0.106743	0.169601	0.180575	0.021323	0.159383	0.070545	0.220918	0.02131	0.289708	1.05424	1.49841	1.45261	0.963524	0.244663	0.160269	0.065217
25194	437	2	25	1	9	0.80648	0.41857	0.71168	0.89595	0.112294	0.918177	1.48234	0.771846	2.00437	0.282948	0.291902	0.106754	0.156478	0.176516	0.020163	0.154146	0.066573	0.217465	0.019372	0.285048	1.06671	1.49236	1.43362	0.973712	0.240721	0.156339	0.060043
25194	437	2	25	1	10	0.79327	0.41684	0.69074	0.87347	0.1077	0.871037	1.45005	0.753689	1.96026	0.272651	0.276644	0.097719	0.149686	0.171001	0.018661	0.14957	0.059362	0.206375	0.017659	0.269279	1.04049	1.45655	1.40751	0.935686	0.215427	0.150568	0.05807
25194	437	2	25	1	11	0.80057	0.42816	0.69694	0.91536	0.119014	0.917354	1.49635	0.778637	2.02854	0.280842	0.298382	0.101737	0.156886	0.180623	0.018111	0.159365	0.063362	0.217042	0.019078	0.27815	1.0924	1.50196	1.45644	0.965373	0.239236	0.15626	0.054624
25194	437	2	25	1	12	0.81233	0.43359	0.71564	0.91484	0.112101	0.942819	1.51502	0.770798	2.04085	0.299656	0.292681	0.106704	0.16422	0.180209	0.021954	0.160205	0.064695	0.223801	0.020199	0.285099	1.08845	1.51952	1.46556	0.982985	0.241303	0.160264	0.06009
25194	437	2	25	1	13	0.82737	0.42748	0.69675	0.90946	0.12074	0.930685	1.48936	0.770785	2.00805	0.288361	0.29672	0.10861	0.162957	0.179792	0.019671	0.153981	0.067925	0.21734	0.019703	0.290048	1.05158	1.49242	1.4508	0.961375	0.237952	0.15676	0.062101
25194	437	2	25	1	14	0.81162	0.43496	0.69822	0.90076	0.117393	0.932229	1.50231	0.776848	2.02806	0.299004	0.290308	0.102198	0.159648	0.177997	0.019477	0.16295	0.068231	0.222592	0.018338	0.268849	1.09156	1.51161	1.45369	0.966079	0.225557	0.159679	0.056915
25194	437	2	25	1	15	0.78899	0.42798	0.68296	0.87301	0.110611	0.89651	1.47015	0.770768	1.99312	0.28759	0.283019	0.103819	0.161258	0.173738	0.020253	0.149016	0.065618	0.20432	0.017944	0.278793	1.08088	1.48308	1.42739	0.957678	0.230839	0.150261	0.0574
25194	437	2	25	1	16	0.79977	0.43427	0.69435	0.90076	0.118926	0.915972	1.50258	0.774335	2.02419	0.287556	0.292971	0.106199	0.162863	0.174249	0.017148	0.158811	0.066635	0.210074	0.019292	0.277787	1.08195	1.5146	1.45657	0.96966	0.201881	0.160607	0.050873
25194	437	2	25	1	17	0.79978	0.4224	0.69341	0.91513	0.110711	0.938922	1.49174	0.777143	2.01475	0.2929	0.298176	0.108151	0.164207	0.181019	0.020908	0.158602	0.065612	0.219467	0.020237	0.288071	1.0651	1.50392	1.45406	0.970096	0.245269	0.157341	0.064045
25194	437	2	25	1	18	0.77942	0.41202	0.68187	0.88139	0.108674	0.886594	1.44647	0.769873	1.95527	0.27841	0.282008	0.104393	0.15512	0.174405	0.018623	0.149858	0.061641	0.203808	0.017954	0.26587	1.03615	1.4563	1.4071	0.935665	0.242806	0.154763	0.054495
25194	437	2	25	1	19	0.78607	0.43737	0.68933	0.87237	0.116779	0.913613	1.47999	0.781237	2.00863	0.279725	0.295978	0.107759	0.159003	0.17455	0.019694	0.152523	0.068839	0.211374	0.019024	0.283138	1.0876	1.49033	1.43562	0.971935	0.229666	0.161752	0.055224
25194	437	2	25	1	20	0.76067	0.4036	0.63057	0.82441	0.103512	0.827964	1.4224	0.726789	1.90908	0.281164	0.246933	0.092349	0.152727	0.161719	0.018006	0.137151	0.057716	0.190604	0.017061	0.267428	1.01489	1.43022	1.36884	0.924082	0.219026	0.146546	0.056116
25194	437	2	25	1	21	0.79441	0.42815	0.6828	0.9002	0.115388	0.91689	1.47906	0.761803	1.99899	0.286347	0.289196	0.10943	0.158515	0.177653	0.018931	0.151607	0.068184	0.211682	0.02012	0.287754	1.05815	1.49036	1.43231	0.96672	0.240455	0.156462	0.06116
25194	437	2	25	1	22	0.78141	0.42256	0.69049	0.88686	0.112187	0.90937	1.47708	0.751732	1.99026	0.289314	0.284747	0.106062	0.16157	0.173723	0.019026	0.15356	0.065509	0.210733	0.018625	0.278649	1.04425	1.49003	1.43245	0.956899	0.219755	0.152565	0.059894
25194	437	2	25	1	23	0.81124	0.42727	0.70127	0.89474	0.117433	0.952124	1.50267	0.782271	2.0377	0.295062	0.302531	0.115184	0.164574	0.18248	0.021139	0.158443	0.070283	0.218132	0.021239	0.285462	1.08277	1.51107	1.46056	0.974068	0.230694	0.164357	0.060868
25194	437	2	25	1	24	0.82339	0.43343	0.71287	0.90954	0.112652	0.982134	1.52629	0.803364	2.06021	0.320329	0.303335	0.116581	0.173474	0.190786	0.022674	0.166502	0.069504	0.221418	0.02041	0.282344	1.10142	1.53384	1.47137	0.97622	0.216445	0.162821	0.063228
25194	437	2	25	1	25	0.82784	0.43662	0.70892	0.88274	0.119473	0.987849	1.51333	0.798748	2.06232	0.292095	0.328902	0.124512	0.168615	0.187521	0.022541	0.165843	0.075982	0.221686	0.020575	0.294325	1.07678	1.52573	1.48909	0.994951	0.212356	0.169485	0.073394
25194	437	2	25	2	1	0.86925	0.4678	0.76233	1.01698	0.138488	1.23675	1.73324	0.884824	2.3546	0.378082	0.397193	0.145607	0.215524	0.231903	0.029696	0.202241	0.094824	0.290476	0.025378	0.314682	1.24601	1.74078	1.68695	1.126	0.273713	0.189261	0.075855
25194	437	2	25	2	2	0.87445	0.46414	0.79902	1.04025	0.141719	1.23533	1.72353	0.887732	2.341	0.384848	0.392499	0.143607	0.215595	0.234061	0.029665	0.206132	0.090858	0.288601	0.025364	0.322274	1.24961	1.7362	1.68001	1.10857	0.279366	0.188588	0.074841
25194	437	2	25	2	3	0.8665	0.46618	0.77011	1.02586	0.131355	1.17697	1.69694	0.867517	2.31315	0.370667	0.371194	0.136973	0.206262	0.222765	0.0249	0.195117	0.091697	0.274275	0.023751	0.321242	1.25144	1.70865	1.64614	1.11317	0.262594	0.176887	0.065362
25194	437	2	25	2	4	0.86664	0.46516	0.77358	1.02873	0.140434	1.27343	1.7586	0.891778	2.38079	0.386878	0.412844	0.148058	0.217509	0.238563	0.031853	0.214236	0.096436	0.299403	0.026287	0.349829	1.26925	1.76749	1.71859	1.13405	0.273808	0.186177	0.081323
25194	437	2	25	2	5	0.89457	0.47867	0.78858	1.03449	0.142697	1.2509	1.75074	0.878942	2.38686	0.366522	0.411031	0.142611	0.207249	0.235426	0.030605	0.208437	0.094915	0.303482	0.027009	0.340297	1.27875	1.76234	1.71822	1.1529	0.272907	0.188543	0.077219
25194	437	2	25	2	6	0.86535	0.48098	0.8015	0.99522	0.133485	1.20736	1.72336	0.870059	2.33545	0.356078	0.40577	0.134469	0.20479	0.22985	0.028859	0.20375	0.093856	0.286908	0.024337	0.319067	1.23897	1.7316	1.6811	1.12178	0.272469	0.185935	0.07143
25194	437	2	25	2	7	0.86309	0.47568	0.76154	0.98627	0.136711	1.1379	1.71931	0.836016	2.32093	0.333034	0.37324	0.122742	0.180843	0.220724	0.026154	0.1936	0.083635	0.284713	0.023616	0.330989	1.24934	1.73043	1.66604	1.12312	0.266282	0.170029	0.061126
25194	437	2	25	2	8	0.86692	0.47178	0.78401	1.01174	0.12845	1.14228	1.67995	0.842781	2.28689	0.35554	0.361957	0.134702	0.199594	0.215165	0.027285	0.189096	0.085482	0.267282	0.022843	0.317177	1.22806	1.68542	1.63609	1.11203	0.322916	0.178924	0.08016
25194	437	2	25	2	9	0.86903	0.46358	0.78611	1.02457	0.13102	1.19382	1.69891	0.879068	2.32205	0.363252	0.38355	0.135947	0.200866	0.225777	0.027252	0.20417	0.087681	0.289031	0.021795	0.320834	1.25398	1.71053	1.65917	1.11496	0.276571	0.189687	0.070123
25194	437	2	25	2	10	0.88203	0.46975	0.75643	0.99406	0.133293	1.15782	1.68468	0.866119	2.29592	0.332984	0.387903	0.136789	0.19919	0.21599	0.026474	0.20195	0.07563	0.279012	0.02108	0.316803	1.24648	1.6908	1.64787	1.10859	0.265056	0.171067	0.067184
25194	437	2	25	2	11	0.85213	0.46266	0.77372	1.00748	0.136621	1.21136	1.72615	0.889252	2.34332	0.357978	0.402968	0.14403	0.204857	0.235136	0.028374	0.202369	0.089196	0.282537	0.023627	0.326907	1.29172	1.73303	1.66917	1.0996	0.259178	0.182735	0.076687
25194	437	2	25	2	12	0.84571	0.46875	0.76174	1.00207	0.14088	1.19848	1.71607	0.871885	2.33165	0.368685	0.384465	0.135116	0.205983	0.227036	0.025866	0.202138	0.091012	0.286211	0.023542	0.321486	1.26318	1.72744	1.66819	1.11684	0.261914	0.186001	0.064827
25194	437	2	25	2	13	0.87357	0.47929	0.79316	1.02977	0.139619	1.24159	1.72439	0.879276	2.35096	0.38495	0.392683	0.142694	0.211751	0.238095	0.029653	0.204987	0.092283	0.295233	0.025765	0.32678	1.26176	1.7331	1.68586	1.12212	0.271	0.184153	0.076161
25194	437	2	25	2	14	0.88809	0.46816	0.81581	1.03947	0.137384	1.21331	1.73082	0.873188	2.35345	0.365879	0.387989	0.136358	0.193115	0.238868	0.028694	0.199846	0.092161	0.297498	0.025291	0.332267	1.25501	1.74457	1.68968	1.13321	0.252602	0.187712	0.069645
25194	437	2	25	2	15	0.87592	0.47519	0.77322	1.02618	0.138976	1.15441	1.6932	0.850382	2.28931	0.340033	0.380645	0.135752	0.186038	0.224601	0.024507	0.192437	0.091675	0.274374	0.023568	0.317288	1.22071	1.70112	1.64781	1.09654	0.249699	0.172479	0.062412
25194	437	2	25	2	16	0.86737	0.47276	0.77148	1.05048	0.134767	1.2005	1.72287	0.871897	2.32212	0.366501	0.384379	0.13984	0.202132	0.225743	0.029541	0.20392	0.088477	0.283114	0.026269	0.325846	1.21658	1.7311	1.67048	1.11191	0.246804	0.184724	0.073861
25194	437	2	25	2	17	0.86821	0.47237	0.78514	1.00035	0.140175	1.20913	1.71576	0.871429	2.3379	0.34428	0.410197	0.143088	0.199667	0.223562	0.029301	0.204613	0.096173	0.28545	0.025982	0.32511	1.25132	1.7223	1.68193	1.12714	0.260715	0.19124	0.072862
25194	437	2	25	2	18	0.88546	0.48413	0.78795	1.05571	0.139075	1.29375	1.77155	0.905503	2.4131	0.396491	0.421968	0.151927	0.220501	0.242097	0.028791	0.220835	0.105232	0.297246	0.026138	0.32227	1.29647	1.7813	1.72671	1.14775	0.267733	0.207758	0.075453
25194	437	2	25	2	19	0.84099	0.46838	0.7885	1.02447	0.135171	1.24724	1.72625	0.898145	2.34899	0.363529	0.421415	0.149289	0.209136	0.238735	0.028132	0.212832	0.095036	0.288755	0.024319	0.325842	1.24942	1.74287	1.69639	1.12151	0.258629	0.189878	0.075812
25194	437	2	25	2	20	0.85699	0.47021	0.78479	1.03705	0.138213	1.26117	1.74195	0.903721	2.35616	0.380648	0.414788	0.143548	0.216878	0.237072	0.030412	0.214719	0.095204	0.294644	0.027347	0.343593	1.24016	1.74617	1.69439	1.13817	0.298617	0.190795	0.069386
25194	437	2	25	2	21	0.84766	0.46024	0.76399	0.9981	0.142388	1.2122	1.71317	0.883222	2.33021	0.36102	0.39368	0.141822	0.205657	0.227846	0.026717	0.204666	0.088982	0.290605	0.024893	0.321597	1.24758	1.72277	1.66929	1.10882	0.267289	0.189354	0.07354
25194	437	2	25	2	22	0.88379	0.4735	0.80065	1.04439	0.142686	1.20927	1.72883	0.868974	2.34415	0.375093	0.371305	0.14137	0.208681	0.222841	0.026025	0.203944	0.083956	0.296955	0.024152	0.323675	1.25638	1.73334	1.68106	1.12824	0.25449	0.18135	0.070404
25194	437	2	25	2	23	0.86576	0.47237	0.75166	1.02517	0.140567	1.18637	1.72349	0.865817	2.33817	0.367038	0.377537	0.131425	0.197728	0.224541	0.028563	0.20181	0.090743	0.285477	0.024759	0.328423	1.26717	1.73052	1.67907	1.12492	0.27159	0.181934	0.067412
25194	437	2	25	2	24	0.8277	0.44488	0.74042	0.96674	0.122891	1.11884	1.65351	0.854341	2.25834	0.312262	0.386511	0.133894	0.184021	0.2139	0.025716	0.190431	0.083348	0.265124	0.021409	0.308043	1.23024	1.66505	1.62028	1.07877	0.264041	0.180626	0.070211
25194	437	2	25	2	25	0.85019	0.46538	0.75815	1.00887	0.135945	1.16521	1.70943	0.860851	2.31747	0.343535	0.385396	0.132326	0.189115	0.221546	0.02321	0.203534	0.090337	0.279341	0.024498	0.327154	1.24203	1.71685	1.66528	1.10887	0.272907	0.189349	0.066099
25198	555	1	25	1	1	0.80254	0.42169	0.68565	0.89017	0.098789	NA	NA	NA	NA	NA	NA	NA	NA	NA	NA	NA	NA	NA	NA	NA	NA	NA	NA	NA	NA	NA	NA
25198	555	1	25	1	2	0.82704	0.41482	0.70064	0.95365	0.113448	1.04058	1.59847	0.834317	2.16232	0.347541	0.325278	0.115007	0.189777	0.208362	0.01827	0.195133	0.060217	0.237571	0.015512	0.292917	1.19582	1.61688	1.55441	1.0293	0.256321	0.137841	0.064115
25198	555	1	25	1	3	0.79841	0.41198	0.69011	0.90691	0.110294	1.00947	1.58275	0.814164	2.12952	0.332619	0.312471	0.112276	0.174728	0.195246	0.018705	0.190069	0.065728	0.232786	0.019213	0.301518	1.17858	1.60496	1.5284	1.0067	0.235712	0.143784	0.05677
25198	555	1	25	1	4	0.76041	0.3825	0.65276	0.85231	NA	NA	NA	NA	NA	NA	NA	NA	NA	NA	NA	NA	NA	NA	NA	NA	NA	NA	NA	NA	NA	NA	NA
25198	555	1	25	1	5	0.80358	0.40744	0.69789	0.90374	0.113071	1.03122	1.58415	0.833822	2.12902	0.341635	0.322053	0.112217	0.181132	0.195566	0.020684	0.198024	0.067261	0.234839	0.020502	0.29643	1.17012	1.6033	1.52978	1.00376	0.250682	0.153472	0.063179
25198	555	1	25	1	6	0.8147	0.42432	0.69746	0.91546	0.108682	1.02	1.58555	0.821148	2.13114	0.337638	0.312397	0.114674	0.177239	0.195289	0.023149	0.189876	0.063834	0.234808	0.020291	0.297452	1.17616	1.59619	1.53424	0.998574	0.24157	0.147485	0.06502
25198	555	1	25	1	7	0.81048	0.41921	0.69517	0.88922	0.11224	0.996825	1.55488	0.816832	2.09975	0.341359	0.30005	0.11111	0.176867	0.191285	0.020407	0.185953	0.066145	0.223117	0.020602	0.295133	1.17232	1.58093	1.50642	0.983846	0.237857	0.156809	0.062596
25198	555	1	25	1	8	0.80743	0.42281	0.69013	0.91113	0.112795	1.02853	1.58399	0.825502	2.12582	0.339166	0.319987	0.115333	0.184743	0.193523	0.021507	0.188387	0.07018	0.232536	0.021695	0.314091	1.16613	1.6085	1.53122	1.00266	0.238559	0.159297	0.068043
25198	555	1	25	1	9	0.79068	0.4033	0.6834	0.89535	0.108186	0.965077	1.52502	0.80153	2.05398	0.309109	0.310508	0.108189	0.165477	0.184568	0.019824	0.184507	0.064875	0.218793	0.018304	0.302988	1.13323	1.53964	1.48013	0.963576	0.231285	0.14727	0.060078
25198	555	1	25	1	10	0.80295	0.42798	0.71291	0.92878	0.107047	1.01297	1.5738	0.813407	2.10782	0.325714	0.318044	0.113822	0.182423	0.190799	0.01973	0.188173	0.062478	0.235995	0.019329	0.308044	1.1556	1.57818	1.51171	0.997491	0.248918	0.144826	0.062473
25198	555	1	25	1	11	0.80599	0.41591	0.69336	0.90884	0.111684	1.00893	1.56497	0.825519	2.10657	0.330663	0.312743	0.111502	0.177935	0.189794	0.022989	0.185339	0.066623	0.233631	0.020405	0.310171	1.15865	1.59129	1.51853	1.004	0.23832	0.150456	0.064699
25198	555	1	25	1	12	0.79818	0.41936	0.66535	0.91084	0.098035	0.979514	1.5527	0.808074	2.08421	0.306253	0.313734	0.10682	0.16345	0.187215	0.021727	0.185009	0.061728	0.232949	0.019703	0.293647	1.11812	1.5603	1.5142	0.99032	0.244859	0.15524	0.059417
25198	555	1	25	1	13	0.79052	0.39623	0.68532	0.90547	0.111471	0.940806	1.52592	0.797363	2.04341	0.319017	0.283093	0.10733	0.169751	0.181026	0.018495	0.175656	0.056415	0.212856	0.018344	0.26778	1.11649	1.54159	1.45906	0.960512	0.239429	0.139366	0.066386
25198	555	1	25	1	14	0.80689	0.39495	0.6888	0.90199	0.102758	NA	NA	NA	NA	NA	NA	NA	NA	NA	NA	NA	NA	NA	NA	NA	NA	NA	NA	NA	NA	NA	NA
25198	555	1	25	1	15	0.81883	0.41472	0.69864	0.93023	0.111007	1.00251	1.5896	0.800476	2.13066	0.319878	0.311959	0.114479	0.164105	0.193611	0.018702	0.192852	0.061858	0.235896	0.019457	0.289407	1.1819	1.5932	1.52586	0.995031	0.245041	0.145833	0.062956
25198	555	1	25	1	16	0.79539	0.40385	0.68608	0.88708	0.108013	0.957323	1.54394	0.786741	2.07678	0.312764	0.30868	0.097595	0.173471	0.1887	0.019444	0.180902	0.058977	0.217885	0.020309	0.287994	1.13303	1.56073	1.5054	0.976161	0.178388	0.1484	0.067696
25198	555	1	25	1	17	0.78997	0.41122	0.68915	0.90624	0.105552	1.01145	1.56838	0.827397	2.11206	0.321501	0.321548	0.111979	0.179395	0.191805	0.020042	0.187522	0.064073	0.237062	0.019639	0.293835	1.18564	1.58866	1.51976	0.994559	0.248064	0.147753	0.068519
25198	555	1	25	1	18	0.76379	0.39297	0.6266	0.83855	NA	0.862918	1.43888	0.75381	1.9284	0.283017	0.269954	0.095982	0.15357	0.166399	0.017579	0.161475	0.053494	0.19538	0.018143	0.261	1.03604	1.45021	1.38945	0.905372	0.230241	0.146413	0.06101
25198	555	1	25	1	19	0.80847	0.41043	0.68437	0.91025	0.108085	0.986879	1.5624	0.786035	2.09682	0.323155	0.306608	0.108769	0.174159	0.193122	0.020088	0.176505	0.065391	0.227636	0.020846	0.292197	1.14121	1.58767	1.50653	0.990051	0.184679	0.138805	0.066077
25198	555	1	25	1	20	0.80165	0.42198	0.70425	0.9275	0.102146	0.976686	1.55316	0.796261	2.06924	0.325544	0.29832	0.105461	0.180117	0.183764	0.019543	0.179157	0.060461	0.226029	0.021121	0.291794	1.11368	1.56541	1.4886	0.972577	0.254514	0.145301	0.061398
25198	555	1	25	1	21	0.80603	0.41308	0.69274	0.87472	0.105455	0.948323	1.51727	0.800325	2.03191	0.310925	0.296937	0.109182	0.167587	0.186929	0.02053	0.175392	0.056789	0.211924	0.019435	0.258802	1.10724	1.52483	1.45515	0.942859	0.229261	0.143668	0.065916
25198	555	1	25	1	22	0.83006	0.42104	0.73483	0.93895	0.115224	1.0478	1.57256	0.854619	2.11926	0.348794	0.326106	0.114104	0.186526	0.196961	0.022237	0.201467	0.0669	0.238023	0.021006	0.295162	1.16349	1.59313	1.52193	1.00067	0.243906	0.160927	0.066775
25198	555	1	25	1	23	0.79999	0.40645	0.69448	0.89831	0.107421	1.00788	1.57486	0.821227	2.11785	0.324968	0.322616	0.109529	0.178194	0.188918	0.021016	0.18972	0.068996	0.230525	0.020216	0.296882	1.14888	1.58774	1.53225	0.988896	0.248069	0.156746	0.062639
25198	555	1	25	1	24	0.78431	0.39844	0.68867	0.87984	0.105741	0.948683	1.50989	0.789244	2.03455	0.290638	0.310633	0.107398	0.160077	0.183048	0.020095	0.179318	0.05808	0.220994	0.019166	0.281232	1.09067	1.52331	1.47672	0.961955	0.208354	0.134238	0.06645
25198	555	1	25	1	25	0.77302	0.3914	0.65251	0.82354	0.089013	0.851895	1.4401	0.747637	1.91655	0.291317	0.259533	0.093956	0.153584	0.163495	0.01693	0.159921	0.056115	0.188411	0.018444	0.279925	1.01404	1.45927	1.38323	0.900083	0.183224	0.151212	0.062515
25198	555	1	25	2	1	0.88258	0.46715	0.8003	1.06395	0.133526	1.34988	1.82234	0.982082	2.44886	0.40947	0.454977	0.145216	0.225909	0.254265	0.027181	0.261672	0.093932	0.313393	0.026764	0.355009	1.34505	1.83479	1.76914	1.13273	0.223951	0.189904	0.069527
25198	555	1	25	2	2	0.88094	0.46361	0.80192	1.09163	0.124884	1.34142	1.82207	0.935446	2.45044	0.423711	0.425462	0.152681	0.228123	0.246625	0.028649	0.251237	0.09318	0.312944	0.026459	0.350138	1.35297	1.83905	1.75948	1.16632	0.269686	0.180571	0.074258
25198	555	1	25	2	3	0.89068	0.47082	0.81141	1.08137	0.139092	1.34302	1.8165	0.95154	2.44971	0.424696	0.42968	0.151711	0.231957	0.24545	0.0288	0.253066	0.094433	0.311548	0.02553	0.344341	1.3538	1.83715	1.77634	1.14172	0.247396	0.172592	0.078587
25198	555	1	25	2	4	0.88701	0.47432	0.80851	1.0822	0.1349	1.279	1.80106	0.903097	2.42235	0.418716	0.403292	0.127611	0.226296	0.244811	0.0269	0.237402	0.084863	0.304426	0.024905	0.344501	1.33088	1.81495	1.75563	1.15764	0.273878	0.169783	0.0661
25198	555	1	25	2	5	0.87739	0.46386	0.80314	1.06235	0.127857	1.33986	1.8116	0.930015	2.44276	0.406446	0.431901	0.153894	0.228162	0.240215	0.028405	0.246657	0.093422	0.318751	0.028738	0.345785	1.33339	1.82279	1.75739	1.15835	0.281288	0.186309	0.071281
25198	555	1	25	2	6	0.89262	0.45348	0.8093	1.08219	0.124427	1.37579	1.84852	0.937163	2.48844	0.434396	0.437939	0.156479	0.239518	0.251462	0.028054	0.251446	0.100809	0.319558	0.027155	0.34467	1.36706	1.86436	1.78493	1.18433	0.281722	0.186579	0.074989
25198	555	1	25	2	7	0.8781	0.44299	0.79727	1.0487	0.136125	1.31861	1.82272	0.927235	2.43968	0.415624	0.422786	0.148522	0.23367	0.239314	0.02928	0.248202	0.086457	0.307115	0.024552	0.348172	1.36105	1.84485	1.75765	1.15057	0.273017	0.172021	0.077071
25198	555	1	25	2	8	0.87549	0.45693	0.77147	1.05565	0.127643	1.29846	1.79021	0.907817	2.39405	0.41497	0.393332	0.145317	0.230005	0.238536	0.02921	0.223857	0.085523	0.31703	0.027416	0.344416	1.31234	1.81679	1.72725	1.14278	0.270702	0.177999	0.081213
25198	555	1	25	2	9	0.87967	0.46222	0.80939	1.08811	0.119852	1.30003	1.81592	0.948829	2.43261	0.410388	0.412345	0.147873	0.220645	0.238076	0.032863	0.253229	0.076518	0.303493	0.025741	0.347399	1.34161	1.83024	1.75654	1.1306	0.207171	0.164231	0.079863
25198	555	1	25	2	10	0.82998	0.4298	0.74704	0.97588	0.121876	1.23174	1.71736	0.903152	2.31633	0.372024	0.413343	0.138104	0.213177	0.228506	0.029582	0.227156	0.085725	0.284873	0.02355	0.320967	1.25124	1.73846	1.66836	1.11042	0.279492	0.174631	0.077023
25198	555	1	25	2	11	0.86838	0.46385	0.79316	1.05348	0.127129	1.30875	1.82167	0.918385	2.44477	0.395815	0.432883	0.145479	0.224307	0.242556	0.026403	0.247372	0.087238	0.307145	0.027571	0.34702	1.34391	1.83716	1.76974	1.15209	0.273927	0.174555	0.070168
25198	555	1	25	2	12	0.87698	0.43954	0.80483	1.05559	0.13124	1.3553	1.82947	0.948576	2.46022	0.421258	0.434697	0.156535	0.229865	0.248576	0.029642	0.254746	0.09172	0.31689	0.025694	0.33836	1.34735	1.838	1.78066	1.15307	0.274035	0.178338	0.075037
25198	555	1	25	2	13	0.88717	0.4657	0.77322	1.05313	0.123662	1.32812	1.8187	0.934301	2.44563	0.409683	0.431127	0.150128	0.222288	0.242478	0.03366	0.248489	0.09257	0.309458	0.02771	0.338279	1.33925	1.82782	1.76733	1.15455	0.300984	0.175099	0.075546
25198	555	1	25	2	14	0.91007	0.50038	0.81723	1.09139	0.134044	1.35834	1.83417	0.950947	2.46391	0.42274	0.436276	0.154307	0.231296	0.246354	0.029519	0.2526	0.097261	0.318919	0.026161	0.329506	1.3532	1.86773	1.77711	1.16607	0.281794	0.185693	0.086686
25198	555	1	25	2	15	0.85215	0.44429	0.76809	1.03304	0.128126	1.25711	1.79078	0.909478	2.39452	0.40451	0.39769	0.139393	0.220373	0.232813	0.027969	0.233505	0.086299	0.290743	0.024434	0.327301	1.31799	1.79517	1.71524	1.11894	0.27035	0.175004	0.07167
25198	555	1	25	2	16	0.89418	0.45644	0.81386	1.08334	0.134819	1.32055	1.79893	0.939218	2.42788	0.40157	0.434461	0.151531	0.223795	0.242595	0.029061	0.246034	0.093609	0.306183	0.026567	0.339005	1.33942	1.82576	1.75626	1.15401	0.265976	0.181053	0.085463
25198	555	1	25	2	17	0.86338	0.4431	0.77512	1.0669	0.126039	1.27359	1.7956	0.915322	2.4131	0.385504	0.42584	0.148967	0.211304	0.240863	0.028573	0.246576	0.08248	0.289719	0.024039	0.340362	1.32594	1.81915	1.75337	1.13989	0.278049	0.17279	0.073481
25198	555	1	25	2	18	0.86402	0.4643	0.78316	1.07168	0.137175	1.3414	1.82324	0.928173	2.46071	0.414502	0.426426	0.150026	0.231316	0.244035	0.027072	0.246102	0.092769	0.323879	0.026079	0.337871	1.38187	1.84203	1.75962	1.16584	0.268783	0.190458	0.067438
25198	555	1	25	2	19	0.85847	0.4255	0.77514	1.01634	0.121016	1.13533	1.64301	0.860756	2.21905	0.325176	0.382399	0.126807	0.190748	0.210242	0.020257	0.211512	0.074365	0.27564	0.025136	0.32739	1.19247	1.66399	1.60811	1.06922	0.27845	0.162677	0.061004
25198	555	1	25	2	20	0.87831	0.464	0.82229	1.05255	0.113317	1.31139	1.82147	0.923346	2.44099	0.408468	0.421778	0.147089	0.219087	0.247157	0.031287	0.242246	0.088918	0.307819	0.026254	0.335357	1.34225	1.83552	1.76547	1.144	0.264837	0.180916	0.083719
25198	555	1	25	2	21	0.89086	0.47294	0.81557	1.06851	0.132058	1.39886	1.84216	0.969945	2.49838	0.4351	0.453993	0.153595	0.240768	0.25484	0.030036	0.26256	0.099357	0.329965	0.02611	0.325817	1.39262	1.85967	1.79786	1.16399	0.273646	0.187841	0.077461
25198	555	1	25	2	22	0.89106	0.46802	0.8275	1.06016	0.120615	1.33425	1.83153	0.944442	2.46252	0.410683	0.434441	0.154135	0.219809	0.251659	0.029786	0.251983	0.090868	0.308579	0.026057	0.349888	1.3733	1.84775	1.78248	1.14625	0.285651	0.174872	0.07239
25198	555	1	25	2	23	0.87146	0.44948	0.80722	1.05992	0.112524	1.33506	1.81056	0.951968	2.44198	0.421681	0.426164	0.146889	0.230597	0.24375	0.027925	0.250377	0.093522	0.314156	0.026387	0.353636	1.36276	1.82659	1.76123	1.13952	0.282554	0.189769	0.069732
25198	555	1	25	2	24	0.87994	0.45617	0.81825	1.08347	0.134804	1.37094	1.84629	0.958995	2.48858	0.429597	0.44161	0.149947	0.237286	0.248597	0.029958	0.264015	0.090486	0.323937	0.025511	0.35098	1.38202	1.8619	1.79842	1.16855	0.291627	0.17973	0.074514
25198	555	1	25	2	25	0.89275	0.4744	0.82166	1.08606	0.137566	1.45932	1.91273	0.972922	2.56198	0.461281	0.463288	0.169433	0.247086	0.270714	0.032212	0.274483	0.098214	0.336956	0.028881	0.348815	1.40567	1.92548	1.84771	1.20728	0.291232	0.189623	0.08917
25201	712	1	25	1	1	0.7746	0.39479	0.66561	0.87777	0.115905	0.878886	1.49334	0.755241	1.99688	0.282798	0.26214	0.104572	0.149679	0.171278	0.015701	0.153446	0.054083	0.210344	0.018837	0.263632	1.02894	1.50063	1.44038	0.954756	0.226717	0.124487	0.048697
25201	712	1	25	1	2	0.79392	0.40644	0.67242	0.87047	0.119392	0.93124	1.51729	0.786764	2.02776	0.302373	0.2874	0.106706	0.16682	0.177589	0.016946	0.165344	0.062173	0.215666	0.019012	0.28287	1.04795	1.53273	1.4672	0.971939	0.244847	0.143734	0.045835
25201	712	1	25	1	3	0.79612	0.42468	0.65752	0.89564	0.117456	0.959657	1.54277	0.787944	2.0682	0.301266	0.301847	0.105715	0.170073	0.18424	0.018813	0.164933	0.064349	0.229283	0.021548	0.306176	1.09523	1.55748	1.50155	1.00151	0.17913	0.138617	0.052947
25201	712	1	25	1	4	0.79328	0.41875	0.67987	0.89415	0.111089	0.922428	1.52171	0.768442	2.02689	0.307145	0.284515	0.096384	0.157864	0.191412	0.018374	0.163011	0.06054	0.215829	0.01833	0.276022	1.05532	1.5402	1.4573	0.968864	0.241841	0.137652	0.05048
25201	712	1	25	1	5	0.77985	0.41016	0.67596	0.89213	0.109935	0.928462	1.5276	0.784592	2.03873	0.302647	0.281858	0.101328	0.161409	0.18465	0.016012	0.163097	0.05874	0.222533	0.019908	0.284306	1.08286	1.54326	1.45758	0.97144	0.199135	0.13305	0.05
25201	712	1	25	1	6	0.77459	0.40438	0.64041	0.88686	0.113585	0.920294	1.516	0.775829	2.03773	0.283071	0.286866	0.105747	0.15163	0.18136	0.017508	0.161864	0.05672	0.225377	0.01923	0.2769	1.07871	1.52581	1.46514	0.988578	0.245106	0.123509	0.047791
25201	712	1	25	1	7	0.79034	0.40046	0.67445	0.89808	0.108687	0.964899	1.53976	0.793658	2.06699	0.306636	0.301677	0.109816	0.166866	0.186097	0.016854	0.172193	0.065498	0.225343	0.021354	0.305657	1.08415	1.55794	1.48957	0.98599	0.246232	0.140138	0.055933
25201	712	1	25	1	8	0.79865	0.41974	0.73511	0.83273	0.118249	0.970801	1.55258	0.811415	2.07318	0.316308	0.295784	0.108945	0.168397	0.189717	0.018657	0.171611	0.063232	0.228267	0.021009	0.290394	1.09464	1.55465	1.48814	0.97516	0.223847	0.141161	0.052903
25201	712	1	25	1	9	0.80295	0.40088	0.68504	0.86349	0.120199	0.930066	1.51988	0.784856	2.03759	0.295504	0.284882	0.106839	0.161257	0.178458	0.018702	0.164173	0.05741	0.222963	0.019558	0.278011	1.08108	1.53385	1.47236	0.977448	0.250318	0.136961	0.05069
25201	712	1	25	1	10	0.81174	0.41186	0.68302	0.93426	0.113694	0.994838	1.57968	0.808303	2.11571	0.308801	0.309558	0.112972	0.172525	0.194638	0.017785	0.170916	0.062338	0.240962	0.022345	0.30728	1.14403	1.58868	1.52141	1.00699	0.255192	0.140501	0.052728
25201	712	1	25	1	11	0.79063	0.41228	0.65634	0.88221	0.113252	0.917132	1.51611	0.775099	2.02965	0.293327	0.27871	0.107539	0.156393	0.17942	0.017154	0.162447	0.055996	0.218727	0.018841	0.282633	1.07021	1.52648	1.46216	0.970935	0.246926	0.132196	0.054306
25201	712	1	25	1	12	0.82392	0.41881	0.71629	0.93861	0.126429	1.01307	1.58333	0.822266	2.12325	0.324114	0.309324	0.118865	0.1775	0.189535	0.019491	0.177091	0.069062	0.238335	0.022376	0.311383	1.14222	1.59038	1.52432	1.0045	0.253619	0.147882	0.05874
25201	712	1	25	1	13	0.81395	0.42117	0.67622	0.91001	0.110341	0.935457	1.5292	0.788595	2.04656	0.29109	0.300464	0.105465	0.167074	0.175433	0.017709	0.166543	0.06442	0.216982	0.02065	0.287664	1.10586	1.52657	1.47737	0.973517	0.254852	0.14201	0.096102
25201	712	1	25	1	14	0.80059	0.40641	0.69913	0.87061	0.112832	0.898046	1.50013	0.7662	2.00197	0.273015	0.289697	0.102467	0.154178	0.178178	0.016216	0.157765	0.055605	0.212938	0.01995	0.280625	1.05141	1.51722	1.4439	0.959335	0.250501	0.13266	0.047864
25201	712	1	25	1	15	0.79542	0.40606	0.65964	0.8855	0.117168	0.925796	1.53971	0.774841	2.04274	0.291883	0.285426	0.10502	0.16148	0.178314	0.015812	0.164221	0.056685	0.223743	0.019549	0.29007	1.06923	1.5514	1.46532	0.975591	0.253606	0.128068	0.049742
25201	712	1	25	1	16	0.80434	0.41271	0.68689	0.91527	0.117942	0.951841	1.55378	0.779695	2.07031	0.305009	0.288106	0.111172	0.160827	0.188242	0.018049	0.164706	0.060667	0.228102	0.019581	0.28497	1.08764	1.56741	1.48566	0.990739	0.253533	0.132931	0.055745
25201	712	1	25	1	17	0.76985	0.3977	0.64382	0.87469	0.114974	0.91418	1.51497	0.769831	2.02882	0.283729	0.29313	0.10575	0.154911	0.177368	0.017269	0.163899	0.06273	0.212159	0.019467	0.277945	1.06048	1.5262	1.45864	0.973979	0.238136	0.139412	0.053198
25201	712	1	25	1	18	0.80336	0.41645	0.68082	0.91423	0.113472	0.986062	1.58401	0.803862	2.10444	0.310589	0.301803	0.116142	0.165544	0.190404	0.019135	0.174323	0.062993	0.234154	0.023169	0.309162	1.10851	1.59243	1.53038	0.995927	0.238119	0.135033	0.051998
25201	712	1	25	1	19	0.80553	0.4164	0.68601	0.91503	0.119391	0.971236	1.56776	0.799439	2.08773	0.301708	0.30543	0.115988	0.162253	0.188578	0.020411	0.171388	0.063667	0.226803	0.021269	0.295985	1.08574	1.57954	1.51008	0.998056	0.244641	0.140723	0.054636
25201	712	1	25	1	20	0.77425	0.40357	0.65542	0.88588	0.109495	0.913868	1.51591	0.780974	2.03809	0.280008	0.290224	0.10842	0.157212	0.175286	0.017305	0.164559	0.055602	0.21598	0.019344	0.281346	1.09123	1.5243	1.46548	0.968733	0.170084	0.129014	0.053943
25201	712	1	25	1	21	0.79622	0.40477	0.6588	0.88468	0.114318	0.899004	1.52223	0.755327	2.03452	0.286135	0.294023	0.090317	0.157767	0.174344	0.016827	0.165861	0.064473	0.208156	0.020264	0.295532	1.0563	1.52963	1.47529	0.978438	0.180831	0.140268	0.053059
25201	712	1	25	1	22	0.79329	0.40494	0.74023	0.8848	0.121236	0.911857	1.54875	0.806404	2.05658	0.287917	0.27857	0.110351	0.15999	0.131202	0.017323	0.171329	0.085972	0.213741	0.021358	0.301467	1.09839	1.57367	1.48125	0.966843	0.18774	0.243051	0.044607
25201	712	1	25	1	23	0.78704	0.40213	0.65736	0.89273	0.11664	0.939233	1.53186	0.787667	2.06102	0.293622	0.302635	0.104929	0.158126	0.186297	0.01707	0.170652	0.063207	0.217764	0.020264	0.283345	1.08979	1.54867	1.49	0.986412	0.243042	0.141314	0.05168
25201	712	1	25	1	24	0.78409	0.39743	0.66217	0.89938	0.109232	0.943495	1.52681	0.792107	2.04845	0.300388	0.288263	0.111145	0.162147	0.18213	0.01628	0.167032	0.060826	0.223965	0.019311	0.286651	1.0824	1.52849	1.4717	0.987402	0.18486	0.131749	0.060875
25201	712	1	25	1	25	0.80734	0.40801	0.67869	0.93541	0.121106	0.976892	1.54114	0.812997	2.07381	0.296737	0.314062	0.115328	0.169356	0.185075	0.017401	0.174647	0.063657	0.229584	0.020886	0.292822	1.08761	1.55694	1.49544	0.990321	0.251429	0.143664	0.053849
25201	712	1	25	2	1	0.83759	0.44199	0.76196	1.03509	0.13568	1.27413	1.77723	0.912023	2.39588	0.40767	0.387567	0.14565	0.228735	0.233382	0.028709	0.218699	0.084886	0.304579	0.027685	0.337696	1.29927	1.79056	1.71573	1.13146	0.264008	0.170876	0.068076
25201	712	1	25	2	2	0.84532	0.45246	0.76259	1.0391	0.132854	1.28171	1.80296	0.916963	2.41443	0.397907	0.402403	0.142521	0.228097	0.231989	0.023592	0.224844	0.09066	0.308602	0.029686	0.346163	1.29317	1.81672	1.74298	1.13526	0.272788	0.17097	0.055255
25201	712	1	25	2	3	0.83869	0.44318	0.74111	1.01068	0.1336	1.22761	1.75017	0.889929	2.35486	0.378386	0.386767	0.14212	0.210435	0.226962	0.025053	0.218945	0.083021	0.295139	0.025157	0.325792	1.26709	1.76068	1.69434	1.11265	0.254593	0.167998	0.06275
25201	712	1	25	2	4	0.86286	0.45935	0.79635	1.07895	0.132327	1.34537	1.82454	0.918199	2.46768	0.392845	0.433562	0.149761	0.226709	0.243885	0.02716	0.228998	0.098688	0.337085	0.031999	0.352857	1.31777	1.85018	1.77643	1.19849	0.28762	0.177199	0.065431
25201	712	1	25	2	5	0.869	0.47118	0.78806	1.02354	0.143248	1.22178	1.75454	0.876803	2.37258	0.367286	0.386458	0.135471	0.206826	0.224759	0.024008	0.213365	0.08409	0.305838	0.02677	0.329682	1.25796	1.76516	1.71751	1.13636	0.264326	0.157526	0.059874
25201	712	1	25	2	6	0.88192	0.46189	0.78803	1.05365	0.139096	1.30626	1.8348	0.921577	2.45888	0.414454	0.397083	0.147998	0.227755	0.236677	0.028891	0.223032	0.094551	0.318055	0.028568	0.343939	1.31949	1.85118	1.76941	1.17166	0.279699	0.177811	0.064054
25201	712	1	25	2	7	0.84877	0.45733	0.73975	1.02582	0.127491	1.1891	1.74651	0.86644	2.33947	0.369635	0.37742	0.130228	0.207662	0.226925	0.023272	0.205818	0.082691	0.284976	0.026924	0.321728	1.25019	1.77806	1.69164	1.11602	0.266358	0.149464	0.059903
25201	712	1	25	2	8	0.86229	0.45013	0.77491	1.03809	0.145654	1.3227	1.81283	0.913614	2.44935	0.392856	0.42712	0.154616	0.221745	0.248533	0.026594	0.227125	0.095254	0.318056	0.030011	0.3358	1.30449	1.82254	1.76635	1.16502	0.243027	0.175624	0.066715
25201	712	1	25	2	9	0.86009	0.45784	0.77199	1.02093	0.143718	1.25798	1.7873	0.882721	2.40307	0.376658	0.393157	0.146081	0.209784	0.229559	0.024495	0.215682	0.089293	0.311861	0.030244	0.356262	1.29541	1.79142	1.73526	1.14003	0.265428	0.171539	0.055347
25201	712	1	25	2	10	0.8732	0.45446	0.75472	1.01896	0.133851	1.2475	1.79293	0.900183	2.39663	0.394657	0.382997	0.146733	0.212876	0.23379	0.025828	0.218774	0.085533	0.294836	0.028072	0.324702	1.28353	1.79968	1.72248	1.11503	0.275607	0.164218	0.059865
25201	712	1	25	2	11	0.84429	0.45386	0.75077	1.01534	0.140705	1.29308	1.80163	0.910722	2.41282	0.408558	0.389964	0.151334	0.228412	0.24089	0.025291	0.211502	0.091039	0.312956	0.030065	0.368925	1.27496	1.82365	1.72797	1.15052	0.259056	0.175118	0.063947
25201	712	1	25	2	12	0.87127	0.4716	0.78865	1.03842	0.146353	1.28523	1.79817	0.904573	2.41842	0.397741	0.404446	0.143006	0.22497	0.236961	0.02395	0.220855	0.094264	0.310913	0.029058	0.32526	1.28859	1.81271	1.73979	1.14719	0.283351	0.170176	0.059088
25201	712	1	25	2	13	0.87432	0.45312	0.7907	1.07241	0.137615	1.27663	1.78444	0.911298	2.40649	0.390919	0.40236	0.146855	0.220294	0.239658	0.02816	0.214595	0.089509	0.30647	0.029706	0.345757	1.28936	1.80158	1.73789	1.13644	0.255133	0.17515	0.062213
25201	712	1	25	2	14	0.85976	0.44456	0.76084	0.99391	0.132586	1.15982	1.73106	0.852503	2.30312	0.374039	0.347313	0.133144	0.202568	0.219219	0.024142	0.198287	0.076667	0.280421	0.024963	0.323719	1.20244	1.74456	1.67336	1.10042	0.255553	0.155427	0.064818
25201	712	1	25	2	15	0.84446	0.43183	0.75925	0.98457	0.131812	1.16096	1.72677	0.855582	2.30336	0.366023	0.358252	0.13407	0.204801	0.216047	0.022825	0.198775	0.080824	0.276257	0.026026	0.330715	1.22159	1.74074	1.66709	1.09781	0.266672	0.156791	0.05516
25201	712	1	25	2	16	0.86746	0.45887	0.76868	1.03242	0.135896	1.28009	1.80518	0.902867	2.40737	0.403825	0.385491	0.150065	0.223003	0.230983	0.026103	0.21743	0.090862	0.31125	0.029158	0.350837	1.26666	1.80961	1.73341	1.14537	0.261576	0.168653	0.056419
25201	712	1	25	2	17	0.84573	0.44855	0.75398	1.02816	0.133351	1.2479	1.76154	0.88645	2.37142	0.389415	0.391619	0.1332	0.220796	0.226848	0.02561	0.21712	0.08968	0.304196	0.029244	0.346432	1.27737	1.77623	1.70855	1.13651	0.279275	0.173288	0.058186
25201	712	1	25	2	18	0.82933	0.44139	0.74739	0.99263	0.135214	1.23236	1.74829	0.890291	2.34945	0.38198	0.389624	0.139428	0.212224	0.232673	0.027594	0.217932	0.080576	0.294622	0.026613	0.327925	1.23866	1.76042	1.70496	1.12112	0.273235	0.160901	0.067931
25201	712	1	25	2	19	0.84114	0.43418	0.73977	0.99539	0.131978	1.17065	1.71534	0.878509	2.30118	0.364486	0.367963	0.129882	0.205004	0.213503	0.021949	0.210246	0.080737	0.280865	0.027406	0.33357	1.23976	1.73773	1.67315	1.0948	0.26517	0.161351	0.053413
25201	712	1	25	2	20	0.87081	0.46267	0.75796	0.99964	0.130179	1.05492	1.63747	0.807327	2.18267	0.315558	0.333953	0.124115	0.183117	0.190978	0.021947	0.179053	0.073486	0.257502	0.024306	0.292134	1.11429	1.63372	1.57529	1.06078	0.338515	0.167474	0.057775
25201	712	1	25	2	21	0.84118	0.43958	0.74406	0.99036	0.12725	1.21731	1.74363	0.875449	2.33511	0.376786	0.377541	0.140359	0.210228	0.224196	0.022305	0.21588	0.080972	0.294655	0.027622	0.339175	1.24463	1.7563	1.68785	1.10494	0.270659	0.161276	0.053402
25203	732	2	25	1	1	0.7989	0.41434	0.68612	0.90329	0.102775	0.948254	1.51194	0.808873	2.09906	0.304234	0.309572	0.097693	0.170964	0.1863	0.02142	0.171896	0.062411	0.217019	0.019384	0.323276	1.10042	1.52692	1.47107	0.975388	0.249737	0.146088	0.070802
25203	732	2	25	1	2	0.79627	0.40741	0.65656	0.86816	0.095561	0.90764	1.46779	0.797603	2.04297	0.288327	0.298562	0.095686	0.16896	0.17267	0.019241	0.163826	0.061424	0.20688	0.017887	0.283463	1.07894	1.47708	1.42704	0.947189	0.241511	0.142227	0.053607
25203	732	2	25	1	3	0.81629	0.42393	0.6967	0.9105	0.104392	0.944956	1.5212	0.811686	2.0952	0.306398	0.30146	0.098533	0.176319	0.175132	0.022221	0.166671	0.066556	0.217432	0.020896	0.317584	1.10314	1.52984	1.45691	0.97569	0.244191	0.149538	0.058299
25203	732	2	25	1	4	0.79561	0.41715	0.69185	0.89145	0.106112	0.91915	1.4746	0.803782	2.06713	0.286916	0.298855	0.094539	0.164215	0.177513	0.019415	0.161567	0.061954	0.219063	0.019715	0.303357	1.09171	1.4879	1.4385	0.972224	0.248645	0.143898	0.056869
25203	732	2	25	1	5	0.80224	0.41822	0.6822	0.89967	0.107251	0.963614	1.51696	0.811112	2.11702	0.296547	0.313652	0.10762	0.172213	0.17851	0.02077	0.16825	0.069578	0.225176	0.020349	0.310104	1.12515	1.53248	1.47023	0.982965	0.24541	0.154712	0.060523
25203	732	2	25	1	6	0.80514	0.41955	0.68215	0.87463	0.108559	0.953529	1.51385	0.800003	2.08778	0.304585	0.300438	0.100541	0.176799	0.177014	0.021433	0.163715	0.065091	0.227663	0.020229	0.312021	1.08084	1.53095	1.45802	0.993463	0.242537	0.146741	0.062298
25203	732	2	25	1	7	0.81747	0.41897	0.71192	0.90227	0.114636	1.01453	1.54561	0.838651	2.15874	0.307064	0.340102	0.111189	0.185788	0.189179	0.020833	0.178639	0.071694	0.233898	0.021735	0.318916	1.15825	1.57335	1.49664	1.00382	0.248939	0.158158	0.061515
25203	732	2	25	1	8	0.78372	0.42351	0.67724	0.8989	0.101517	0.965303	1.50637	0.812403	2.08665	0.315181	0.304888	0.102392	0.182239	0.181141	0.019306	0.17049	0.065929	0.223371	0.019372	0.324895	1.09603	1.51265	1.45657	0.977307	0.247799	0.149156	0.062283
25203	732	2	25	1	9	0.80204	0.43568	0.67927	0.88939	0.112923	0.96925	1.50941	0.822102	2.10647	0.297259	0.325353	0.098054	0.175358	0.182371	0.020013	0.175113	0.068685	0.228925	0.019417	0.303597	1.10348	1.51909	1.4706	0.995157	0.263252	0.157588	0.056886
25203	732	2	25	1	10	0.7969	0.4337	0.66055	0.883	0.106664	0.933515	1.49749	0.792169	2.07686	0.299421	0.29742	0.102251	0.171299	0.174631	0.020385	0.16446	0.065208	0.213679	0.020451	0.310904	1.1012	1.50828	1.44204	0.972738	0.236812	0.152685	0.058422
25203	732	2	25	1	11	0.80571	0.42513	0.6848	0.91658	0.109364	0.946066	1.50462	0.806001	2.08521	0.2925	0.308021	0.099794	0.176245	0.173386	0.019693	0.164824	0.065303	0.225171	0.0206	0.307007	1.09567	1.52347	1.45177	0.986507	0.255199	0.152222	0.059624
25203	732	2	25	1	12	0.79311	0.43005	0.67832	0.89686	0.104805	0.959794	1.51252	0.814638	2.10097	0.299896	0.314902	0.103237	0.174651	0.181944	0.019663	0.170857	0.06678	0.221439	0.019887	0.303841	1.10597	1.53381	1.46326	0.977943	0.245688	0.152075	0.057294
25203	732	2	25	1	13	0.81444	0.42242	0.69769	0.90734	0.110607	0.977189	1.52054	0.824139	2.11211	0.305974	0.316063	0.106878	0.179156	0.177327	0.022896	0.172987	0.068746	0.22735	0.020783	0.306807	1.13072	1.53398	1.46718	0.988768	0.243443	0.154467	0.067841
25203	732	2	25	1	14	0.79591	0.4295	0.70464	0.91384	0.108121	0.962749	1.50339	0.816158	2.09353	0.305497	0.312225	0.100777	0.175247	0.180736	0.022241	0.174797	0.064102	0.223652	0.020115	0.310326	1.11385	1.51982	1.46123	0.983682	0.251866	0.157165	0.06717
25203	732	2	25	1	15	0.80567	0.42521	0.69036	0.90689	0.106221	0.915354	1.47679	0.793053	2.05929	0.289372	0.292018	0.099612	0.166096	0.171892	0.020673	0.158057	0.063817	0.214861	0.019485	0.308638	1.09256	1.4912	1.42676	0.969625	0.240261	0.150415	0.061298
25203	732	2	25	1	16	0.77394	0.38574	0.66013	0.87535	0.101611	0.919165	1.47917	0.796766	2.05383	0.287482	0.303073	0.095893	0.163073	0.175909	0.020876	0.171526	0.05842	0.214632	0.01732	0.283695	1.07976	1.48908	1.43196	0.949434	0.252906	0.154347	0.062795
25203	732	2	25	1	17	0.79269	0.42722	0.67249	0.90489	0.111547	0.944638	1.49186	0.813237	2.08044	0.301676	0.304492	0.102238	0.17429	0.17418	0.020037	0.171118	0.065986	0.217164	0.019059	0.301947	1.11072	1.50584	1.44427	0.959848	0.245803	0.162043	0.061905
25203	732	2	25	1	18	0.80055	0.42259	0.66891	0.87899	0.107326	0.936945	1.48205	0.806414	2.06864	0.286437	0.313883	0.097062	0.167064	0.176866	0.016992	0.1706	0.067962	0.22029	0.019212	0.300065	1.08316	1.50719	1.44497	0.965148	0.233863	0.158693	0.057872
25203	732	2	25	1	19	0.78748	0.42858	0.68162	0.90395	0.10665	0.982718	1.51807	0.816603	2.10414	0.325944	0.305463	0.108016	0.183892	0.184465	0.021304	0.175822	0.065331	0.222171	0.020497	0.30931	1.0959	1.5353	1.47411	0.969395	0.252907	0.153187	0.058722
25203	732	2	25	1	20	0.81645	0.43736	0.69042	0.89243	0.107172	0.961966	1.51556	0.817871	2.09752	0.309647	0.309442	0.10679	0.176107	0.183737	0.019757	0.169708	0.068798	0.215808	0.019999	0.304308	1.0994	1.53538	1.45175	0.967465	0.240536	0.153635	0.05908
25203	732	2	25	1	21	0.78723	0.42362	0.68462	0.88389	0.104427	0.959156	1.48311	0.814126	2.06394	0.300978	0.318465	0.103607	0.174205	0.181758	0.020223	0.174396	0.068058	0.217111	0.018938	0.292856	1.0939	1.49997	1.45334	0.967262	0.247437	0.156729	0.060845
25203	732	2	25	1	22	0.79781	0.43293	0.68094	0.93271	0.110278	0.983381	1.51747	0.827196	2.10203	0.310096	0.321071	0.107845	0.18099	0.186126	0.02025	0.17605	0.066769	0.2234	0.020741	0.30363	1.10434	1.53751	1.46352	0.970187	0.242694	0.155316	0.061078
25203	732	2	25	1	23	0.77826	0.41568	0.67843	0.89417	0.107628	0.926001	1.48417	0.788643	2.0586	0.295518	0.298711	0.095708	0.168906	0.173337	0.018594	0.165696	0.06676	0.216451	0.019349	0.30359	1.05063	1.50189	1.43139	0.976844	0.250414	0.153379	0.057095
25203	732	2	25	1	24	0.78714	0.42722	0.67193	0.8964	0.102198	0.950261	1.50372	0.806702	2.0926	0.294069	0.310334	0.100225	0.171727	0.178114	0.020853	0.170403	0.062528	0.226239	0.019367	0.310986	1.09846	1.51764	1.46433	0.983322	0.241452	0.147326	0.063317
25203	732	2	25	1	25	0.77778	0.41929	0.67697	0.86431	0.103764	0.919914	1.46296	0.799491	2.02955	0.288059	0.305936	0.097386	0.165752	0.172299	0.018968	0.170274	0.065922	0.209764	0.018589	0.278583	1.07062	1.47384	1.42576	0.956939	0.227936	0.15561	0.057998
25203	732	2	25	2	1	0.88059	0.46889	0.79162	1.04555	0.115383	NA	NA	NA	NA	NA	NA	NA	NA	NA	NA	NA	NA	NA	NA	NA	NA	NA	NA	NA	NA	NA	NA
25203	732	2	25	2	2	0.84882	0.45468	0.76474	1.02138	0.113443	1.21807	1.71378	0.905503	2.38336	0.374428	0.403743	0.129617	0.220715	0.219906	0.03094	0.22018	0.08521	0.285593	0.024915	0.331321	1.26021	1.72438	1.66691	1.10864	0.277924	0.186652	0.076926
25203	732	2	25	2	3	0.85546	0.45815	0.77576	1.02465	0.120052	1.22974	1.72547	0.926208	2.40622	0.379683	0.401929	0.132806	0.225408	0.220203	0.027881	0.219853	0.087002	0.290701	0.024377	0.33297	1.30186	1.74183	1.67215	1.10315	0.275962	0.185461	0.06899
25203	732	2	25	2	4	0.87274	0.45013	0.77884	1.05946	0.130061	1.29014	1.76493	0.926446	2.46149	0.393961	0.417956	0.139847	0.233387	0.229921	0.030855	0.225298	0.091586	0.310477	0.027484	0.35592	1.31475	1.77843	1.721	1.15352	0.283183	0.184381	0.078062
25203	732	2	25	2	5	0.8663	0.46713	0.79056	1.05595	0.121443	1.24055	1.72043	0.912267	2.4056	0.381604	0.404679	0.137867	0.22708	0.218042	0.028916	0.220313	0.090616	0.29095	0.025362	0.334396	1.28371	1.73058	1.66956	1.11927	0.276575	0.191048	0.073977
25203	732	2	25	2	6	0.85613	0.45348	0.7841	1.0251	0.107746	1.27787	1.73593	0.917185	2.43601	0.379324	0.419214	0.143677	0.226449	0.224529	0.030346	0.220306	0.095854	0.30747	0.02799	0.365586	1.29959	1.75168	1.69874	1.16139	0.281462	0.18596	0.07324
25203	732	2	25	2	7	0.87814	0.47006	0.80059	1.06021	0.126323	1.25934	1.74605	0.923429	2.43359	0.363471	0.43146	0.137783	0.225165	0.22502	0.029315	0.22037	0.093922	0.299926	0.026517	0.348279	1.28585	1.7603	1.70583	1.14826	0.276662	0.174912	0.068379
25203	732	2	25	2	8	0.87708	0.47052	0.78547	1.07151	0.123026	1.23224	1.72025	0.91637	2.40708	0.372795	0.406941	0.133161	0.223038	0.222745	0.026994	0.214951	0.090803	0.294944	0.024406	0.340281	1.28836	1.7361	1.67308	1.12721	0.274525	0.18435	0.06738
25203	732	2	25	2	9	0.83633	0.45126	0.76079	1.02156	0.114416	1.16763	1.68443	0.887843	2.34227	0.365778	0.370218	0.127902	0.215225	0.208736	0.024668	0.203147	0.083083	0.279754	0.024139	0.337018	1.26232	1.69685	1.6286	1.09185	0.267748	0.165783	0.060066
25203	732	2	25	2	10	0.87792	0.47461	0.77196	1.06345	0.120627	1.22383	1.71233	0.907959	2.39063	0.375361	0.404346	0.13174	0.218895	0.224305	0.027483	0.220358	0.087282	0.287909	0.024194	0.331911	1.27019	1.73289	1.67004	1.122	0.281391	0.181228	0.065086
25203	732	2	25	2	11	0.868	0.4672	0.79756	1.0627	0.121054	1.26438	1.76872	0.922186	2.43405	0.38478	0.422249	0.130038	0.235555	0.232388	0.025468	0.223422	0.088837	0.300752	0.026312	0.348793	1.30316	1.77775	1.71524	1.13275	0.276742	0.177685	0.068221
25203	732	2	25	2	12	0.87235	0.46293	0.78703	1.05249	0.131013	1.27003	1.7565	0.914651	2.44068	0.40118	0.404416	0.141058	0.229565	0.227782	0.02906	0.224708	0.09345	0.295771	0.027213	0.351077	1.29393	1.76723	1.70108	1.13646	0.273733	0.184493	0.074569
25203	732	2	25	2	13	0.8731	0.45813	0.80731	1.04217	0.130742	1.26996	1.76423	0.914484	2.43348	0.400963	0.397973	0.141739	0.231553	0.223821	0.031472	0.213822	0.096896	0.301402	0.027785	0.360806	1.28975	1.77824	1.70759	1.14774	0.25339	0.188349	0.069481
25203	732	2	25	2	14	0.88911	0.47126	0.81931	1.08799	0.123095	1.28424	1.7426	0.920298	2.45313	0.370595	0.432576	0.142928	0.224003	0.235972	0.029222	0.222078	0.090946	0.310804	0.027308	0.356844	1.30695	1.76206	1.7279	1.16903	0.279191	0.175848	0.076036
25203	732	2	25	2	15	0.86769	0.46412	0.77375	1.02501	0.126423	1.22177	1.72235	0.889133	2.38821	0.374057	0.401419	0.122126	0.216422	0.221267	0.02789	0.22285	0.085912	0.298346	0.026049	0.335128	1.23185	1.72977	1.67504	1.12363	0.283339	0.175955	0.072012
25203	732	2	25	2	16	0.84858	0.45115	0.78293	1.05359	0.122144	1.24313	1.74342	0.911454	2.40336	0.386694	0.4024	0.130144	0.227631	0.223425	0.028553	0.216323	0.091852	0.297196	0.026703	0.345031	1.28549	1.75427	1.69371	1.13178	0.274732	0.17936	0.070163
25203	732	2	25	2	17	0.85436	0.45693	0.78479	1.02474	0.123906	1.23067	1.73747	0.919633	2.41526	0.373678	0.412397	0.129274	0.226155	0.223243	0.028218	0.218076	0.089146	0.290233	0.025238	0.346345	1.27742	1.74941	1.68485	1.11384	0.272937	0.186071	0.073082
25203	732	2	25	2	18	0.89894	0.46652	0.80347	1.0827	0.128198	1.25554	1.7399	0.907941	2.42063	0.372351	0.412739	0.129639	0.219749	0.225227	0.029155	0.218881	0.090873	0.31223	0.027742	0.359293	1.27142	1.75754	1.68869	1.14688	0.280065	0.185754	0.069976
25203	732	2	25	2	19	0.89719	0.47694	0.8079	1.08807	0.135135	1.27401	1.73757	0.917049	2.43671	0.371719	0.423339	0.143537	0.221639	0.225937	0.030265	0.222306	0.093733	0.308677	0.026579	0.350392	1.30654	1.75326	1.70227	1.15398	0.269195	0.187667	0.075041
25203	732	2	25	2	20	0.87304	0.46413	0.79469	1.0559	0.127593	1.27273	1.74721	0.9291	2.44583	0.393608	0.416415	0.142289	0.224272	0.235042	0.029722	0.226576	0.093231	0.293949	0.026358	0.332677	1.29228	1.7675	1.71074	1.12656	0.268936	0.189769	0.073783
25203	732	2	25	2	21	0.8618	0.45382	0.77682	1.02636	0.130972	1.27048	1.7528	0.931155	2.43487	0.397893	0.415234	0.137474	0.232554	0.228874	0.029481	0.225469	0.095784	0.292938	0.026726	0.352225	1.29956	1.76624	1.6999	1.12431	0.273251	0.201224	0.082903
25203	732	2	25	2	22	0.85708	NA	0.74534	1.04069	0.12978	1.2631	1.7374	0.919317	2.43168	0.395676	0.408319	0.137082	0.231942	0.232788	0.027899	0.221017	0.089391	0.295259	0.025992	0.341063	1.30023	1.75547	1.69815	1.12461	0.272762	0.193332	0.075118
25203	732	2	25	2	23	0.86643	0.46302	0.78994	1.05555	0.123768	1.25752	1.74381	0.930421	2.43441	0.383568	0.419009	0.136572	0.228622	0.227909	0.02697	0.227143	0.090569	0.293471	0.02477	0.342353	1.27755	1.76703	1.70118	1.12783	0.286759	0.180684	0.071043
25203	732	2	25	2	24	0.8817	0.46519	0.8051	1.04753	0.125839	1.27971	1.7742	0.927648	2.46268	0.398826	0.410694	0.135815	0.232248	0.228842	0.031566	0.221702	0.093751	0.307137	0.027138	0.354459	1.30762	1.78609	1.71903	1.15395	0.270945	0.17933	0.071789
25203	732	2	25	2	25	0.86163	0.45426	0.78415	1.03542	0.123855	1.23588	1.7381	0.899605	2.41925	0.377133	0.404115	0.13635	0.219689	0.229309	0.02763	0.216314	0.087225	0.291646	0.025668	0.345782	1.28925	1.75365	1.68304	1.1205	0.269825	0.170349	0.069165
25205	774	1	25	1	1	0.81833	0.42136	0.69248	0.88726	0.115335	1.01122	1.52633	0.81726	2.06296	0.305459	0.330653	0.11835	0.175937	0.193904	0.021387	0.174549	0.069893	0.235426	0.021475	0.305365	1.06341	1.52931	1.48615	1.01981	0.24765	0.152919	0.0728
25205	774	1	25	1	2	0.81592	0.42521	0.68394	0.88867	0.110946	1.02214	1.55238	0.826888	2.06784	0.336042	0.314058	0.117096	0.191179	0.190483	0.021746	0.18004	0.066295	0.231559	0.023007	0.323338	1.07864	1.56503	1.48176	1.00529	0.201736	0.157274	0.068274
25205	774	1	25	1	3	0.76178	0.39314	0.64024	0.82959	0.093925	0.820271	1.36154	0.7367	1.85322	0.255645	0.264498	0.090607	0.144322	0.160808	0.016474	0.146332	0.05163	0.192873	0.016603	0.268528	0.963599	1.36621	1.32644	0.918987	0.230574	0.133792	0.061342
25205	774	1	25	1	4	0.79102	0.41511	0.66914	0.86863	0.113292	0.960554	1.5012	0.796202	2.02248	0.298224	0.307518	0.111819	0.171585	0.180197	0.021338	0.167112	0.064886	0.221142	0.021532	0.325026	1.06029	1.51199	1.45998	0.987307	0.235005	0.151067	0.066942
25205	774	1	25	1	5	0.79212	0.40358	0.6604	0.86653	0.101513	0.956053	1.50045	0.798218	2.01689	0.315715	0.293861	0.112787	0.177925	0.18265	0.020106	0.163252	0.06491	0.213606	0.019986	0.29371	1.06675	1.50353	1.44009	0.969444	0.229272	0.148323	0.064619
25205	774	1	25	1	6	0.82606	0.42048	0.68428	0.88686	0.111951	1.04151	1.55048	0.837196	2.09906	0.329344	0.328373	0.119409	0.197252	0.192493	0.021437	0.177443	0.06846	0.240134	0.024181	0.369599	1.11825	1.55631	1.50572	1.02472	0.171917	0.15343	0.069386
25205	774	1	25	1	7	0.79848	0.40454	0.66626	0.87816	0.107919	0.974938	1.50801	0.806512	2.02228	0.309551	0.313738	0.112118	0.178617	0.184788	0.019662	0.171755	0.067467	0.218763	0.020861	0.302501	1.05669	1.51453	1.45147	0.978931	0.251343	0.152957	0.066306
25205	774	1	25	1	8	0.82034	0.41995	0.68665	0.88599	0.111272	1.03654	1.54055	0.838665	2.07838	0.334727	0.320305	0.12059	0.189026	0.198136	0.022042	0.174984	0.070128	0.239983	0.021169	0.296771	1.09367	1.54611	1.48422	1.01418	0.245086	0.163729	0.069081
25205	774	1	25	1	9	0.81273	0.40227	0.67473	0.88637	0.110796	1.0063	1.53081	0.820673	2.06338	0.316393	0.318897	0.114845	0.178818	0.191259	0.020956	0.173434	0.070122	0.235088	0.021049	0.286392	1.07737	1.53726	1.48113	0.998591	0.262437	0.15834	0.066682
25205	774	1	25	1	10	0.82359	0.42236	0.68916	0.88453	0.114754	1.03522	1.54849	0.830852	2.08696	0.322043	0.328655	0.120402	0.186454	0.194913	0.021945	0.178004	0.068552	0.240974	0.022831	0.317935	1.10681	1.55879	1.49343	1.01444	0.245112	0.156359	0.066355
25205	774	1	25	1	11	0.8014	0.41568	0.68137	0.87414	0.111164	0.933807	1.4861	0.786467	1.994	0.289189	0.301553	0.107434	0.168402	0.181716	0.018785	0.159744	0.061433	0.214486	0.02098	0.304819	1.03175	1.49106	1.43745	0.963995	0.215236	0.148456	0.059546
25205	774	1	25	1	12	0.82188	0.41198	0.67784	0.89031	0.110739	1.01406	1.54294	0.826929	2.06654	0.327667	0.317563	0.113522	0.192057	0.191037	0.022138	0.174449	0.064839	0.234089	0.021299	0.302755	1.08703	1.55215	1.48385	1.0008	0.231398	0.148102	0.067486
25205	774	1	25	1	13	0.80065	0.40986	0.67964	0.88169	0.111011	0.968976	1.50274	0.803919	2.02527	0.31989	0.292417	0.112218	0.177404	0.185361	0.019911	0.166443	0.062499	0.225983	0.018389	0.278435	1.06721	1.50657	1.44318	0.982379	0.238567	0.150557	0.065288
25205	774	1	25	1	14	0.83046	0.41419	0.69021	0.90264	0.119116	1.03255	1.55494	0.823626	2.09458	0.313165	0.339188	0.117682	0.185433	0.190012	0.022625	0.183103	0.071335	0.240357	0.022336	0.307826	1.08215	1.55681	1.50802	1.0234	0.145922	0.16131	0.066432
25205	774	1	25	1	15	0.84491	0.41669	0.70452	0.92268	0.116353	1.01998	1.54961	0.820706	2.0807	0.32381	0.318836	0.118738	0.183941	0.190721	0.021234	0.177031	0.069311	0.237854	0.020652	0.299832	1.08027	1.55262	1.4974	1.00556	0.265888	0.153637	0.06395
25205	774	1	25	1	16	0.80689	0.41893	0.69308	0.89326	0.111788	1.00883	1.53543	0.821555	2.06739	0.323022	0.312414	0.115914	0.183811	0.192513	0.022244	0.172066	0.064252	0.235404	0.021589	0.310415	1.08893	1.54444	1.47261	1.00621	0.24966	0.158278	0.073107
25205	774	1	25	1	17	0.8168	0.41591	0.68167	0.89	0.114598	1.05021	1.55414	0.844699	2.0893	0.349931	0.32446	0.118184	0.202327	0.195837	0.019654	0.183903	0.07218	0.235954	0.021758	0.304798	1.09212	1.55904	1.49531	1.0013	0.305611	0.165296	0.062495
25205	774	1	25	1	18	0.82147	0.43546	0.69495	0.90723	0.119399	1.048	1.55161	0.829978	2.08699	0.332772	0.327141	0.122697	0.191731	0.196547	0.023022	0.179689	0.068515	0.244767	0.020523	0.30683	1.08482	1.5602	1.50135	1.02411	0.205609	0.152706	0.070454
25205	774	1	25	1	19	0.79506	0.40601	0.65143	0.86317	0.108446	0.933197	1.4908	0.781792	2.00362	0.304864	0.290795	0.101403	0.177761	0.176444	0.021253	0.158634	0.060872	0.215451	0.020983	0.306979	1.04505	1.49915	1.44561	0.979686	0.219259	0.141623	0.055255
25205	774	1	25	1	20	0.79631	0.42043	0.68799	0.86881	0.111051	0.973812	1.50665	0.804981	2.03377	0.307872	0.3117	0.107877	0.180367	0.180526	0.019727	0.172026	0.066097	0.225466	0.020708	0.306624	1.04437	1.50902	1.46098	0.991484	0.24631	0.161336	0.064132
25205	774	1	25	1	21	0.79591	0.41179	0.6616	0.87535	0.110279	0.988974	1.53364	0.805712	2.06634	0.322314	0.303094	0.109915	0.184884	0.185214	0.021359	0.172329	0.06085	0.232458	0.021098	0.306974	1.08049	1.53927	1.47873	1.01786	0.260797	0.149907	0.061501
25205	774	1	25	1	22	0.79699	0.42733	0.68659	0.8559	0.113323	0.982498	1.51245	0.808953	2.04588	0.305861	0.309365	0.116945	0.175719	0.183841	0.022071	0.16996	0.063381	0.229731	0.020756	0.299992	1.08502	1.52001	1.4622	1.00112	0.264922	0.150572	0.070656
25205	774	1	25	1	23	0.81998	0.42163	0.7003	0.9011	0.118121	1.02064	1.56015	0.816774	2.09095	0.32619	0.323336	0.112923	0.190383	0.194378	0.022277	0.175158	0.066441	0.236448	0.022139	0.316597	1.07916	1.56152	1.50621	1.02937	0.27815	0.147272	0.059211
25205	774	1	25	1	24	0.81963	0.42238	0.72726	0.88459	0.115444	1.01604	1.55026	0.819907	2.08965	0.326935	0.316143	0.113052	0.185179	0.195266	0.020882	0.175236	0.065568	0.23871	0.021208	0.305497	1.10083	1.55628	1.49679	1.02223	0.233299	0.150632	0.064119
25205	774	1	25	1	25	0.79978	0.41803	0.69878	0.86211	0.114451	NA	NA	NA	NA	NA	NA	NA	NA	NA	NA	NA	NA	NA	NA	NA	NA	NA	NA	NA	NA	NA	NA
25205	774	1	25	2	1	0.91185	0.4849	0.7849	1.01751	0.149108	1.37054	1.80041	0.935391	2.43754	0.392931	0.455044	0.157855	0.23806	0.247273	0.028585	0.238586	0.094597	0.336153	0.028762	0.359914	1.28145	1.80504	1.7607	1.19415	0.30924	0.189273	0.074981
25205	774	1	25	2	2	0.88972	0.47944	0.79705	1.02861	0.139544	1.3532	1.78801	0.929562	2.4242	0.399053	0.449069	0.150096	0.232772	0.25188	0.031568	0.232629	0.098111	0.325653	0.029673	0.36225	1.27366	1.79765	1.7467	1.18347	0.278702	0.192541	0.078814
25205	774	1	25	2	3	0.92639	0.48388	0.80864	1.02488	0.143017	1.37487	1.79203	0.945989	2.43089	0.418886	0.436567	0.16364	0.239937	0.252671	0.030793	0.236885	0.094272	0.327267	0.028789	0.351826	1.27607	1.79963	1.75479	1.19371	0.276076	0.193513	0.076963
25205	774	1	25	2	4	0.88721	0.46337	0.77169	1.00611	0.132382	1.31785	1.76278	0.931292	2.38114	0.391888	0.440398	0.15599	0.236137	0.244061	0.029802	0.232293	0.088792	0.301442	0.028712	0.344613	1.26008	1.76474	1.71991	1.15029	0.283409	0.178137	0.075998
25205	774	1	25	2	5	0.91705	0.47236	0.80651	1.03596	0.137451	1.33751	1.78475	0.914862	2.41707	0.39389	0.423664	0.159301	0.228484	0.239961	0.030211	0.228203	0.089886	0.330925	0.030171	0.36314	1.28484	1.78783	1.73856	1.19379	0.285118	0.184207	0.076569
25205	774	1	25	2	6	0.87561	0.46616	0.78227	0.98871	0.137711	1.29086	1.74757	0.901781	2.3678	0.386191	0.416342	0.146266	0.227136	0.236248	0.027638	0.22137	0.089158	0.312748	0.029111	0.343492	1.238	1.75418	1.70437	1.16992	0.29702	0.183105	0.069314
25205	774	1	25	2	7	0.89756	0.4832	0.77708	1.01503	0.138813	NA	NA	NA	NA	NA	NA	NA	NA	NA	NA	NA	NA	NA	NA	NA	NA	NA	NA	NA	NA	NA	NA
25205	774	1	25	2	8	0.89802	0.46279	0.79769	1.00329	0.136438	1.36828	1.79603	0.927169	2.42923	0.410528	0.440915	0.153825	0.240222	0.250085	0.034265	0.230069	0.095816	0.33088	0.032288	0.372519	1.28093	1.80225	1.74649	1.19739	0.276629	0.196229	0.082505
25205	774	1	25	2	9	0.8864	0.46291	0.77471	1.00294	0.132377	1.34323	1.7767	0.933099	2.40682	0.399392	0.435925	0.157238	0.230788	0.244562	0.031809	0.231715	0.095495	0.319478	0.031151	0.371207	1.25887	1.77932	1.73302	1.18522	0.290867	0.189016	0.080841
25205	774	1	25	2	10	0.89136	0.45764	0.76249	0.99746	0.130858	1.35753	1.78358	0.92814	2.41883	0.408543	0.444167	0.154446	0.237195	0.248477	0.028481	0.239001	0.098565	0.32253	0.027689	0.346245	1.26518	1.7941	1.7412	1.18148	0.271135	0.197009	0.076542
25205	774	1	25	2	11	0.87826	0.44976	0.75957	1.00679	0.13317	1.29504	1.73922	0.916971	2.36367	0.387881	0.422379	0.145666	0.225557	0.238631	0.028193	0.226442	0.090539	0.311052	0.027606	0.340546	1.24093	1.74978	1.69663	1.15762	0.299555	0.186568	0.078052
25205	774	1	25	2	12	0.88736	0.463	0.76684	1.01704	0.140362	1.32722	1.76232	0.930235	2.39646	0.37539	0.447874	0.154888	0.226213	0.240502	0.028783	0.236727	0.090079	0.319949	0.028963	0.354961	1.26452	1.7699	1.73009	1.16637	0.275991	0.186273	0.081248
25205	774	1	25	2	13	0.89564	0.46611	0.79281	1.01581	0.138018	1.32423	1.76673	0.924174	2.39205	0.391277	0.43375	0.154496	0.228741	0.24387	0.030017	0.2321	0.089272	0.315462	0.029269	0.350003	1.26687	1.77117	1.71979	1.1655	0.261275	0.188722	0.082943
25205	774	1	25	2	14	0.88939	0.4608	0.7732	0.9921	0.131617	1.29199	1.73599	0.914523	2.35229	0.395043	0.410144	0.148827	0.224207	0.236483	0.030449	0.221472	0.09169	0.310348	0.027376	0.336232	1.23501	1.74067	1.69415	1.14491	0.29234	0.185549	0.076128
25205	774	1	25	2	15	0.89408	0.46807	0.79021	0.99506	0.1353	1.32916	1.76457	0.922207	2.38736	0.388752	0.438517	0.154214	0.227503	0.244228	0.030836	0.231514	0.092181	0.318697	0.02873	0.353975	1.25269	1.77188	1.72037	1.17048	0.268312	0.181098	0.08182
25205	774	1	25	2	16	0.89308	0.46397	0.78347	1.00321	0.141983	1.32167	1.76223	0.934468	2.38104	0.390914	0.439258	0.155535	0.227413	0.245095	0.030925	0.236281	0.089718	0.308547	0.027059	0.337824	1.24588	1.76273	1.71759	1.15403	0.275694	0.189686	0.083644
25205	774	1	25	2	17	0.89839	0.47577	0.77974	1.00777	0.132166	1.37918	1.8003	0.941556	2.44491	0.42296	0.444565	0.159339	0.244636	0.25251	0.031383	0.236176	0.101324	0.324142	0.028587	0.349243	1.30455	1.80673	1.74961	1.20387	0.280457	0.187636	0.077086
25205	774	1	25	2	18	0.88762	0.47462	0.75882	1.00815	0.129504	1.34581	1.77121	0.930011	2.39379	0.410436	0.438261	0.152045	0.239346	0.252056	0.028499	0.232441	0.095335	0.315602	0.029352	0.354564	1.24387	1.77595	1.72642	1.17243	0.281855	0.188115	0.077419
25205	774	1	25	2	19	0.8915	0.48729	0.80521	0.96889	0.138707	1.36126	1.79877	0.932203	2.42991	0.405414	0.444808	0.161206	0.237031	0.244936	0.030566	0.235981	0.100267	0.31777	0.031892	0.365981	1.28894	1.79401	1.73612	1.17402	0.269354	0.198321	0.078673
25205	774	1	25	2	20	0.88892	0.4702	0.75504	1.01223	0.135085	1.33448	1.77903	0.920146	2.40628	0.39887	0.428666	0.157933	0.231479	0.241652	0.028528	0.229296	0.095375	0.319177	0.029911	0.360209	1.26014	1.78271	1.72361	1.18376	0.275945	0.18927	0.074319
25205	774	1	25	2	21	0.89871	0.46925	0.7891	1.00359	0.129813	1.32338	1.77174	0.9213	2.3973	0.392644	0.430903	0.153212	0.231197	0.238903	0.02935	0.230754	0.092547	0.317391	0.029008	0.349942	1.25964	1.77527	1.73327	1.17269	0.283078	0.192462	0.078673
25205	774	1	25	2	22	0.89612	0.46742	0.79105	1.01611	0.138814	1.33634	1.76922	0.934175	2.39644	0.389889	0.43773	0.157694	0.228484	0.238617	0.030174	0.236268	0.093038	0.323434	0.027588	0.35643	1.2583	1.77826	1.73028	1.1744	0.293702	0.186089	0.07925
25205	774	1	25	2	23	0.8711	0.45393	0.7626	0.98466	0.12965	1.27806	1.71711	0.911735	2.33604	0.359163	0.421762	0.157249	0.210572	0.227088	0.028042	0.227174	0.087006	0.308738	0.030831	0.373173	1.24094	1.72357	1.689	1.15497	0.230267	0.178326	0.078691
25205	774	1	25	2	24	0.91848	0.48015	0.82619	NA	0.137982	1.35899	1.79587	0.927248	2.42296	0.40735	0.441769	0.156458	0.238307	0.248943	0.031752	0.234926	0.094424	0.322102	0.031278	0.360123	1.293	1.79939	1.74387	1.18311	0.29282	0.190028	0.080743
25205	774	1	25	2	25	0.88717	0.47445	0.7895	1.01895	0.133599	1.30229	1.76259	0.909401	2.37486	0.404258	0.411916	0.151269	0.231377	0.238075	0.028503	0.224946	0.092346	0.305331	0.029415	0.355753	1.26647	1.76696	1.70783	1.15104	0.290018	0.176984	0.07579
25206	786	2	25	1	1	0.79206	0.44392	0.6588	0.90259	0.111156	0.967187	1.5514	0.788878	2.07157	0.319191	0.294541	0.109841	0.176267	0.176449	0.019895	0.169002	0.071393	0.220284	0.023117	0.309031	1.11505	1.56489	1.48816	0.985368	0.231137	0.164273	0.058832
25206	786	2	25	1	2	0.78969	0.43645	0.65796	0.88483	0.113574	0.910401	1.50277	0.77858	2.01817	0.306376	0.283138	0.09467	0.170797	0.1695	0.017156	0.166049	0.065138	0.206458	0.019413	0.277076	1.08757	1.50599	1.4505	0.960959	0.234715	0.145548	0.054436
25206	786	2	25	1	3	0.7818	0.42282	0.64603	0.85203	0.108523	0.885179	1.48255	0.773916	1.97677	0.29366	0.267309	0.094333	0.163548	0.162358	0.018015	0.160239	0.055771	0.210998	0.018756	0.276024	1.06911	1.49354	1.42341	0.938306	0.237904	0.142207	0.054076
25206	786	2	25	1	4	0.77875	0.43261	0.661	0.88304	0.107745	0.898193	1.47765	0.781951	1.97728	0.299142	0.279872	0.09821	0.167643	0.166081	0.018107	0.164321	0.06218	0.202984	0.01804	0.291312	1.0544	1.49042	1.43563	0.931903	0.238818	0.146816	0.057755
25206	786	2	25	1	5	0.77777	0.42695	0.6556	0.87609	0.107353	0.856026	1.4774	0.75677	1.96581	0.275749	0.27484	0.08925	0.155491	0.158135	0.014885	0.160068	0.061469	0.196731	0.019096	0.300232	1.04252	1.48824	1.42223	0.93785	0.20739	0.141482	0.048944
25206	786	2	25	1	6	0.78318	0.43195	0.65239	0.87496	0.111056	0.877665	1.47544	0.766237	1.97713	0.287007	0.2777	0.091911	0.163372	0.164129	0.016542	0.16115	0.058597	0.202101	0.019018	0.286993	1.06318	1.48157	1.42624	0.939259	0.229827	0.141211	0.050161
25206	786	2	25	1	7	0.79773	0.44422	0.68652	0.88546	0.106074	0.917695	1.49701	0.783954	2.01112	0.298237	0.285975	0.102454	0.168579	0.166311	0.018715	0.167068	0.062763	0.210822	0.020088	0.276204	1.07913	1.50986	1.45161	0.962603	0.237245	0.148927	0.056317
25206	786	2	25	1	8	0.78736	0.43265	0.64268	0.8377	0.105886	0.896263	1.47689	0.777144	1.9753	0.298919	0.275421	0.100807	0.167258	0.16671	0.017724	0.162072	0.060224	0.201233	0.019913	0.289799	1.05614	1.49101	1.42645	0.93481	0.231597	0.145029	0.058449
25206	786	2	25	1	9	0.79297	0.44539	0.66673	0.88531	0.104197	0.884493	1.45085	0.768589	1.95384	0.278458	0.280212	0.10008	0.161216	0.157556	0.0163	0.161679	0.061412	0.205257	0.020092	0.284963	1.04323	1.46748	1.41389	0.938427	0.233615	0.148773	0.057663
25206	786	2	25	1	10	0.78362	0.43983	0.66304	0.89302	0.103735	0.933248	1.493	0.792777	2.01032	0.30657	0.287467	0.106862	0.170018	0.172487	0.018154	0.166969	0.065636	0.212398	0.019949	0.266988	1.08484	1.50446	1.45	0.953815	0.233838	0.152432	0.057763
25206	786	2	25	1	11	0.77879	0.43357	0.64653	0.89882	0.105798	0.924511	1.48703	0.778418	2.01556	0.293696	0.291716	0.105201	0.163684	0.173373	0.017995	0.164088	0.065851	0.212706	0.021139	0.296275	1.08089	1.49764	1.44963	0.968575	0.234933	0.155167	0.062783
25206	786	2	25	1	12	0.78022	0.42714	0.64389	0.89024	0.108678	0.914901	1.48679	0.778252	1.99961	0.294955	0.284524	0.107074	0.164845	0.169118	0.016475	0.164448	0.064434	0.207395	0.020884	0.29312	1.08752	1.4963	1.43645	0.945624	0.233176	0.149995	0.057694
25206	786	2	25	1	13	0.79	0.4353	0.65837	0.88997	0.111381	0.91917	1.47848	0.786126	1.99822	0.290068	0.294317	0.106682	0.163128	0.169782	0.016896	0.16787	0.066189	0.207979	0.019897	0.289387	1.06955	1.49335	1.44278	0.952631	0.23387	0.157318	0.056129
25206	786	2	25	1	14	0.76615	0.41562	0.63395	0.86748	0.103672	0.820359	1.41462	0.740061	1.89412	0.2647	0.258232	0.094913	0.147747	0.150427	0.017319	0.149173	0.057465	0.18373	0.018564	0.264713	1.01387	1.429	1.36318	0.912568	0.225959	0.136236	0.060269
25206	786	2	25	1	15	0.79952	0.44028	0.68044	0.87874	0.10606	0.938919	1.50994	0.783377	2.03076	0.309694	0.286153	0.107607	0.170769	0.173009	0.018038	0.165311	0.068164	0.214197	0.021282	0.300734	1.09152	1.52998	1.46399	0.97246	0.235166	0.155042	0.055976
25206	786	2	25	1	16	0.77956	0.43186	0.64897	0.86982	0.10817	0.903112	1.4827	0.78207	1.99011	0.298295	0.27781	0.10187	0.168174	0.163104	0.017212	0.164161	0.063191	0.203959	0.020943	0.292332	1.09278	1.4949	1.42737	0.932732	0.225545	0.143761	0.050881
25206	786	2	25	1	17	0.80298	0.43767	0.67744	0.87714	0.110988	0.931104	1.49297	0.786697	2.01022	0.29573	0.295786	0.107272	0.168097	0.169396	0.018747	0.169307	0.065327	0.211493	0.020813	0.2904	1.06386	1.50212	1.44958	0.960721	0.239356	0.15232	0.060186
25206	786	2	25	1	18	0.7886	0.43987	0.66359	0.88498	0.111327	0.914392	1.4976	0.780956	2.00882	0.305515	0.279118	0.10449	0.165695	0.170225	0.01807	0.163256	0.066637	0.203544	0.021695	0.297296	1.07919	1.50925	1.44742	0.948497	0.22757	0.154899	0.055029
25206	786	2	25	1	19	0.78154	0.43534	0.66266	0.8988	0.103437	0.917746	1.48998	0.784243	1.99647	0.305015	0.28871	0.100461	0.171836	0.17352	0.016802	0.165253	0.065481	0.203799	0.019668	0.258791	1.05415	1.49433	1.44038	0.942597	0.235786	0.149729	0.055935
25206	786	2	25	1	20	0.78508	0.42507	0.66333	0.85148	0.102537	0.859487	1.45802	0.74864	1.95687	0.272507	0.277228	0.089732	0.157817	0.157811	0.016816	0.153434	0.062931	0.199387	0.020305	0.26863	1.05148	1.46459	1.40686	0.935009	0.230275	0.148652	0.051212
25206	786	2	25	1	21	0.80039	0.44089	0.67634	0.90988	0.111694	0.925281	1.50335	0.782284	2.01822	0.308209	0.282385	0.101127	0.169382	0.170581	0.017825	0.167961	0.064062	0.213312	0.020298	0.278466	1.09028	1.50994	1.44992	0.961928	0.231094	0.151811	0.056902
25206	786	2	25	1	22	0.78081	0.44266	0.653	0.88113	0.104702	0.895049	1.48624	0.781152	2.00024	0.283284	0.293924	0.095715	0.161488	0.168016	0.017884	0.164341	0.064601	0.202006	0.019932	0.280715	1.07471	1.49932	1.44411	0.953711	0.236055	0.14882	0.056148
25206	786	2	25	1	23	0.77291	0.42375	0.63964	0.87969	0.10153	0.875778	1.47031	0.755363	1.96972	0.292648	0.271244	0.09501	0.16001	0.168978	0.01629	0.155849	0.062256	0.197475	0.019407	0.293808	1.04214	1.47339	1.4178	0.934013	0.226137	0.145039	0.057983
25206	786	2	25	1	24	0.78569	0.43537	0.66772	0.85859	0.107852	0.907787	1.49403	0.783163	2.00772	0.292113	0.284014	0.102825	0.161349	0.165659	0.01939	0.167607	0.061715	0.208666	0.019968	0.276313	1.08004	1.49619	1.44352	0.948811	0.23498	0.150235	0.059782
25206	786	2	25	1	25	0.79294	0.42544	0.67564	0.8965	0.111673	0.963801	1.53865	0.80245	2.06051	0.317591	0.304269	0.108016	0.180536	0.178699	0.020611	0.171741	0.069384	0.211878	0.022019	0.296829	1.09571	1.55233	1.48795	0.971472	0.240232	0.157924	0.064912
25206	786	2	25	2	1	0.84353	0.46996	0.75043	0.99997	0.117496	1.19083	1.70733	0.873292	2.29201	0.394748	0.364885	0.130062	0.213797	0.212669	0.026233	0.213678	0.092388	0.27454	0.026375	0.342181	1.2034	1.71307	1.65786	1.08868	0.24343	0.188477	0.069176
25206	786	2	25	2	2	0.85886	0.46397	0.76697	1.01729	0.124785	1.21712	1.74176	0.882617	2.34434	0.36787	0.400068	0.13664	0.213051	0.21633	0.028142	0.217779	0.090733	0.284439	0.027787	0.333419	1.25846	1.74786	1.69173	1.10851	0.258393	0.174513	0.069598
25206	786	2	25	2	3	0.84527	0.47492	0.75957	1.01546	0.124236	1.21899	1.72873	0.890351	2.334	0.373629	0.401834	0.134481	0.21834	0.219436	0.028093	0.219143	0.089278	0.28294	0.026204	0.33154	1.24835	1.74039	1.69648	1.11808	0.258173	0.179921	0.068661
25206	786	2	25	2	4	0.85302	0.48022	0.76392	1.0287	0.124076	1.21389	1.74767	0.890122	2.35048	0.398339	0.374954	0.136908	0.219965	0.222859	0.025093	0.219832	0.084511	0.276215	0.027473	0.337631	1.28291	1.75796	1.70595	1.10002	0.26182	0.164435	0.058656
25206	786	2	25	2	5	0.85944	0.47768	0.76446	1.01477	0.121238	1.24228	1.73325	0.907162	2.3447	0.388613	0.413305	0.1311	0.226376	0.226791	0.028283	0.229884	0.089378	0.285331	0.023964	0.32748	1.25931	1.74802	1.69709	1.11549	0.281121	0.188663	0.065924
25206	786	2	25	2	6	0.82839	0.46027	0.74583	0.99535	0.125329	1.16582	1.69507	0.869062	2.27616	0.360087	0.383773	0.128014	0.208553	0.213496	0.025279	0.208946	0.08682	0.268595	0.025389	0.328827	1.20773	1.70795	1.65783	1.07661	0.266086	0.176986	0.070131
25206	786	2	25	2	7	0.85025	0.47625	0.76339	1.00323	0.130966	1.21662	1.74483	0.881584	2.35259	0.383634	0.389513	0.127185	0.216709	0.222508	0.023768	0.217826	0.091366	0.289912	0.026279	0.335437	1.25695	1.75148	1.70174	1.12343	0.253499	0.181294	0.063388
25206	786	2	25	2	8	0.85318	0.46736	0.74055	1.02813	0.121071	1.23541	1.7552	0.90055	2.35887	0.393922	0.394031	0.134721	0.219438	0.22709	0.025771	0.223817	0.090759	0.285241	0.02723	0.342298	1.2759	1.76251	1.71025	1.11019	0.263626	0.180542	0.065086
25206	786	2	25	2	9	0.86507	0.47814	0.77252	1.04378	0.128336	1.24662	1.76916	0.895803	2.38343	0.399736	0.394417	0.135675	0.223675	0.224513	0.029094	0.220593	0.095123	0.290073	0.027105	0.337583	1.26715	1.77544	1.71864	1.1361	0.272026	0.189747	0.074049
25206	786	2	25	2	10	0.87446	0.48438	0.76697	1.04347	0.126399	1.23918	1.75971	0.888178	2.36919	0.386106	0.398316	0.137285	0.222021	0.218932	0.025845	0.22017	0.096076	0.289558	0.027804	0.343305	1.26531	1.7641	1.70947	1.13147	0.263902	0.188444	0.065524
25206	786	2	25	2	11	0.8414	0.47275	0.74297	1.01324	0.124234	1.21728	1.74596	0.894413	2.34101	0.389834	0.38271	0.135982	0.21813	0.222958	0.026012	0.217291	0.08726	0.279754	0.029406	0.333816	1.26599	1.7521	1.69141	1.10123	0.25616	0.177049	0.069431
25206	786	2	25	2	12	0.84902	0.47897	0.74876	1.03789	0.128228	1.21705	1.73798	0.897501	2.33642	0.387698	0.390613	0.135471	0.2239	0.224763	0.025734	0.213643	0.089392	0.274646	0.028682	0.340153	1.26378	1.75185	1.68517	1.10171	0.246814	0.178377	0.07178
25206	786	2	25	2	13	0.84199	0.46988	0.7694	1.01463	0.125917	1.22679	1.71782	0.899364	2.32057	0.376676	0.397607	0.13764	0.22063	0.213271	0.028529	0.217756	0.092673	0.287224	0.02746	0.331388	1.24493	1.72551	1.67698	1.10583	0.245138	0.187362	0.068124
25206	786	2	25	2	14	0.83857	0.48564	0.76108	NA	0.117963	1.17972	1.72071	0.878331	2.30755	0.386037	0.358452	0.13229	0.21083	0.215746	0.023488	0.210015	0.082897	0.277223	0.025582	0.331577	1.26224	1.73011	1.66476	1.08458	0.250823	0.168698	0.060095
25206	786	2	25	2	15	0.87273	0.48839	0.77293	1.00271	0.130156	1.19451	1.73233	0.868725	2.32925	0.369473	0.394331	0.122907	0.210115	0.222787	0.023629	0.218053	0.087758	0.280876	0.026961	0.329803	1.23784	1.74325	1.6848	1.10753	0.260802	0.182729	0.062659
25206	786	2	25	2	16	0.8526	0.47015	0.77334	1.0055	0.126699	1.25081	1.77283	0.908489	2.37886	0.400972	0.404399	0.134541	0.230803	0.229437	0.025356	0.224543	0.094158	0.284318	0.02626	0.345873	1.27922	1.78268	1.71323	1.12353	0.269572	0.184121	0.072327
25206	786	2	25	2	17	0.83458	0.4566	0.74531	1.00468	0.122027	1.16693	1.72208	0.866467	2.3062	0.362932	0.370875	0.136232	0.208278	0.211684	0.025605	0.204599	0.082561	0.270686	0.02579	0.301626	1.24721	1.72663	1.66202	1.09539	0.258513	0.166721	0.063891
25206	786	2	25	2	18	0.87146	0.49216	0.77685	1.06301	0.126056	1.18965	1.73718	0.873697	2.32969	0.3836	0.370638	0.128434	0.213005	0.222215	0.023825	0.210933	0.083369	0.280016	0.026519	0.311566	1.25894	1.74572	1.68157	1.10116	0.267876	0.174673	0.065556
25206	786	2	25	2	19	0.8549	0.47789	0.75751	1.04431	0.127266	1.24817	1.77408	0.91209	2.38044	0.410618	0.391954	0.134834	0.228868	0.229994	0.028335	0.222023	0.091983	0.283538	0.027407	0.343648	1.29371	1.78629	1.72362	1.13228	0.269285	0.18266	0.071117
25206	786	2	25	2	20	0.86495	0.4889	0.75857	1.02441	0.130539	1.1767	1.71903	0.856482	2.31733	0.375488	0.363759	0.128503	0.210822	0.210103	0.026469	0.21048	0.081084	0.282975	0.026076	0.320746	1.24678	1.72215	1.67699	1.10448	0.260098	0.171639	0.069618
25206	786	2	25	2	21	0.83224	0.48204	0.75347	1.00351	0.124103	1.19082	1.73584	0.862008	2.32615	0.378489	0.377894	0.129517	0.213726	0.211433	0.027759	0.209991	0.092248	0.277424	0.027326	0.334299	1.24496	1.74282	1.68669	1.11116	0.25814	0.169069	0.066453
25206	786	2	25	2	22	0.86669	0.47606	0.76207	1.01754	0.130286	1.227	1.73914	0.894728	2.34613	0.388275	0.398581	0.134354	0.222051	0.223929	0.027859	0.216407	0.095281	0.278876	0.026805	0.3289	1.26842	1.74653	1.69341	1.10598	0.247854	0.180452	0.07672
25206	786	2	25	2	23	0.85224	0.47399	0.75244	1.02778	0.130987	1.19679	1.72592	0.872663	2.32051	0.364452	0.396579	0.131576	0.211499	0.215014	0.027361	0.21288	0.093691	0.2761	0.028054	0.341291	1.24443	1.72971	1.68368	1.10592	0.255297	0.186069	0.071003
25206	786	2	25	2	24	0.84478	0.47474	0.75953	1.01952	0.120802	1.18227	1.70205	0.88445	2.29812	0.350563	0.403306	0.129492	0.209772	0.21372	0.025188	0.214509	0.090031	0.272164	0.0267	0.332219	1.22681	1.70886	1.66573	1.09213	0.261854	0.182625	0.06732
25206	786	2	25	2	25	0.84414	0.47561	0.7567	NA	0.125279	1.16287	1.67461	0.836073	2.26664	0.353552	0.371002	0.128797	0.200637	0.197965	0.026173	0.208542	0.0905	0.282055	0.027566	0.33207	1.18201	1.67615	1.63901	1.11039	0.263965	0.187986	0.07005
25208	820	4	25	1	1	NA	NA	NA	NA	NA	NA	NA	NA	NA	NA	NA	NA	NA	NA	NA	NA	NA	NA	NA	NA	NA	NA	NA	NA	NA	NA	NA
25208	820	4	25	1	2	0.78486	0.43405	0.66709	0.89655	0.107531	0.917257	1.48743	0.779081	1.99631	0.295772	0.295959	0.099542	0.167013	0.183179	0.019427	0.158561	0.062691	0.209524	0.01665	0.280933	1.05892	1.49367	1.44007	0.947272	0.234841	0.139964	0.060887
25208	820	4	25	1	3	0.76936	0.4072	0.65585	0.86009	0.105718	0.87535	1.46491	0.747879	1.96031	0.288237	0.28315	0.081999	0.157183	0.17127	0.018148	0.158917	0.065023	0.203658	0.01842	0.286318	1.03843	1.47256	1.42427	0.932145	0.214378	0.144387	0.05513
25208	820	4	25	1	4	0.77803	0.42654	0.64433	0.87899	0.103108	0.880205	1.44664	0.762862	1.94711	0.281288	0.279731	0.094606	0.157198	0.165995	0.019313	0.153057	0.064544	0.206297	0.018303	0.292757	1.03127	1.45835	1.4062	0.939937	0.217739	0.14283	0.057016
25208	820	4	25	1	5	0.78118	0.42885	0.65328	0.87403	0.107501	0.927649	1.50045	0.792545	1.99995	0.30249	0.30576	0.095131	0.173827	0.182879	0.01882	0.168049	0.063799	0.204966	0.019137	0.287183	1.06715	1.5107	1.44456	0.931322	0.245199	0.149432	0.062259
25208	820	4	25	1	6	0.76041	0.41415	0.64407	0.86498	0.100005	0.888559	1.46765	0.761246	1.95904	0.284323	0.28983	0.091975	0.163539	0.169494	0.01983	0.161289	0.059174	0.204519	0.017919	0.289535	1.03673	1.47953	1.41827	0.927297	0.230368	0.140691	0.059989
25208	820	4	25	1	7	0.75077	0.41719	0.64057	0.84682	0.102962	0.884713	1.44977	0.769924	1.94545	0.277458	0.297515	0.093754	0.161746	0.175016	0.018463	0.159671	0.059022	0.200545	0.015387	0.265735	1.02946	1.4569	1.40209	0.913515	0.226072	0.141997	0.059064
25208	820	4	25	1	8	0.77872	0.41215	0.6308	0.86051	0.109397	0.889056	1.46326	0.771262	1.96325	0.292239	0.284664	0.095697	0.166548	0.173459	0.01922	0.155378	0.061577	0.199395	0.016974	0.279153	1.0595	1.46919	1.41504	0.924604	0.228285	0.145421	0.064717
25208	820	4	25	1	9	0.76796	0.42968	0.62351	0.85186	0.10531	0.948734	1.52241	0.796002	2.02987	0.321361	0.299996	0.102219	0.177531	0.20046	0.021941	0.159389	0.06114	0.205733	0.019035	0.291504	1.09521	1.53465	1.45812	0.950782	0.218323	0.143631	0.074583
25208	820	4	25	1	10	0.76844	0.41254	0.62856	0.8557	0.107879	0.874755	1.46386	0.759127	1.95079	0.285455	0.283399	0.09321	0.155728	0.178299	0.018465	0.156707	0.058582	0.196162	0.016212	0.274583	1.02879	1.47396	1.41335	0.919768	0.233704	0.134181	0.061319
25208	820	4	25	1	11	0.7657	0.42745	0.63513	0.84799	0.101196	0.869667	1.44447	0.760756	1.93247	0.285466	0.277633	0.095823	0.159175	0.172094	0.020802	0.151704	0.058432	0.192825	0.017882	0.274469	1.01074	1.4573	1.39905	0.912892	0.236808	0.142505	0.06358
25208	820	4	25	1	12	0.77457	0.41768	0.66853	0.89303	0.111949	0.936193	1.5066	0.780144	2.01506	0.300543	0.298629	0.107179	0.167304	0.183902	0.021545	0.16282	0.062925	0.210018	0.019412	0.292648	1.07387	1.51418	1.45311	0.953826	0.220446	0.142263	0.066132
25208	820	4	25	1	13	0.75554	0.40891	0.60368	0.8383	0.101276	0.859856	1.43358	0.758576	1.9251	0.277142	0.276561	0.092284	0.157823	0.165505	0.0197	0.152105	0.058067	0.196691	0.016633	0.283829	1.03632	1.44808	1.38717	0.921256	0.225207	0.138787	0.061044
25208	820	4	25	1	14	0.76568	0.42347	0.64701	0.86538	0.104281	0.905863	1.47874	0.777356	1.98466	0.290757	0.29283	0.098475	0.162822	0.176026	0.019585	0.16266	0.0623	0.206024	0.017393	0.283381	1.0745	1.4882	1.43345	0.934457	0.222886	0.142932	0.060292
25208	820	4	25	1	15	0.79063	0.41248	0.6715	0.88451	0.10707	0.904417	1.49378	0.766937	1.98646	0.298232	0.284886	0.099629	0.160259	0.181673	0.021595	0.155949	0.063312	0.200643	0.020908	0.288942	1.05807	1.51225	1.43046	0.939586	0.202849	0.148278	0.06575
25208	820	4	25	1	16	0.78693	0.42179	0.67643	0.89909	0.110031	0.945062	1.50988	0.784584	2.02018	0.310552	0.300968	0.10146	0.17627	0.181789	0.021482	0.16567	0.065811	0.21195	0.020114	0.294362	1.0702	1.51912	1.46093	0.961692	0.233282	0.147794	0.061882
25208	820	4	25	1	17	0.79737	0.43832	0.66462	0.91258	0.109182	0.948714	1.51014	0.785656	2.01706	0.301487	0.303556	0.110075	0.171027	0.182012	0.020638	0.164531	0.066114	0.213078	0.020695	0.29501	1.05249	1.52167	1.46095	0.966756	0.237337	0.14922	0.066615
25208	820	4	25	1	18	0.78505	0.41724	0.65025	NA	0.111227	0.921026	1.48712	0.774273	1.98681	0.301517	0.28882	0.10518	0.166683	0.179789	0.021209	0.161462	0.060795	0.205639	0.019747	0.284816	1.04803	1.4972	1.4314	0.950528	0.213303	0.148345	0.065026
25208	820	4	25	1	19	0.7538	0.41618	0.61844	NA	0.103804	0.878289	1.446	0.754864	1.93646	0.288105	0.272422	0.101091	0.159367	0.169645	0.020999	0.150145	0.059905	0.196924	0.019536	0.27847	1.03326	1.46585	1.38791	0.932306	0.226709	0.140906	0.068651
25208	820	4	25	1	20	0.77625	0.41519	0.64173	0.87191	0.103347	0.870801	1.4573	0.750095	1.9492	0.273826	0.285534	0.093095	0.153383	0.168726	0.016793	0.158242	0.061361	0.19889	0.019203	0.287722	1.04269	1.46886	1.40285	0.92498	0.223736	0.144286	0.054137
25208	820	4	25	1	21	0.79828	0.43667	0.67931	0.88527	0.110435	0.957635	1.50152	0.788109	2.02572	0.294508	0.322339	0.099847	0.168219	0.183657	0.020792	0.173161	0.070178	0.220354	0.020743	0.301549	1.07552	1.50933	1.46792	0.970117	0.223541	0.146867	0.066831
25208	820	4	25	1	22	0.78315	0.42034	0.64638	0.86255	0.109349	0.910418	1.47178	0.774789	1.96911	0.292576	0.294679	0.099325	0.167905	0.175277	0.019379	0.161731	0.062472	0.204914	0.019178	0.281275	1.03171	1.48863	1.43007	0.94335	0.220762	0.143512	0.059111
25208	820	4	25	1	23	0.78856	0.42372	0.64292	0.88459	0.106977	0.922407	1.48819	0.775748	1.99506	0.289481	0.29938	0.10114	0.165331	0.175439	0.020625	0.161629	0.065251	0.212582	0.01981	0.278722	1.05248	1.501	1.44242	0.953969	0.235735	0.150296	0.062779
25208	820	4	25	1	24	0.79384	0.44528	0.64514	0.87267	0.104777	0.927449	1.48926	0.787832	1.99238	0.298321	0.299839	0.10669	0.165815	0.183291	0.021438	0.161757	0.065028	0.202644	0.019835	0.283195	1.05794	1.50813	1.43076	0.937134	0.225433	0.150736	0.0668
25208	820	4	25	1	25	0.78123	0.43975	0.63963	0.89421	0.103591	0.913384	1.48056	0.788378	1.98155	0.299976	0.294577	0.105024	0.165285	0.180879	0.02152	0.165725	0.060319	0.194319	0.019421	0.280011	1.0568	1.49067	1.4284	0.923583	0.225016	0.143589	0.063732
25208	820	4	25	2	1	0.82389	0.46809	0.73379	0.98912	0.127394	NA	NA	NA	NA	NA	NA	NA	NA	NA	NA	NA	NA	NA	NA	NA	NA	NA	NA	NA	NA	NA	NA
25208	820	4	25	2	2	0.83912	0.4567	0.73898	1.00343	0.124485	1.12994	1.66885	0.840946	2.24252	0.350491	0.363582	0.128943	0.19421	0.21144	0.026168	0.196274	0.085373	0.262894	0.024432	0.316057	1.20222	1.68068	1.61542	1.08729	0.252968	0.16996	0.074493
25208	820	4	25	2	3	0.83051	0.46726	0.75023	0.97134	0.127056	NA	NA	NA	NA	NA	NA	NA	NA	NA	NA	NA	NA	NA	NA	NA	NA	NA	NA	NA	NA	NA	NA
25208	820	4	25	2	4	0.83926	0.46329	0.74439	1.00433	0.125177	1.20822	1.68477	0.890525	2.27621	0.363039	0.396016	0.138365	0.206511	0.223572	0.028361	0.2132	0.086392	0.285788	0.024827	0.329848	1.22721	1.691	1.64091	1.08221	0.262507	0.178271	0.077984
25208	820	4	25	2	5	0.83374	0.48125	0.72845	1.01826	0.130981	1.19354	1.71131	0.891606	2.29288	0.383289	0.382667	0.13887	0.212535	0.226982	0.028206	0.215183	0.081939	0.26478	0.023871	0.322192	1.25191	1.72022	1.65078	1.06816	0.245961	0.171568	0.073027
25208	820	4	25	2	6	0.83897	0.4682	0.73465	0.9918	0.122777	1.15058	1.6719	0.856564	2.24891	0.348989	0.372122	0.137055	0.200176	0.210938	0.027899	0.199323	0.081671	0.268163	0.023974	0.321249	1.20913	1.68439	1.6222	1.07487	0.243433	0.164672	0.078009
25208	820	4	25	2	7	0.84299	0.45653	0.74136	1.00089	0.131438	1.2122	1.71592	0.879998	2.30306	0.369128	0.402139	0.133606	0.207372	0.230175	0.029324	0.217011	0.086548	0.280636	0.026507	0.332194	1.22871	1.7276	1.67558	1.09394	0.250108	0.17194	0.069373
25208	820	4	25	2	8	0.88236	0.49299	0.76732	1.05903	0.138376	1.28024	1.76162	0.911305	2.37055	0.399359	0.405331	0.147233	0.223062	0.235624	0.031645	0.223035	0.090615	0.299122	0.028095	0.346615	1.28743	1.77685	1.71057	1.12283	0.252881	0.181834	0.080991
25208	820	4	25	2	9	0.85751	0.47275	0.74739	1.03896	0.127406	1.20124	1.69865	0.871807	2.29711	0.347725	0.403519	0.135969	0.198994	0.222025	0.028378	0.214685	0.086574	0.288497	0.024979	0.323211	1.23924	1.71016	1.65558	1.10174	0.252269	0.175525	0.077375
25208	820	4	25	2	10	0.84582	0.45431	0.73193	1.00254	0.122594	1.16088	1.67248	0.868269	2.24837	0.350941	0.385166	0.132735	0.204516	0.218164	0.025748	0.206393	0.079861	0.268314	0.02348	0.317019	1.1965	1.68203	1.62172	1.06324	0.259442	0.17421	0.068506
25208	820	4	25	2	11	0.84893	0.47027	0.72937	1.02737	0.122066	1.18781	1.68039	0.887239	2.26079	0.371279	0.387488	0.137105	0.210549	0.225022	0.027976	0.213143	0.08118	0.268567	0.023555	0.309853	1.20643	1.69051	1.63957	1.06434	0.256246	0.17429	0.079024
25208	820	4	25	2	12	0.84205	0.46459	0.74344	0.9941	0.12273	1.13862	1.66596	0.862128	2.23149	0.345704	0.380679	0.127348	0.201767	0.21155	0.027164	0.203649	0.081356	0.260105	0.0245	0.323373	1.19513	1.6738	1.61152	1.05819	0.242701	0.169092	0.076717
25208	820	4	25	2	13	0.85636	0.46947	0.75267	1.03455	0.126357	1.23178	1.71415	0.883575	2.31695	0.372695	0.400308	0.142299	0.218005	0.219297	0.028871	0.213626	0.092137	0.290042	0.026451	0.330968	1.24087	1.72479	1.67226	1.11628	0.253182	0.180627	0.073613
25208	820	4	25	2	14	0.86722	0.46187	0.77967	1.0416	0.13282	1.21704	1.72171	0.873815	2.3192	0.368227	0.397787	0.136854	0.206886	0.229864	0.029359	0.214373	0.084544	0.289943	0.023537	0.313536	1.22725	1.73061	1.67722	1.10661	0.237633	0.16946	0.07579
25208	820	4	25	2	15	0.86339	0.47859	0.77545	1.0472	0.126503	1.21055	1.70932	0.871238	2.30259	0.371814	0.396597	0.130976	0.212237	0.227113	0.029006	0.213848	0.085393	0.287197	0.02384	0.317049	1.22757	1.71887	1.66186	1.10171	0.260153	0.175614	0.07925
25208	820	4	25	2	16	0.89256	0.49852	0.77779	1.03248	0.120219	1.19183	1.70411	0.87123	2.27864	0.370156	0.389662	0.1318	0.210073	0.226858	0.028468	0.210269	0.083461	0.275155	0.024845	0.321475	1.19619	1.71459	1.64886	1.07889	0.220657	0.170481	0.079226
25208	820	4	25	2	17	0.86511	0.46888	0.75593	1.03006	0.132859	1.1978	1.69497	0.871729	2.27407	0.367064	0.386929	0.138668	0.208061	0.225019	0.028033	0.205387	0.086451	0.27995	0.025301	0.326536	1.19737	1.69921	1.63655	1.09651	0.246348	0.178695	0.08142
25208	820	4	25	2	18	0.8688	0.47859	0.77488	1.01336	0.129608	1.17463	1.69682	0.858028	2.27217	0.359059	0.385288	0.127671	0.200902	0.219402	0.026904	0.21455	0.081672	0.278268	0.024176	0.319554	1.20065	1.70843	1.64956	1.08122	0.262267	0.166228	0.075807
25208	820	4	25	2	19	0.85659	0.47414	0.74536	1.02289	0.128097	1.16731	1.68548	0.854263	2.2778	0.357634	0.383425	0.131031	0.205891	0.219879	0.025537	0.201786	0.086685	0.271641	0.023471	0.309572	1.22449	1.69642	1.64655	1.09041	0.2427	0.168822	0.066908
25208	820	4	25	2	20	0.86994	0.46659	0.76632	1.02763	0.12734	1.21479	1.73479	0.87129	2.33076	0.365363	0.404014	0.132508	0.208335	0.226095	0.028139	0.215897	0.090078	0.288903	0.023865	0.324486	1.26615	1.74488	1.69242	1.10743	0.265998	0.177035	0.07155
25208	820	4	25	2	21	0.84205	0.47118	0.7443	1.00867	0.129034	1.13005	1.66873	0.869943	2.23665	0.344093	0.380411	0.131589	0.192321	0.220071	0.024431	0.210524	0.075637	0.252258	0.021686	0.320151	1.2073	1.68729	1.62774	1.03761	0.251532	0.15464	0.06637
25208	820	4	25	2	22	0.84387	0.46459	0.74826	0.99632	0.13121	1.19294	1.69135	0.870955	2.28617	0.342552	0.408503	0.135452	0.205586	0.216738	0.028823	0.213591	0.085278	0.284864	0.021609	0.311924	1.21396	1.69976	1.66199	1.09095	0.262105	0.179787	0.072797
25208	820	4	25	2	23	0.85224	0.48319	0.74061	1.02002	0.122504	1.09028	1.6362	0.835725	2.19219	0.335278	0.354885	0.128698	0.191726	0.199019	0.025618	0.196005	0.076993	0.248609	0.022786	0.311684	1.17661	1.6484	1.59082	1.03927	0.244787	0.158824	0.070444
25208	820	4	25	2	24	0.8436	0.46408	0.72357	1.00679	0.124824	1.16566	1.69969	0.858531	2.27905	0.360091	0.38072	0.128908	0.205466	0.219896	0.028656	0.201576	0.084162	0.270368	0.025278	0.325492	1.21638	1.71415	1.65137	1.09332	0.243003	0.165087	0.073776
25208	820	4	25	2	25	0.87585	0.49532	0.7712	1.0336	0.133988	1.22339	1.73843	0.878363	2.32779	0.3821	0.39582	0.13355	0.216136	0.230019	0.027628	0.21418	0.088996	0.285072	0.026484	0.3389	1.23465	1.74996	1.67714	1.11567	0.259908	0.176656	0.076112
25210	859	1	25	1	1	0.78456	0.41688	0.70669	0.90721	0.118627	0.939155	1.5231	0.77232	2.02807	0.305384	0.316333	0.079762	0.172422	0.182277	0.017956	0.193867	0.054856	0.218492	0.019173	0.297076	1.01898	1.52973	1.49422	0.97219	0.249526	0.137707	0.068789
25210	859	1	25	1	2	0.79748	0.42043	0.70658	0.89954	0.112223	0.998929	1.54468	0.827465	2.0873	0.321674	0.329679	0.10486	0.189757	0.184838	0.023746	0.194416	0.059714	0.221425	0.021244	0.301223	1.17055	1.55627	1.5087	0.979045	0.261578	0.139605	0.07121
25210	859	1	25	1	3	NA	NA	NA	NA	NA	NA	NA	NA	NA	NA	NA	NA	NA	NA	NA	NA	NA	NA	NA	NA	NA	NA	NA	NA	NA	NA	NA
25210	859	1	25	1	4	0.79223	0.41534	0.69969	0.9194	0.121862	1.06131	1.57538	0.847369	2.13757	0.345444	0.34378	0.111913	0.195187	0.202263	0.01975	0.205134	0.066942	0.237849	0.02224	0.306368	1.17328	1.58714	1.54055	1.01804	0.273762	0.154391	0.068596
25210	859	1	25	1	5	0.77644	0.4146	0.69015	0.89417	0.106478	0.96461	1.51357	0.818694	2.04055	0.296765	0.325178	0.106317	0.168688	0.185364	0.018773	0.193555	0.055139	0.215126	0.021189	0.305631	1.09669	1.52738	1.47332	0.968108	0.251762	0.136392	0.070584
25210	859	1	25	1	6	0.76248	0.39509	0.66675	0.85169	0.11159	0.864988	1.46029	0.74678	1.95956	0.278246	0.28077	0.089676	0.163372	0.15753	0.016885	0.167743	0.052982	0.196848	0.019386	0.291075	1.028	1.46012	1.42295	0.937413	0.249143	0.129653	0.062312
25210	859	1	25	1	7	0.76908	0.40789	0.67856	0.88833	0.111793	0.948122	1.50585	0.801836	2.01476	0.320717	0.294263	0.101046	0.174515	0.180849	0.01932	0.181297	0.058159	0.212246	0.019847	0.301311	1.07831	1.5236	1.45454	0.956297	0.236589	0.140891	0.068292
25210	859	1	25	1	8	0.7825	0.40801	0.68823	0.90199	0.109749	1.01407	1.55152	0.836808	2.09755	0.324279	0.331062	0.110446	0.18261	0.188909	0.019972	0.20584	0.057276	0.226892	0.021399	0.309268	1.14394	1.56159	1.51288	0.985326	0.246207	0.144621	0.065406
25210	859	1	25	1	9	0.79416	0.41355	0.70617	0.92057	0.116431	1.01085	1.55144	0.823828	2.09407	0.330414	0.324518	0.107769	0.186886	0.19276	0.020071	0.194045	0.060825	0.22601	0.022288	0.312764	1.11121	1.55861	1.51808	1.00368	0.265729	0.144729	0.069982
25210	859	1	25	1	10	0.77354	0.40378	0.69901	0.89128	0.117377	0.935394	1.50577	0.78906	2.01103	0.30802	0.30199	0.094284	0.174491	0.179173	0.018824	0.180802	0.056066	0.210089	0.020937	0.300371	1.04367	1.51195	1.46536	0.952081	0.2568	0.141673	0.065284
25210	859	1	25	1	11	0.786	0.41857	0.67769	0.88221	0.112176	0.975772	1.52396	0.809706	2.04945	0.327813	0.301929	0.104347	0.177954	0.187504	0.019393	0.183885	0.060467	0.21961	0.022089	0.308108	1.0956	1.53427	1.4808	0.973294	0.244769	0.143505	0.064684
25210	859	1	25	1	12	0.77794	0.41977	0.68755	0.88347	0.106351	0.982847	1.53997	0.827415	2.06002	0.317719	0.320946	0.109518	0.177313	0.188162	0.019812	0.19283	0.059894	0.213641	0.02114	0.304138	1.10903	1.55035	1.4892	0.962149	0.243112	0.140028	0.06723
25210	859	1	25	1	13	0.76244	0.39928	0.67557	0.89257	0.113543	0.964699	1.54873	0.805783	2.06925	0.323126	0.302217	0.104895	0.177485	0.186971	0.015809	0.190246	0.054201	0.213368	0.021041	0.298718	1.13902	1.55559	1.48602	0.969238	0.248718	0.1364	0.058076
25210	859	1	25	1	14	0.78345	0.41602	0.68401	0.91657	0.115087	1.02251	1.5741	0.833005	2.11772	0.341919	0.321904	0.108144	0.187005	0.198797	0.021059	0.193981	0.062461	0.228088	0.022072	0.319645	1.15242	1.59036	1.53209	1.00212	0.251756	0.146945	0.066764
25210	859	1	25	1	15	0.78832	0.41632	0.66149	0.88128	0.118659	1.00067	1.5475	0.820281	2.08466	0.320759	0.332502	0.102702	0.182076	0.192014	0.019412	0.195993	0.063199	0.222539	0.022229	0.311829	1.10876	1.55719	1.51563	0.988738	0.25889	0.149115	0.064909
25210	859	1	25	1	16	0.77208	0.41728	0.68079	0.89358	0.111129	0.996245	1.5339	0.836017	2.06036	0.308777	0.333952	0.110257	0.173743	0.19456	0.01931	0.196674	0.057756	0.221639	0.021715	0.306887	1.11117	1.54738	1.48701	0.976527	0.259448	0.136531	0.065014
25210	859	1	25	1	17	0.79436	0.4113	0.72187	0.88463	0.117304	0.958339	1.50911	0.791813	2.03692	0.307057	0.312545	0.097235	0.175543	0.181164	0.017323	0.186106	0.058779	0.219165	0.022338	0.31068	1.08516	1.51962	1.47147	0.984105	0.251975	0.1438	0.058885
25210	859	1	25	1	18	0.77548	0.41273	0.68453	0.89066	0.114242	0.978197	1.53573	0.837274	2.05972	0.315449	0.324556	0.104363	0.180245	0.185362	0.019626	0.198218	0.056132	0.212182	0.021439	0.305278	1.13479	1.54493	1.48646	0.953377	0.246343	0.134431	0.07108
25210	859	1	25	1	19	0.77527	0.41632	0.69442	0.8925	0.109252	NA	NA	NA	NA	NA	NA	NA	NA	NA	NA	NA	NA	NA	NA	NA	NA	NA	NA	NA	NA	NA	NA
25210	859	1	25	1	20	0.79682	0.43138	0.66887	0.9175	0.116543	0.986752	1.54109	0.816857	2.07431	0.32203	0.321891	0.099315	0.185176	0.184378	0.020819	0.192527	0.061119	0.222356	0.02073	0.313217	1.13382	1.56022	1.49723	0.974042	0.257603	0.143321	0.071183
25210	859	1	25	1	21	0.7732	0.42714	0.68649	0.88424	0.11173	0.980628	1.54118	0.81657	2.06013	0.310836	0.333297	0.100222	0.177171	0.189369	0.01984	0.200742	0.056407	0.216161	0.020002	0.306126	1.08581	1.55609	1.50933	0.962678	0.258187	0.137858	0.065765
25210	859	1	25	1	22	0.7555	0.40016	0.68005	0.8893	0.108261	0.93891	1.4928	0.813661	2.00852	0.306445	0.302284	0.105742	0.172979	0.184369	0.018713	0.179468	0.052899	0.203429	0.020155	0.29726	1.10676	1.50349	1.42218	0.934101	0.195714	0.1361	0.070505
25210	859	1	25	1	23	0.77819	0.41272	0.69895	0.89618	0.109554	0.964577	1.5057	0.814778	2.02556	0.308144	0.316881	0.100732	0.175229	0.185388	0.018753	0.188921	0.056365	0.216713	0.022162	0.29133	1.0684	1.51711	1.46715	0.958207	0.244455	0.135634	0.065814
25210	859	1	25	1	24	0.804	0.41308	0.71585	0.91949	0.123339	0.993785	1.5489	0.830689	2.06955	0.328341	0.316965	0.106098	0.183738	0.188906	0.020818	0.193018	0.058255	0.220358	0.021946	0.304241	1.10975	1.56068	1.49594	0.976055	0.253257	0.136878	0.070631
25210	859	1	25	1	25	0.78567	0.41901	0.69784	0.89002	0.11978	0.980483	1.531	0.802617	2.05857	0.312106	0.317109	0.107784	0.173435	0.192723	0.018039	0.187493	0.056766	0.222157	0.021219	0.304086	1.10329	1.53828	1.4822	0.98136	0.24811	0.132099	0.06445
25210	859	1	25	2	1	0.81212	0.44665	0.74359	1.0161	0.135968	1.29796	1.76051	0.936696	2.39234	0.393323	0.445728	0.134152	0.224343	0.245039	0.02486	0.261134	0.082977	0.297969	0.026996	0.344136	1.29223	1.77386	1.73529	1.13462	0.298826	0.168818	0.072648
25210	859	1	25	2	2	0.82829	0.44932	0.71074	1.00857	0.133593	1.34932	1.80751	0.948266	2.44318	0.423572	0.451562	0.132691	0.247236	0.240351	0.028974	0.264783	0.092846	0.31222	0.029248	0.352203	1.30252	1.82097	1.78124	1.14698	0.289111	0.185156	0.079925
25210	859	1	25	2	3	0.83683	0.46085	0.756	1.01943	0.141441	1.33852	1.78998	0.945602	2.42133	0.428488	0.43891	0.136592	0.246647	0.245309	0.02854	0.258965	0.08719	0.305422	0.028942	0.351868	1.32412	1.7969	1.75279	1.13596	0.285577	0.186238	0.084522
25210	859	1	25	2	4	0.84459	0.45856	0.77322	1.0257	0.134772	1.32215	1.77551	0.950463	2.39615	0.403373	0.450275	0.138189	0.233562	0.244131	0.026717	0.262097	0.086048	0.301516	0.028742	0.352491	1.29564	1.78394	1.74005	1.1265	0.291406	0.170887	0.073167
25210	859	1	25	2	5	0.8277	0.44478	0.75582	1.02179	0.132094	1.31599	1.7909	0.951954	2.40249	0.406944	0.447151	0.145282	0.231038	0.246718	0.030215	0.265131	0.080017	0.286645	0.030138	0.350704	1.3044	1.80432	1.73775	1.12503	0.290548	0.17311	0.083367
25210	859	1	25	2	6	0.82748	0.45764	0.74552	1.00383	0.128737	1.25859	1.74387	0.910273	2.33998	0.410815	0.408366	0.122995	0.235457	0.228759	0.030099	0.241377	0.082666	0.288829	0.027502	0.364055	1.24063	1.74873	1.70328	1.11068	0.283695	0.178819	0.080975
25210	859	1	25	2	7	0.83458	0.4524	0.73913	1.02617	0.131985	1.3725	1.82396	0.961656	2.46009	0.43376	0.44903	0.153378	0.235601	0.25828	0.029796	0.268866	0.089359	0.305696	0.030448	0.367172	1.35805	1.84239	1.77128	1.14085	0.276252	0.180451	0.089681
25210	859	1	25	2	8	0.81858	0.45326	0.77694	1.00742	0.131608	1.30233	1.78027	0.928898	2.38062	0.402265	0.438125	0.136468	0.228501	0.240566	0.025226	0.262945	0.082394	0.297418	0.027961	0.338628	1.29808	1.78819	1.73988	1.12085	0.292817	0.176453	0.078315
25210	859	1	25	2	9	0.79789	0.44253	0.73147	0.99505	0.121471	1.15522	1.69718	0.890943	2.25554	0.365688	0.382924	0.123438	0.196258	0.219148	0.023558	0.242462	0.06641	0.256427	0.026771	0.32894	1.20958	1.70556	1.63747	1.04785	0.249036	0.155135	0.06949
25210	859	1	25	2	10	0.82813	0.44166	0.74786	1.00726	0.127051	1.29639	1.76077	0.944838	2.37306	0.403931	0.438588	0.137165	0.232229	0.243096	0.024278	0.261865	0.08034	0.288973	0.027871	0.33553	1.28113	1.7812	1.73049	1.10871	0.294579	0.168153	0.069964
25210	859	1	25	2	11	0.82647	0.45856	0.77357	1.02817	0.133478	1.31779	1.79937	0.936657	2.42691	0.409321	0.44034	0.131735	0.227973	0.252688	0.026925	0.259313	0.081944	0.309566	0.026629	0.352414	1.30325	1.81278	1.76502	1.15227	0.289464	0.160973	0.072247
25210	859	1	25	2	12	0.85447	0.47751	0.78053	1.07294	0.132213	1.36315	1.83115	0.945433	2.47194	0.405749	0.463629	0.148811	0.239034	0.247529	0.027839	0.272912	0.081015	0.316124	0.030217	0.371768	1.34378	1.83704	1.80884	1.17668	0.294087	0.166462	0.077175
25210	859	1	25	2	13	0.84516	0.4667	0.77407	1.05318	0.137491	1.39511	1.83358	0.972729	2.47462	0.42309	0.46597	0.148476	0.244418	0.257011	0.029475	0.272243	0.085009	0.327238	0.030378	0.368845	1.34026	1.84327	1.79433	1.17008	0.303605	0.172508	0.081551
25210	859	1	25	2	14	0.84409	0.45218	0.75456	1.04102	0.135067	1.3748	1.8323	0.972573	2.47483	0.429154	0.460331	0.147466	0.246786	0.248973	0.031305	0.273354	0.088484	0.309866	0.02818	0.357277	1.38481	1.84357	1.79507	1.15112	0.281031	0.178891	0.082621
25210	859	1	25	2	15	0.84359	0.45014	0.77589	1.02219	0.138295	1.28634	1.7264	0.942387	2.34798	0.384754	0.44383	0.141029	0.221995	0.240561	0.028858	0.256625	0.079382	0.291172	0.025338	0.337442	1.27927	1.74026	1.69224	1.1096	0.287715	0.17642	0.085703
25210	859	1	25	2	16	0.84514	0.46533	0.78369	1.04257	0.132913	1.28594	1.78196	0.912882	2.39873	0.411602	0.421284	0.122969	0.245928	0.229222	0.028842	0.243777	0.084716	0.30388	0.026216	0.350113	1.26407	1.79174	1.75042	1.14593	0.299368	0.161654	0.069505
25210	859	1	25	2	17	0.84775	0.46753	0.77333	1.035	0.132191	1.29723	1.76266	0.944266	2.38339	0.403956	0.438493	0.139037	0.229887	0.243292	0.027824	0.25677	0.084142	0.288063	0.02779	0.347632	1.29659	1.76907	1.72731	1.1134	0.280885	0.180474	0.079229
25210	859	1	25	2	18	0.82179	0.44595	0.74963	1.01731	0.128647	1.31303	1.75077	0.933136	2.37379	0.401105	0.449008	0.12809	0.244808	0.231225	0.027607	0.253598	0.092265	0.307837	0.026762	0.355298	1.23492	1.7593	1.73013	1.14061	0.284693	0.182633	0.079658
25210	859	1	25	2	19	0.82761	0.46487	0.7796	1.0257	0.131767	1.34577	1.80045	0.963495	2.4271	0.415114	0.449059	0.147904	0.236876	0.247117	0.028716	0.266419	0.084328	0.303246	0.03041	0.371326	1.33713	1.80754	1.7564	1.12625	0.291866	0.175854	0.076427
25210	859	1	25	2	20	0.83379	0.44908	0.77462	1.02763	0.132809	1.29101	1.77481	0.941526	2.39811	0.407378	0.431528	0.134995	0.231289	0.251862	0.023927	0.250625	0.080336	0.289763	0.02727	0.346386	1.30515	1.787	1.73153	1.12225	0.28357	0.165101	0.074108
25210	859	1	25	2	21	0.84002	0.44568	0.76892	1.03027	0.1421	1.34318	1.78217	0.944112	2.41672	0.421338	0.447888	0.135096	0.247689	0.243233	0.030701	0.258103	0.088863	0.310187	0.02856	0.347414	1.29968	1.7872	1.75184	1.15687	0.301658	0.177689	0.083279
25210	859	1	25	2	22	0.81592	0.44835	0.75466	0.99248	0.121574	1.19043	1.70856	0.900191	2.301	0.388387	0.383421	0.128839	0.215488	0.225246	0.024901	0.23214	0.073354	0.264816	0.024844	0.332441	1.27154	1.71815	1.66017	1.07292	0.256718	0.161294	0.073446
25210	859	1	25	2	23	0.83527	0.43995	0.74608	1.00658	0.135374	1.34775	1.77837	0.932038	2.41911	0.413927	0.449564	0.133592	0.249199	0.235552	0.029913	0.255191	0.093097	0.322528	0.027976	0.357768	1.29548	1.78675	1.75375	1.17319	0.288694	0.18139	0.080717
25210	859	1	25	2	24	0.84744	0.46302	0.80476	1.02227	0.121122	1.35818	1.81239	0.977686	2.44666	0.41549	0.466172	0.142812	0.245763	0.249815	0.030493	0.270885	0.0838	0.304101	0.029534	0.363255	1.33184	1.82745	1.77633	1.14087	0.297213	0.17022	0.081889
25210	859	1	25	2	25	0.84427	0.45088	0.76689	1.0526	0.141319	1.38671	1.81536	0.96669	2.471	0.441178	0.439637	0.151199	0.244668	0.249007	0.031999	0.258116	0.096468	0.323715	0.03076	0.365505	1.35336	1.82454	1.77659	1.17883	0.282923	0.190689	0.087688
25445	365	1	25	1	1	0.78896	0.41179	0.67275	0.89624	0.113893	1.004	1.60968	0.80355	2.14037	0.332778	0.310415	0.109132	0.185926	0.182671	0.019499	0.187677	0.066806	0.227488	0.023878	0.316712	1.16942	1.61576	1.54449	0.992847	0.230412	0.151389	0.058342
25445	365	1	25	1	2	0.78249	0.41558	0.65157	0.88213	0.103031	0.936933	1.54483	0.789796	2.06017	0.311118	0.292269	0.103457	0.172209	0.173608	0.018891	0.17993	0.05813	0.208405	0.021649	0.296836	1.14187	1.56055	1.49225	0.949688	0.217755	0.141906	0.065283
25445	365	1	25	1	3	0.79245	0.41911	0.72286	0.89684	0.104188	0.991827	1.58063	0.814505	2.11001	0.319771	0.318226	0.110641	0.184024	0.179858	0.019777	0.190037	0.063812	0.219403	0.023332	0.304209	1.15907	1.59015	1.52012	0.975019	0.239697	0.154225	0.064557
25445	365	1	25	1	4	0.78745	0.42704	0.69919	0.90816	0.102107	0.972427	1.56507	0.812827	2.09166	0.319848	0.309683	0.106449	0.175452	0.182918	0.018726	0.188248	0.063586	0.214473	0.021705	0.294103	1.14425	1.57276	1.50772	0.963782	0.232729	0.147828	0.062479
25445	365	1	25	1	5	0.77192	0.41297	0.6775	0.89213	0.104334	0.952193	1.56785	0.788885	2.09158	0.315166	0.298036	0.103605	0.174209	0.175484	0.01747	0.183607	0.061618	0.213455	0.021631	0.299506	1.13607	1.57776	1.5089	0.97255	0.234732	0.152379	0.059172
25445	365	1	25	1	6	0.77504	0.41449	0.66016	0.88206	0.100191	0.949147	1.54577	0.790286	2.05973	0.314416	0.293652	0.106977	0.17358	0.176682	0.019072	0.178362	0.059879	0.21024	0.023569	0.314914	1.12718	1.55372	1.48559	0.94303	0.22519	0.145998	0.063699
25445	365	1	25	1	7	0.80496	0.41685	0.70189	0.94257	0.106886	0.987389	1.57132	0.805434	2.10188	0.314654	0.314913	0.107818	0.176021	0.183382	0.02021	0.185068	0.064387	0.225543	0.024577	0.31215	1.13046	1.57779	1.52119	0.980709	0.232546	0.153095	0.062566
25445	365	1	25	1	8	0.80497	0.42388	0.7009	0.93737	0.112749	1.01399	1.58448	0.824791	2.12329	0.327009	0.323044	0.109794	0.186337	0.187808	0.019384	0.193465	0.062641	0.230046	0.023813	0.306542	1.15684	1.59461	1.53658	0.98579	0.241248	0.146282	0.06272
25445	365	1	25	1	9	0.79169	0.41431	0.70171	0.93894	0.100864	0.999707	1.5794	0.816103	2.11628	0.32657	0.315018	0.111559	0.180256	0.183908	0.019922	0.194511	0.062254	0.223898	0.022336	0.301371	1.15293	1.5915	1.52166	0.982205	0.21999	0.150334	0.066936
25445	365	1	25	1	10	0.79	0.42115	0.67488	0.92278	0.107389	0.97105	1.55961	0.808683	2.07771	0.311818	0.314105	0.110967	0.176419	0.181988	0.019449	0.187321	0.059992	0.211197	0.023092	0.288318	1.12448	1.56307	1.4894	0.956803	0.233217	0.149431	0.067517
25445	365	1	25	1	11	0.79839	0.42256	0.68399	0.90687	0.103384	1.01747	1.59764	0.816499	2.12857	0.329527	0.322159	0.113893	0.182412	0.185381	0.019808	0.196367	0.066902	0.228505	0.023164	0.303331	1.14837	1.60344	1.52561	0.982673	0.244075	0.16576	0.062399
25445	365	1	25	1	12	0.76013	0.41632	0.6642	0.89866	0.099524	0.947615	1.51843	0.790368	2.03056	0.313034	0.295308	0.103092	0.173697	0.180185	0.017597	0.17773	0.058565	0.215378	0.020681	0.285865	1.09213	1.52593	1.45675	0.952815	0.239581	0.143611	0.060769
25445	365	1	25	1	13	0.76037	0.41893	0.67804	0.87491	0.093746	0.941103	1.52442	0.776066	2.03514	0.318673	0.288073	0.102324	0.171446	0.179521	0.018204	0.176221	0.060712	0.210486	0.02147	0.28566	1.0885	1.53227	1.46647	0.946216	0.231746	0.148086	0.062473
25445	365	1	25	1	14	0.78611	0.41328	0.68484	0.89347	0.105145	0.999689	1.58955	0.806578	2.12042	0.315346	0.32046	0.114796	0.178664	0.18504	0.018463	0.191586	0.061372	0.224637	0.024437	0.316708	1.15372	1.59827	1.53265	0.989478	0.234844	0.1425	0.064485
25445	365	1	25	1	15	0.78666	0.42033	0.66393	0.8834	0.106438	0.988108	1.57562	0.806176	2.10379	0.3218	0.30915	0.112538	0.178017	0.178332	0.020652	0.187989	0.065453	0.220793	0.023533	0.300168	1.1453	1.58649	1.5146	0.976982	0.224754	0.150701	0.067795
25445	365	1	25	1	16	0.7762	0.41088	0.68141	0.87818	0.100658	0.951654	1.54522	0.795437	2.06406	0.307083	0.302029	0.106806	0.172229	0.17439	0.020635	0.179819	0.061524	0.21371	0.022131	0.30715	1.11562	1.55601	1.49165	0.960131	0.227631	0.144003	0.065306
25445	365	1	25	1	17	0.79704	0.41758	0.69915	0.91218	0.102288	1.01237	1.59898	0.822745	2.13541	0.332498	0.316208	0.115787	0.182359	0.187523	0.020484	0.194963	0.062778	0.223962	0.02343	0.305769	1.16898	1.59957	1.52858	0.972553	0.226112	0.153815	0.067013
25445	365	1	25	1	18	0.79696	0.41899	0.72787	0.87562	0.113615	1.01022	1.58263	0.809944	2.11227	0.329085	0.312311	0.112693	0.184108	0.183188	0.020597	0.188708	0.064089	0.231721	0.024133	0.312249	1.15626	1.59469	1.52158	0.988765	0.224198	0.147374	0.065259
25445	365	1	25	1	19	0.77542	0.40798	0.69982	0.87646	0.095434	0.904911	1.5073	0.772905	2.0098	0.292656	0.29151	0.097963	0.165544	0.166301	0.019297	0.174487	0.057738	0.201247	0.021274	0.29344	1.0783	1.51439	1.44554	0.934966	0.221288	0.148533	0.058571
25445	365	1	25	1	20	0.79039	0.41936	0.68847	0.9064	0.106048	0.953603	1.55465	0.791479	2.07353	0.317909	0.294528	0.102511	0.177737	0.172739	0.01914	0.179911	0.062349	0.21607	0.022509	0.30506	1.13271	1.5596	1.49452	0.964223	0.229361	0.143331	0.058302
25445	365	1	25	1	21	0.78471	0.41719	0.68223	0.89404	0.100011	0.982421	1.57889	0.801869	2.10404	0.329467	0.305977	0.107179	0.182618	0.178607	0.019035	0.190473	0.063963	0.215931	0.023705	0.320156	1.14383	1.58771	1.51976	0.972255	0.229796	0.150919	0.061934
25445	365	1	25	1	22	0.78935	0.42126	0.67578	0.88964	0.109171	0.994619	1.5809	0.808617	2.11367	0.325974	0.316307	0.110443	0.182584	0.183701	0.021096	0.193283	0.060862	0.218934	0.02276	0.301239	1.14608	1.58359	1.51299	0.974204	0.233027	0.15246	0.067363
25445	365	1	25	1	23	0.77087	0.41162	0.68239	0.87245	0.104301	0.943525	1.53766	0.79903	2.0525	0.309157	0.301569	0.104482	0.173153	0.175146	0.018678	0.182615	0.060523	0.20555	0.022697	0.298393	1.10799	1.54109	1.48334	0.94669	0.222581	0.15162	0.064894
25445	365	1	25	1	24	0.74056	0.40328	0.65417	0.80576	0.094413	0.849186	1.46376	0.75607	1.95106	0.278582	0.27137	0.08911	0.158559	0.156203	0.015787	0.166817	0.052003	0.191129	0.018728	0.28675	1.04441	1.47193	1.40741	0.912075	0.218191	0.133598	0.051903
25445	365	1	25	1	25	0.79314	0.42015	0.70108	0.89373	0.100979	0.987477	1.57967	0.803691	2.1071	0.324525	0.313802	0.110099	0.179374	0.184181	0.01978	0.189667	0.064728	0.215889	0.022986	0.29715	1.13009	1.58293	1.52137	0.971225	0.214104	0.153731	0.068334
25445	365	1	25	2	1	0.8864	0.48915	0.82111	1.0715	0.124419	1.26589	1.8115	0.902332	2.43161	0.393039	0.413517	0.139371	0.218644	0.224378	0.029047	0.244145	0.08955	0.290723	0.029155	0.340255	1.32581	1.81842	1.75909	1.12673	0.241235	0.175733	0.070895
25445	365	1	25	2	2	0.87941	0.47807	0.79429	1.04321	0.137095	1.2736	1.79215	0.904992	2.41225	0.398616	0.407019	0.141296	0.220686	0.228057	0.027969	0.23944	0.088695	0.294833	0.031646	0.356818	1.33924	1.80368	1.73608	1.1243	0.237557	0.180312	0.073543
25445	365	1	25	2	3	0.86551	0.45893	0.78744	1.03729	0.121868	1.27245	1.81592	0.89472	2.4249	0.39768	0.407024	0.141149	0.222374	0.223666	0.027304	0.241806	0.088754	0.295123	0.031156	0.361792	1.31397	1.81804	1.75683	1.13426	0.249499	0.169349	0.073161
25445	365	1	25	2	4	0.88325	0.46933	0.80371	1.0594	0.129849	1.31824	1.84241	0.910047	2.47651	0.414153	0.415117	0.144983	0.231703	0.229458	0.027662	0.247819	0.091708	0.311455	0.031939	0.371778	1.37394	1.8502	1.79228	1.15761	0.25416	0.17797	0.076561
25445	365	1	25	2	5	0.86009	0.4524	0.75158	1.01406	0.12158	1.2565	1.79795	0.886247	2.40646	0.390582	0.393788	0.148212	0.213367	0.227506	0.028329	0.230345	0.083932	0.29481	0.028831	0.341825	1.32075	1.81017	1.74067	1.13044	0.246256	0.164468	0.076282
25445	365	1	25	2	6	0.87878	0.45952	0.81654	1.03705	0.12024	1.30021	1.81963	0.898084	2.42728	0.412125	0.423344	0.132308	0.23514	0.230744	0.029412	0.246892	0.092384	0.301467	0.030832	0.346658	1.28902	1.82324	1.76304	1.14105	0.252583	0.18072	0.075152
25445	365	1	25	2	7	0.86664	0.4585	0.80544	1.04003	0.120853	1.30262	1.81539	0.911843	2.44487	0.413678	0.406536	0.145486	0.227925	0.231815	0.030248	0.245086	0.084343	0.306716	0.030111	0.351895	1.34439	1.8232	1.76755	1.13694	0.256113	0.175947	0.077251
25445	365	1	25	2	8	0.84751	0.4535	0.79136	1.02963	0.122138	1.26983	1.79753	0.901855	2.40962	0.405287	0.399977	0.139427	0.224104	0.227352	0.027432	0.236886	0.088634	0.294242	0.030584	0.35602	1.3327	1.80313	1.73317	1.13012	0.251598	0.179637	0.07556
25445	365	1	25	2	9	0.88018	0.46946	0.78912	1.04969	0.128109	1.29944	1.81189	0.904982	2.42998	0.389237	0.422423	0.145569	0.224413	0.23536	0.027904	0.237875	0.085332	0.309673	0.032155	0.373471	1.33526	1.82148	1.75842	1.14723	0.267545	0.168072	0.082348
25445	365	1	25	2	10	0.8913	0.47296	0.79902	1.06364	0.122008	1.28226	1.79971	0.916248	2.41906	0.392962	0.423625	0.13815	0.222062	0.230765	0.026206	0.244442	0.092319	0.29617	0.030906	0.357096	1.32722	1.80443	1.74233	1.12445	0.251875	0.177831	0.074414
25445	365	1	25	2	11	0.88242	0.48256	0.80246	1.07618	0.126512	1.29743	1.81636	0.91414	2.43264	0.401835	0.419436	0.143717	0.226361	0.231405	0.026535	0.246904	0.089436	0.301448	0.030741	0.359868	1.3277	1.8302	1.76386	1.13001	0.254112	0.177252	0.075519
25445	365	1	25	2	12	0.85767	0.45836	0.82303	1.03152	0.120784	1.25985	1.77719	0.908843	2.38557	0.395023	0.410486	0.137681	0.219729	0.228782	0.027325	0.239725	0.089111	0.284841	0.031601	0.359488	1.3007	1.78135	1.71983	1.11099	0.258461	0.183436	0.073855
25445	365	1	25	2	13	0.89038	0.47599	0.80129	1.03362	0.133345	1.37256	1.87747	0.928519	2.5227	0.420975	0.443745	0.147464	0.240587	0.242027	0.028413	0.262433	0.09016	0.327134	0.033182	0.371274	1.37769	1.88381	1.82644	1.18174	0.272	0.172779	0.072676
25445	365	1	25	2	14	0.88213	0.47314	0.77214	1.04858	0.121036	1.28368	1.82104	0.912152	2.43758	0.414004	0.410552	0.135468	0.231121	0.231941	0.02507	0.247968	0.087502	0.292897	0.030367	0.350678	1.35525	1.83406	1.76268	1.12918	0.246979	0.177559	0.069134
25445	365	1	25	2	15	0.88977	0.48094	0.81656	1.05911	0.133188	1.27589	1.81236	0.889003	2.43294	0.411409	0.392323	0.143523	0.220922	0.232032	0.029651	0.235405	0.085191	0.295112	0.033105	0.360353	1.34662	1.81301	1.75972	1.12528	0.243773	0.176303	0.076791
25445	365	1	25	2	16	0.86526	0.46558	0.79767	1.03724	0.123899	1.28236	1.799	0.903968	2.4242	0.394613	0.418333	0.138684	0.231045	0.223088	0.02517	0.24438	0.088491	0.300135	0.030335	0.352654	1.33475	1.80956	1.74671	1.146	0.262219	0.178595	0.068347
25445	365	1	25	2	17	0.85149	0.45195	0.79437	1.0108	0.123524	1.293	1.81757	0.915325	2.44082	0.415879	0.406691	0.140974	0.232642	0.231324	0.026155	0.243018	0.088715	0.301313	0.028015	0.337759	1.35932	1.82284	1.76142	1.13166	0.260332	0.181787	0.072882
25445	365	1	25	2	18	0.87026	0.47697	0.8434	1.04258	0.123644	1.23541	1.79436	0.883722	2.39955	0.399548	0.382774	0.142468	0.217485	0.219356	0.028543	0.229951	0.085927	0.279613	0.031058	0.355259	1.32848	1.80376	1.73029	1.11851	0.245421	0.167201	0.076679
25445	365	1	25	2	19	0.86204	0.46358	0.771	1.0241	0.130101	1.2272	1.75638	0.890703	2.36745	0.360808	0.404808	0.144097	0.206895	0.215387	0.025387	0.23142	0.085645	0.2864	0.030443	0.351277	1.3145	1.76164	1.70174	1.10355	0.244689	0.180424	0.069978
25445	365	1	25	2	20	0.86624	0.47279	0.86091	NA	0.122624	1.26558	1.81326	0.886911	2.42423	0.410947	0.39174	0.137731	0.225017	0.224902	0.027827	0.235549	0.088419	0.293459	0.031813	0.338531	1.33668	1.82483	1.75418	1.13173	0.244519	0.16933	0.071252
25445	365	1	25	2	21	0.84735	0.44867	0.78977	0.99024	0.120549	1.23437	1.77268	0.875198	2.3906	0.369927	0.404544	0.13969	0.218136	0.224081	0.026947	0.221992	0.082543	0.290423	0.0297	0.342618	1.30265	1.78237	1.73263	1.11876	0.248294	0.1596	0.075872
25445	365	1	25	2	22	0.89486	0.47116	0.8262	1.06024	0.12227	1.32664	1.84347	0.907963	2.47382	0.411589	0.423615	0.147907	0.230644	0.236371	0.028749	0.24804	0.090334	0.310679	0.033131	0.366131	1.34217	1.85087	1.79354	1.16368	0.2563	0.177437	0.075488
25445	365	1	25	2	23	0.89247	0.48985	0.81475	1.04722	0.131632	1.31505	1.83378	0.917234	2.46399	0.40392	0.429356	0.146594	0.227149	0.236019	0.027934	0.247823	0.093336	0.304621	0.030735	0.355754	1.35585	1.84614	1.78342	1.14691	0.260003	0.183648	0.072168
25445	365	1	25	2	24	0.8709	0.47076	0.81685	1.03106	0.124887	1.28689	1.82271	0.896177	2.43673	0.395858	0.418262	0.140786	0.220583	0.231645	0.028794	0.241818	0.090461	0.300732	0.030738	0.377724	1.31884	1.83244	1.76923	1.1414	0.249653	0.182948	0.074122
25445	365	1	25	2	25	0.85088	0.45774	0.79685	1.04152	0.128335	1.3004	1.80826	0.916698	2.4269	0.385808	0.437878	0.141832	0.227756	0.230402	0.026867	0.25237	0.085491	0.304488	0.030487	0.341188	1.32202	1.81231	1.75808	1.13153	0.27047	0.179116	0.076361
25745	714	4	25	1	1	0.73381	0.39986	0.63605	NA	0.095065	0.893094	1.45109	0.780417	1.9406	0.291705	0.293353	0.09196	0.164053	0.172807	0.01648	0.173238	0.057796	0.196541	0.019419	0.277256	1.02823	1.45768	1.40332	0.906311	0.23718	0.150084	0.058323
25745	714	4	25	1	2	0.76637	0.41312	0.64386	0.83294	0.101543	0.977126	1.50899	0.833664	2.03197	0.315664	0.313882	0.106595	0.17262	0.188548	0.017626	0.186835	0.063259	0.219947	0.020816	0.297589	1.09762	1.51808	1.46923	0.952529	0.243517	0.155166	0.061718
25745	714	4	25	1	3	0.76461	0.40772	0.66167	0.84829	0.104872	0.925262	1.46822	0.804482	1.9743	0.287723	0.310682	0.0955	0.159274	0.176775	0.017096	0.181213	0.06311	0.211775	0.01943	0.298614	1.04664	1.48026	1.42994	0.935258	0.239781	0.155735	0.054617
25745	714	4	25	1	4	0.76444	0.40407	0.64428	0.83202	0.099247	0.856491	1.44569	0.760907	1.92011	0.287096	0.267186	0.087404	0.152641	0.16766	0.017807	0.16121	0.054323	0.196799	0.018237	0.280136	1.01281	1.4527	1.38758	0.905667	0.218192	0.141488	0.056627
25745	714	4	25	1	5	0.75028	0.41886	0.63626	0.84054	0.103802	0.897627	1.45227	0.792568	1.94729	0.293827	0.288048	0.093839	0.156586	0.172865	0.017021	0.175342	0.059235	0.203451	0.018423	0.281144	1.05021	1.46629	1.40414	0.916083	0.240303	0.156084	0.058091
25745	714	4	25	1	6	0.77836	0.42182	0.67883	0.8579	0.102061	0.967633	1.51625	0.826874	2.03831	0.305317	0.321989	0.105217	0.165727	0.190741	0.016379	0.18661	0.066923	0.214809	0.021066	0.297181	1.10834	1.52782	1.47205	0.958772	0.239738	0.155782	0.052627
25745	714	4	25	1	7	0.79213	0.41626	0.65113	0.86437	0.107423	0.978357	1.51117	0.826462	2.03067	0.315004	0.318614	0.102636	0.173087	0.192355	0.018517	0.188762	0.060069	0.221591	0.020352	0.293075	1.09014	1.52209	1.4634	0.959436	0.255997	0.151557	0.058487
25745	714	4	25	1	8	0.73184	0.39415	0.6342	0.79885	0.100017	0.894116	1.4516	0.793105	1.94363	0.290083	0.290631	0.096365	0.160082	0.168613	0.017483	0.174239	0.059845	0.197815	0.019092	0.28937	1.0507	1.46261	1.40953	0.907901	0.240183	0.149203	0.054508
25745	714	4	25	1	9	0.78917	0.4103	0.69364	0.87318	0.112886	0.995496	1.52256	0.840024	2.04648	0.312792	0.329406	0.108496	0.176583	0.19023	0.019502	0.1891	0.065948	0.224542	0.020038	0.296647	1.09295	1.53319	1.46832	0.9615	0.255998	0.163191	0.059185
25745	714	4	25	1	10	0.78379	0.43646	0.67421	0.88884	0.100194	1.00248	1.53142	0.846801	2.0562	0.322078	0.331983	0.105721	0.175433	0.192744	0.019608	0.197396	0.067672	0.223803	0.019204	0.310972	1.09633	1.55143	1.48215	0.969527	0.242904	0.173784	0.056215
25745	714	4	25	1	11	0.75287	0.39999	0.6572	0.84337	0.099453	0.886012	1.44831	0.79198	1.93674	0.30012	0.278775	0.090897	0.16076	0.173599	0.017649	0.170071	0.056185	0.197329	0.01862	0.282251	1.03439	1.45319	1.39451	0.891256	0.22808	0.149241	0.057873
25745	714	4	25	1	12	0.80614	0.43358	0.68627	0.88078	0.104655	1.00486	1.52755	0.841796	2.05377	0.325855	0.321769	0.108496	0.175981	0.196248	0.02005	0.189663	0.065022	0.227254	0.021509	0.302437	1.10802	1.53744	1.48296	0.965336	0.240614	0.157154	0.062591
25745	714	4	25	1	13	0.76076	0.40029	0.61763	0.82094	0.105167	0.866376	1.41438	0.786015	1.90059	0.264909	0.292458	0.093566	0.155105	0.163136	0.017335	0.167	0.054188	0.195779	0.019373	0.290306	1.01115	1.42582	1.38606	0.887577	0.231364	0.141069	0.056188
25745	714	4	25	1	14	0.76012	0.40225	0.65949	0.82353	0.104367	0.961248	1.51344	0.821209	2.0245	0.310988	0.312235	0.103747	0.171777	0.181397	0.018146	0.186309	0.064961	0.213026	0.021216	0.302214	1.09175	1.52041	1.46392	0.942063	0.237802	0.153642	0.058598
25745	714	4	25	1	15	0.80782	0.4338	0.72217	0.86003	0.107425	1.01939	1.54036	0.847229	2.06863	0.334824	0.3263	0.110084	0.183851	0.193741	0.020299	0.191183	0.071346	0.2248	0.023269	0.321722	1.11725	1.55597	1.48814	0.958275	0.239251	0.171014	0.060501
25745	714	4	25	1	16	0.76898	0.41773	0.68485	0.85396	0.103962	0.986375	1.51973	0.835421	2.0432	0.318181	0.319145	0.107455	0.174823	0.19271	0.01849	0.187133	0.063301	0.220323	0.021566	0.303381	1.09733	1.5337	1.47694	0.954503	0.244303	0.150851	0.063255
25745	714	4	25	1	17	0.77396	0.41499	0.65917	0.86005	0.103818	0.923977	1.47008	0.798327	1.97448	0.283105	0.31363	0.098545	0.161546	0.174917	0.018566	0.181592	0.05926	0.20919	0.019424	0.291291	1.04261	1.48569	1.43835	0.934435	0.230702	0.148543	0.063357
25745	714	4	25	1	18	0.76443	0.41193	0.64551	0.84116	0.09667	0.896497	1.43713	0.798363	1.93921	0.276972	0.306757	0.09249	0.159694	0.171541	0.017918	0.176343	0.057766	0.20176	0.018539	0.28026	1.02637	1.44326	1.41133	0.91076	0.23985	0.152671	0.057694
25745	714	4	25	1	19	0.77753	0.42464	0.69238	0.82402	0.104472	0.998554	1.53289	0.830588	2.05521	0.322422	0.322724	0.107377	0.178876	0.190094	0.018967	0.189218	0.067067	0.224673	0.021402	0.302134	1.10346	1.54418	1.48147	0.967751	0.240893	0.160165	0.057287
25745	714	4	25	1	20	0.77612	0.42475	0.68388	0.83404	0.104684	0.97645	1.51077	0.820024	2.02197	0.319391	0.312318	0.10272	0.174957	0.185732	0.019385	0.182194	0.068613	0.221132	0.020481	0.312361	1.0898	1.5219	1.45321	0.95643	0.241461	0.160965	0.059596
25745	714	4	25	1	21	0.77118	0.4227	0.65813	0.87962	0.106817	1.01925	1.54158	0.857556	2.07355	0.323192	0.337445	0.107837	0.179222	0.197919	0.021039	0.195983	0.065972	0.228102	0.022432	0.311168	1.11775	1.54916	1.49388	0.966802	0.246925	0.162975	0.071292
25745	714	4	25	1	22	0.76728	0.41651	0.66063	0.84967	0.098302	0.906888	1.44992	0.799268	1.96033	0.286027	0.301685	0.093917	0.159067	0.176054	0.017977	0.17173	0.062205	0.206248	0.018851	0.285807	1.05872	1.46089	1.40876	0.920821	0.23028	0.154462	0.05894
25745	714	4	25	1	23	0.78104	0.41728	0.67362	0.84624	0.101012	0.894958	1.43585	0.797072	1.93202	0.286367	0.291904	0.09624	0.158656	0.170884	0.018401	0.170522	0.059397	0.200361	0.019723	0.287172	1.0344	1.44751	1.39745	0.902805	0.229844	0.154391	0.056414
25745	714	4	25	1	24	0.76743	0.40717	0.66611	0.86317	0.105582	0.974314	1.51306	0.829266	2.0317	0.31461	0.318342	0.102925	0.175647	0.183212	0.018993	0.189503	0.064932	0.217213	0.021297	0.304575	1.09674	1.52275	1.46972	0.947273	0.240751	0.162011	0.058354
25745	714	4	25	1	25	0.78784	0.41833	0.6796	0.89414	0.103831	1.01223	1.54498	0.850201	2.0816	0.324243	0.331466	0.10984	0.178155	0.193176	0.021521	0.192993	0.069194	0.22415	0.022673	0.328447	1.14228	1.55981	1.49703	0.964578	0.217125	0.168455	0.065101
25745	714	4	25	2	1	0.81221	0.43912	0.72469	0.96413	0.113149	1.15424	1.6538	0.897867	2.22482	0.363336	0.37659	0.120251	0.19964	0.219051	0.0229	0.215015	0.082315	0.272515	0.021231	0.321496	1.18816	1.66288	1.61171	1.05618	0.270994	0.177194	0.064971
25745	714	4	25	2	2	0.81675	0.45217	0.72435	0.98528	0.120057	1.07519	1.59205	0.862608	2.14769	0.31691	0.370267	0.112612	0.182752	0.202337	0.021549	0.210047	0.069347	0.257241	0.018221	0.314253	1.14851	1.60078	1.56326	1.01753	0.258556	0.162439	0.056612
25745	714	4	25	2	3	0.83198	0.44598	0.70878	0.95798	0.116173	1.06262	1.60245	0.860131	2.15774	0.323524	0.354647	0.118006	0.171259	0.202579	0.021219	0.214015	0.067935	0.247611	0.019004	0.306496	1.1606	1.61014	1.57141	1.01064	0.255443	0.158341	0.053773
25745	714	4	25	2	4	0.80665	0.4301	0.72095	0.97664	0.108843	1.18078	1.64862	0.911198	2.2301	0.371093	0.403204	0.105166	0.212949	0.22507	0.024145	0.230743	0.080387	0.278856	0.022743	0.331059	1.17803	1.66118	1.61888	1.06539	0.286228	0.171162	0.063663
25745	714	4	25	2	5	0.84581	0.44124	0.76036	1.00908	0.120252	1.17314	1.70589	0.89815	2.28372	0.367838	0.377024	0.124124	0.192408	0.223607	0.022625	0.228922	0.076442	0.283891	0.020011	0.293575	1.22334	1.71201	1.65921	1.06765	0.26099	0.169331	0.053228
25745	714	4	25	2	6	0.8322	0.45005	0.7623	1.00227	0.122565	1.19101	1.67525	0.910105	2.2604	0.371005	0.384325	0.131754	0.208518	0.216893	0.024383	0.226436	0.07779	0.282532	0.020778	0.317921	1.23115	1.68376	1.62877	1.06746	0.260827	0.165965	0.07307
25745	714	4	25	2	7	0.82433	0.43874	0.76227	0.98792	0.114558	1.23672	1.70258	0.935406	2.3023	0.380192	0.413209	0.133573	0.202814	0.236492	0.027088	0.241634	0.084175	0.286229	0.023495	0.323523	1.25171	1.71855	1.67266	1.07718	0.26399	0.168886	0.071412
25745	714	4	25	2	8	0.83403	0.43032	0.7552	1.02065	0.127643	1.23495	1.7227	0.918858	2.31538	0.381162	0.400062	0.130903	0.209153	0.232349	0.025126	0.22962	0.083885	0.296699	0.025922	0.329311	1.25666	1.73429	1.6755	1.09299	0.285203	0.173581	0.062048
25745	714	4	25	2	9	0.85161	0.47232	0.76672	1.02767	0.124328	1.2651	1.72208	0.928504	2.31183	0.39495	0.412292	0.137723	0.218959	0.235088	0.025262	0.240072	0.086912	0.294145	0.025686	0.341583	1.23043	1.73388	1.67507	1.09044	0.255486	0.175153	0.071749
25745	714	4	25	2	10	0.83554	0.45124	0.7373	0.98254	0.113474	1.24521	1.70388	0.941479	2.30296	0.394761	0.404287	0.131534	0.221546	0.23157	0.026645	0.23952	0.078706	0.293237	0.021595	0.314506	1.25339	1.71463	1.66759	1.07822	0.283006	0.177951	0.069487
25745	714	4	25	2	11	0.84674	0.44837	0.75603	0.97529	0.124541	1.20468	1.67795	0.915717	2.26004	0.363786	0.408008	0.126696	0.213438	0.218582	0.025295	0.233922	0.079609	0.281355	0.024846	0.331937	1.21314	1.68596	1.64615	1.05792	0.263736	0.17961	0.072003
25745	714	4	25	2	12	0.84942	0.45873	0.76661	1.01739	0.122763	1.23846	1.71846	0.924061	2.31802	0.392815	0.398754	0.132136	0.209039	0.236951	0.023045	0.233775	0.087579	0.290242	0.023933	0.326854	1.26496	1.73089	1.67598	1.07471	0.266986	0.178033	0.058949
25745	714	4	25	2	13	0.82594	0.44299	0.74333	0.9867	0.119807	1.17172	1.65267	0.895208	2.22057	0.358877	0.388157	0.125055	0.20665	0.21879	0.025927	0.217742	0.077071	0.276668	0.022972	0.335874	1.18308	1.6663	1.61745	1.06047	0.277902	0.159651	0.070296
25745	714	4	25	2	14	0.80897	0.44772	0.72619	0.95136	0.115704	1.16197	1.66793	0.902797	2.24673	0.356633	0.387098	0.125325	0.202007	0.222205	0.023834	0.219216	0.075224	0.269788	0.022888	0.330736	1.21976	1.67519	1.61992	1.04975	0.269065	0.178366	0.0673
25745	714	4	25	2	15	0.82761	0.44985	0.7534	0.98936	0.120918	1.17585	1.6799	0.900245	2.25471	0.35957	0.390775	0.128853	0.198188	0.226164	0.023071	0.220091	0.081914	0.271973	0.024636	0.342146	1.22112	1.69219	1.63306	1.05392	0.259297	0.174253	0.069954
25745	714	4	25	2	16	0.82995	0.44453	0.73332	0.96709	0.11668	1.05437	1.58281	0.861116	2.11154	0.31516	0.364475	0.115426	0.183129	0.200113	0.021292	0.20319	0.070688	0.237997	0.021315	0.30971	1.12914	1.58377	1.53183	0.974367	0.251054	0.166738	0.069383
25745	714	4	25	2	17	0.84273	0.45376	0.75141	1.023	0.121736	1.31245	1.74277	0.95143	2.36037	0.388237	0.44432	0.138956	0.219733	0.243238	0.027091	0.251137	0.090268	0.313731	0.026699	0.337209	1.26973	1.75354	1.71261	1.11593	0.247782	0.18966	0.070855
25745	714	4	25	2	18	0.83134	0.45309	0.75801	0.99033	0.125129	1.25286	1.71341	0.939332	2.31331	0.395991	0.403028	0.140169	0.21706	0.235235	0.024494	0.232672	0.088282	0.285565	0.027761	0.340749	1.27007	1.72387	1.65434	1.07167	0.261021	0.1844	0.069173
25745	714	4	25	2	19	0.83986	0.43998	0.76284	0.99553	0.122082	1.27029	1.72968	0.937445	2.33022	0.394622	0.421316	0.13485	0.220196	0.23822	0.024991	0.238673	0.092761	0.292151	0.027451	0.333324	1.25645	1.7423	1.69096	1.09113	0.259126	0.194499	0.071759
25745	714	4	25	2	20	0.84465	0.45328	0.7709	0.99373	0.126818	1.25915	1.69118	0.92974	2.30727	0.371287	0.424937	0.133679	0.215491	0.226048	0.026301	0.237415	0.0903	0.303592	0.025119	0.332024	1.24035	1.69931	1.67752	1.09535	0.282238	0.193341	0.06512
25745	714	4	25	2	21	0.84003	0.44767	0.73672	0.99715	0.124954	1.25169	1.71356	0.931433	2.30701	0.386824	0.416936	0.134692	0.217765	0.234265	0.023886	0.240036	0.087143	0.287102	0.026626	0.345199	1.25194	1.72928	1.68298	1.08732	0.273172	0.17844	0.061455
25745	714	4	25	2	22	0.80414	0.43143	0.74417	0.99384	0.123451	1.25717	1.72077	0.932949	2.31824	0.379877	0.424632	0.1308	0.216471	0.238079	0.02764	0.240083	0.081424	0.294829	0.027232	0.335209	1.25087	1.72962	1.68823	1.0851	0.267984	0.175543	0.073869
25745	714	4	25	2	23	0.84358	0.45167	0.74942	0.99472	0.120813	1.22088	1.70194	0.923562	2.28818	0.378638	0.401204	0.135897	0.209604	0.228799	0.023773	0.232022	0.084464	0.278377	0.026649	0.343094	1.23834	1.71298	1.65602	1.06602	0.255647	0.180494	0.06966
25745	714	4	25	2	24	0.83243	0.45453	0.75175	1.01506	0.125143	1.2516	1.72129	0.924175	2.31693	0.377137	0.418459	0.13765	0.210881	0.235533	0.026896	0.234757	0.086237	0.290766	0.027379	0.358546	1.25292	1.73468	1.67445	1.08658	0.266282	0.183733	0.071698
25745	714	4	25	2	25	0.83068	0.45117	0.76279	1.00137	0.121749	1.25697	1.70873	0.921899	2.30279	0.379506	0.421138	0.135047	0.218254	0.232489	0.026752	0.235187	0.086939	0.294594	0.026555	0.337911	1.22897	1.72197	1.67224	1.09002	0.273396	0.180619	0.074304
28122	21	2	25	1	1	0.79517	0.404	0.6873	0.8928	0.122919	0.946336	1.55272	0.781399	2.06858	0.3029	0.30285	0.103169	0.173298	0.177924	0.017958	0.177525	0.058796	0.216397	0.02079	0.28764	1.10372	1.55564	1.48862	0.974005	0.264981	0.146525	0.06832
28122	21	2	25	1	2	0.79679	0.42046	0.71246	0.89288	0.11926	0.971634	1.56954	0.803494	2.09137	0.319356	0.298107	0.110315	0.175941	0.185862	0.017984	0.177975	0.059225	0.22324	0.020142	0.28028	1.13334	1.57484	1.498	0.983005	0.261624	0.138849	0.0567
28122	21	2	25	1	3	0.82418	0.44066	0.71552	0.91376	0.12306	0.998587	1.57993	0.80318	2.0989	0.333357	0.304452	0.107254	0.187869	0.188822	0.017373	0.181889	0.061567	0.23087	0.021783	0.305833	1.10541	1.58343	1.51563	0.986794	0.254242	0.146037	0.05647
28122	21	2	25	1	4	0.81365	0.4333	0.76265	0.85429	0.124299	0.98876	1.55743	0.798729	2.0835	0.308514	0.322289	0.104018	0.176893	0.185751	0.019402	0.186298	0.062084	0.232117	0.020996	0.286071	1.10198	1.5574	1.49344	0.99186	0.275351	0.147431	0.068266
28122	21	2	25	1	5	0.80088	0.42179	NA	0.86927	0.116312	0.94174	1.52935	0.787132	2.03871	0.301192	0.29943	0.101963	0.172564	0.173687	0.017748	0.175443	0.0608	0.217689	0.020882	0.301661	1.0793	1.53286	1.47633	0.97163	0.170361	0.143564	0.055546
28122	21	2	25	1	6	0.82784	0.42981	0.71908	0.93001	0.115087	0.958876	1.56245	0.789277	2.08286	0.315536	0.29545	0.107006	0.177425	0.179482	0.018875	0.175286	0.059588	0.218143	0.02189	0.295758	1.12487	1.56832	1.49756	0.973121	0.244444	0.147027	0.063398
28122	21	2	25	1	7	0.82175	0.4268	0.71559	0.89838	0.126046	0.986999	1.5493	0.796425	2.07671	0.303855	0.317248	0.110628	0.17889	0.180521	0.019392	0.179817	0.062443	0.233565	0.021598	0.298572	1.1303	1.55144	1.49966	0.995478	0.254071	0.15178	0.06109
28122	21	2	25	1	8	0.8159	0.43635	0.73861	0.8781	0.122357	0.980815	1.58177	0.791615	2.10533	0.320239	0.300495	0.107804	0.177829	0.182799	0.018771	0.17725	0.063671	0.230027	0.021641	0.302045	1.1246	1.58632	1.5188	0.991784	0.247342	0.147393	0.056742
28122	21	2	25	1	9	0.80789	0.4146	0.71559	0.90902	0.124952	0.968226	1.55096	0.787905	2.06617	0.320271	0.297878	0.103292	0.183904	0.177772	0.018991	0.174174	0.063049	0.226606	0.020019	0.298297	1.10028	1.55876	1.47867	0.990698	0.24113	0.150667	0.057
28122	21	2	25	1	10	NA	0.41952	0.71013	0.87363	0.122285	0.977336	1.56239	0.792221	2.07903	0.32367	0.304873	0.104256	0.186722	0.180372	0.019111	0.180055	0.06281	0.222533	0.021454	0.290961	1.10889	1.56927	1.49926	0.981681	0.224232	0.148049	0.0564
28122	21	2	25	1	11	0.77148	0.40968	0.66809	0.82536	0.111496	0.990957	1.5746	0.814498	2.09335	0.311869	0.322077	0.107594	0.18744	0.181081	0.017625	0.184548	0.062802	0.228191	0.021013	0.295512	1.11137	1.57145	1.50626	0.992981	0.16999	0.145576	0.053634
28122	21	2	25	1	12	0.81384	0.41772	0.73466	0.87469	0.121906	0.865857	1.49791	0.763834	1.9905	0.279063	0.275906	0.094425	0.157309	0.164208	0.016936	0.162195	0.053803	0.195144	0.021151	0.306718	1.08221	1.50197	1.43378	0.929557	0.22614	0.131639	0.048088
28122	21	2	25	1	13	0.79197	0.40893	0.67261	0.87164	0.110739	0.899169	1.5057	0.7552	2.00955	0.292903	0.286479	0.088722	0.166996	0.170471	0.01731	0.164963	0.059067	0.212558	0.018019	0.274416	1.06141	1.5149	1.45052	0.955895	0.195609	0.144039	0.048714
28122	21	2	25	1	14	0.7792	0.3979	0.7059	0.8846	0.111098	0.891535	1.48629	0.768436	1.9805	0.286737	0.287732	0.094721	0.163864	0.171088	0.016602	0.164073	0.058373	0.203393	0.01864	0.284384	1.0288	1.49457	1.42677	0.943357	0.237017	0.147439	0.055958
28122	21	2	25	1	15	0.7958	0.4046	0.72711	0.89207	0.113261	0.938972	1.52108	0.781747	2.03131	0.308442	0.293562	0.100972	0.177846	0.176365	0.01695	0.172951	0.057575	0.21652	0.019615	0.278999	1.08647	1.52893	1.46193	0.96399	0.260597	0.141694	0.057633
28122	21	2	25	1	16	0.79978	0.40812	0.6785	0.88789	0.117621	0.949612	1.541	0.791974	2.051	0.310317	0.297826	0.100615	0.177101	0.180554	0.018036	0.176015	0.055963	0.22029	0.02003	0.281602	1.09977	1.55035	1.47972	0.968251	0.236456	0.133601	0.060949
28122	21	2	25	1	17	0.77915	0.40311	0.6972	0.85806	0.11244	0.906236	1.51125	0.763062	2.01854	0.294755	0.284667	0.095359	0.170714	0.170346	0.017395	0.165975	0.055058	0.213502	0.017717	0.287553	1.07287	1.52219	1.46238	0.961395	0.225846	0.134681	0.054917
28122	21	2	25	1	18	0.81041	0.42302	0.73063	0.89358	0.119773	0.956612	1.5378	0.785349	2.04946	0.314511	0.290942	0.103247	0.172247	0.18261	0.01848	0.175236	0.056334	0.226635	0.020974	0.286979	1.07867	1.54945	1.47918	0.970905	0.254603	0.142017	0.059797
28122	21	2	25	1	19	0.79763	0.41896	NA	0.83709	0.110285	0.911414	1.51952	0.775417	2.03281	0.319602	0.274173	0.094117	0.172647	0.177551	0.01791	0.16708	0.058089	0.205473	0.017769	0.28743	1.09479	1.53096	1.45757	0.947235	0.221765	0.138402	0.060191
28122	21	2	25	2	1	0.87541	0.45693	0.78011	1.02836	0.135988	1.27964	1.76716	0.90485	2.38075	0.389062	0.419053	0.141763	0.229176	0.235236	0.025515	0.228876	0.088422	0.302909	0.02651	0.320252	1.27526	1.78465	1.72153	1.12852	0.243052	0.171105	0.065276
28122	21	2	25	2	2	0.83337	0.45583	0.72558	0.95731	0.134303	1.15728	1.71093	0.859711	2.2771	0.373273	0.36316	0.12544	0.215118	0.212975	0.023349	0.206058	0.078706	0.271276	0.023769	0.321527	1.22294	1.71571	1.64284	1.07308	0.282035	0.172731	0.066806
28122	21	2	25	2	3	0.85494	0.44893	0.7396	0.97173	0.129117	1.17422	1.73626	0.852756	2.31014	0.380668	0.371039	0.123017	0.218395	0.212356	0.026504	0.213668	0.080091	0.272795	0.026193	0.328025	1.23176	1.73982	1.66148	1.08539	0.308128	0.170602	0.071238
28122	21	2	25	2	4	0.88142	0.47399	0.80041	1.02425	0.140668	1.30017	1.80179	0.910642	2.41342	0.407643	0.417249	0.138746	0.233465	0.242603	0.024844	0.235752	0.087854	0.308895	0.027266	0.3414	1.27479	1.81299	1.74861	1.13944	0.286108	0.171089	0.069153
28122	21	2	25	2	5	0.8786	0.46118	0.77931	1.01985	0.143414	1.25294	1.75739	0.890134	2.36273	0.399892	0.399895	0.134119	0.232069	0.230159	0.024816	0.227658	0.084269	0.29119	0.027422	0.337229	1.27762	1.76346	1.69954	1.11861	0.279357	0.172786	0.070769
28122	21	2	25	2	6	0.85191	0.46736	0.73402	0.96335	0.138656	1.20126	1.7609	0.867596	2.35001	0.377465	0.384146	0.134812	0.218787	0.223378	0.023583	0.212406	0.082662	0.278773	0.025794	0.32238	1.26459	1.76556	1.68966	1.09174	0.250975	0.166391	0.063375
28122	21	2	25	2	7	0.87109	0.44828	0.74125	1.02376	0.136991	1.21453	1.74619	0.877813	2.35131	0.377277	0.389765	0.132211	0.218383	0.224297	0.023023	0.219808	0.080707	0.289297	0.025703	0.31599	1.27574	1.75764	1.69832	1.1111	0.271087	0.167625	0.068762
28122	21	2	25	2	8	0.88019	0.47329	0.7756	1.0204	0.145979	1.25629	1.78605	0.887817	2.37758	0.397618	0.399569	0.134308	0.227152	0.236567	0.024402	0.222908	0.08547	0.296484	0.027856	0.329325	1.28677	1.79149	1.7217	1.11166	0.27019	0.175911	0.068217
28122	21	2	25	2	9	0.86071	0.45435	0.7565	1.01856	0.135584	1.2129	1.74068	0.878099	2.341	0.395697	0.376109	0.126316	0.222534	0.226947	0.024672	0.214647	0.082367	0.289538	0.02505	0.327575	1.26049	1.757	1.68593	1.11496	0.282107	0.168746	0.06514
28122	21	2	25	2	10	0.87112	0.45355	0.78426	0.9968	0.144373	1.25293	1.75038	0.904087	2.36306	0.382678	0.410616	0.136109	0.225518	0.233276	0.025227	0.22546	0.08267	0.297379	0.026176	0.320502	1.28476	1.7649	1.70367	1.12102	0.272662	0.171099	0.070079
28122	21	2	25	2	11	0.86636	0.47143	0.77744	1.01781	0.139098	1.22454	1.7794	0.87871	2.37009	0.380879	0.401717	0.123349	0.219045	0.226577	0.026089	0.225193	0.085161	0.291217	0.026821	0.345299	1.28327	1.78609	1.71518	1.10655	0.249423	0.173521	0.0707
28122	21	2	25	2	12	0.87704	0.46758	0.76615	1.00663	0.142348	1.23714	1.77135	0.892043	2.36257	0.390326	0.393881	0.131378	0.220489	0.231396	0.025767	0.224076	0.082115	0.294253	0.026435	0.32499	1.26309	1.77084	1.70419	1.1145	0.199482	0.169299	0.073539
28122	21	2	25	2	13	0.84723	0.46504	0.77503	0.99397	0.138797	1.22761	1.7808	0.892428	2.38855	0.382259	0.400427	0.131218	0.213884	0.231874	0.023039	0.228135	0.0848	0.288574	0.024899	0.323778	1.32196	1.78665	1.72215	1.11167	0.271658	0.175698	0.065886
28122	21	2	25	2	14	0.86645	0.45451	0.76877	1.01394	0.136223	1.20724	1.74974	0.876071	2.34207	0.378951	0.3919	0.127396	0.221897	0.222181	0.023397	0.218507	0.08421	0.282449	0.026417	0.323786	1.25551	1.75705	1.68671	1.10313	0.277922	0.170148	0.062699
28122	21	2	25	2	15	0.86867	0.45458	0.75823	0.99645	0.138566	1.24361	1.77999	0.888594	2.38329	0.406628	0.385415	0.133427	0.233712	0.229069	0.025163	0.219309	0.084813	0.291956	0.025854	0.327238	1.29297	1.79047	1.71902	1.12136	0.284004	0.170207	0.064034
28122	21	2	25	2	16	NA	0.45142	NA	0.98838	0.134758	1.18689	1.74687	0.875982	2.32729	0.381856	0.378736	0.123341	0.217337	0.227573	0.023245	0.211869	0.080008	0.277902	0.024912	0.332642	1.24581	1.75135	1.68281	1.08813	0.255591	0.163597	0.068294
28122	21	2	25	2	17	0.87408	0.46109	0.76126	1.00208	0.138109	1.2418	1.76807	0.894308	2.37053	0.388269	0.399276	0.133137	0.227561	0.230581	0.023409	0.221764	0.083469	0.294894	0.026177	0.328022	1.27628	1.77462	1.70978	1.11163	0.287481	0.166665	0.070578
28122	21	2	25	2	18	0.84736	0.46506	0.73472	0.98545	0.133068	1.18605	1.73059	0.878047	2.32049	0.370876	0.384611	0.125183	0.216248	0.218815	0.022725	0.217596	0.079468	0.280571	0.024767	0.333883	1.24529	1.74427	1.67581	1.09039	0.261388	0.168648	0.062342
28122	21	2	25	2	19	0.87283	0.47565	0.76442	1.01954	0.137325	1.23348	1.76572	0.897403	2.36264	0.388373	0.39039	0.136727	0.226488	0.222599	0.02515	0.223431	0.080693	0.290083	0.027438	0.336374	1.28517	1.77128	1.70351	1.09873	0.276493	0.174739	0.068577
28122	21	2	25	2	20	0.83727	0.44354	0.74084	0.98818	0.131305	1.1969	1.7492	0.875582	2.33784	0.377833	0.380281	0.130405	0.213871	0.225367	0.023648	0.21737	0.077262	0.283227	0.024574	0.31753	1.26497	1.75295	1.68406	1.09406	0.28607	0.166553	0.064623
28122	21	2	25	2	21	0.84416	0.46584	0.74245	0.97993	0.131138	1.21645	1.75083	0.900599	2.35048	0.387909	0.387699	0.126459	0.222339	0.224652	0.024896	0.223046	0.079773	0.287415	0.026879	0.345008	1.28971	1.76181	1.69448	1.1048	0.312876	0.168232	0.069336
28122	21	2	25	2	22	0.84868	0.45138	0.74778	1.00354	0.141956	NA	NA	NA	NA	NA	NA	NA	NA	NA	NA	NA	NA	NA	NA	NA	NA	NA	NA	NA	NA	NA	NA
28122	21	2	25	2	23	0.86248	0.4708	0.76693	1.00921	0.145181	1.23223	1.78656	0.88493	2.37654	0.386141	0.393322	0.131624	0.218969	0.230666	0.024707	0.222145	0.082169	0.293284	0.027957	0.359101	1.28101	1.7968	1.72612	1.11669	0.271693	0.168252	0.065452
28122	21	2	25	2	24	0.86868	0.46836	0.77683	1.00098	0.134446	1.20031	1.72864	0.876318	2.32224	0.372349	0.392203	0.128541	0.222139	0.215991	0.023541	0.220408	0.082068	0.281848	0.025147	0.319426	1.24848	1.73855	1.68082	1.10189	0.302274	0.162772	0.057849
28122	21	2	25	2	25	0.85801	0.46934	0.75603	0.98976	0.134936	1.23007	1.7509	0.892068	2.35254	0.379015	0.396256	0.135543	0.219915	0.22739	0.024981	0.22163	0.081225	0.292874	0.025994	0.326116	1.28048	1.75797	1.6941	1.11824	0.265113	0.158987	0.071259
28123	26	3	25	1	1	0.7949	0.43783	0.68293	0.88539	0.117047	0.985836	1.53949	0.824473	2.06928	0.301396	0.343759	0.103198	0.178705	0.186199	0.02263	0.193615	0.063485	0.215766	0.021443	0.286919	1.10789	1.53806	1.49165	0.95633	0.274679	0.169565	0.073314
28123	26	3	25	1	2	0.78146	0.42956	0.65686	0.86983	0.119745	0.948964	1.51615	0.799644	2.04336	0.296484	0.322523	0.100068	0.179252	0.176155	0.021336	0.181625	0.059866	0.209207	0.020294	0.280555	1.11547	1.52304	1.47527	0.950703	0.246188	0.148345	0.068739
28123	26	3	25	1	3	0.80301	0.43444	0.68146	0.87787	0.11886	0.995926	1.55628	0.816923	2.091	0.306168	0.342032	0.105099	0.181429	0.188226	0.022231	0.192724	0.063068	0.220482	0.021489	0.284557	1.12431	1.56342	1.5129	0.983594	0.253674	0.153435	0.067904
28123	26	3	25	1	4	0.79485	0.4276	0.67057	0.8741	0.115698	0.943066	1.52247	0.816745	2.04255	0.305369	0.310122	0.111137	0.193287	0.17549	0.019947	0.167406	0.058481	0.194073	0.022181	0.300216	1.12517	1.52835	1.46395	0.944772	0.248034	0.142722	0.061297
28123	26	3	25	1	5	0.79989	0.44454	0.6969	0.9123	0.121766	1.06586	1.63545	0.839835	2.19267	0.336495	0.357671	0.108539	0.195123	0.203361	0.023329	0.204561	0.067371	0.238209	0.024385	0.289864	1.17772	1.64208	1.59008	1.02093	0.253593	0.162285	0.06998
28123	26	3	25	1	6	0.76738	0.41916	0.66126	0.85221	0.110217	0.908616	1.49636	0.776539	1.99634	0.289251	0.303816	0.095523	0.162462	0.180018	0.020502	0.177895	0.051489	0.202334	0.017345	0.263699	1.05829	1.49929	1.44769	0.930764	0.23565	0.134346	0.061742
28123	26	3	25	1	7	0.7914	0.43453	0.6818	0.86154	0.120068	0.928472	1.52355	0.782215	2.05113	0.289619	0.31769	0.097482	0.165786	0.18158	0.018623	0.179288	0.061696	0.204523	0.01897	0.281323	1.12406	1.52951	1.48002	0.952624	0.244997	0.150453	0.06613
28123	26	3	25	1	8	0.80519	0.43652	0.6785	0.87621	0.116762	0.915623	1.51723	0.78518	2.03727	0.298745	0.303166	0.09313	0.165947	0.180849	0.020605	0.176085	0.058149	0.201623	0.018752	0.27161	1.11652	1.52851	1.47849	0.933163	0.220829	0.144783	0.061928
28123	26	3	25	1	9	0.78201	0.42136	0.6853	0.88164	0.117541	0.892172	1.49603	0.766232	2.00134	0.274426	0.313451	0.088321	0.158877	0.176068	0.017909	0.179035	0.055522	0.197103	0.018741	0.272736	1.06715	1.50039	1.45837	0.933492	0.233972	0.14306	0.063687
28123	26	3	25	1	10	0.80026	0.41758	0.70335	0.89857	0.119365	0.928397	1.51903	0.779736	2.04436	0.284672	0.31782	0.094953	0.169833	0.173849	0.019877	0.182031	0.056421	0.21002	0.020779	0.274695	1.10699	1.52816	1.48738	0.948688	0.245827	0.139357	0.061956
28123	26	3	25	1	11	0.80479	0.44201	0.68964	0.88233	0.12425	0.915321	1.48324	0.791246	2.00421	0.274905	0.324236	0.097375	0.163676	0.175028	0.019159	0.181019	0.059964	0.200237	0.01825	0.273526	1.07896	1.49251	1.45606	0.937356	0.248234	0.149262	0.065948
28123	26	3	25	1	12	0.80357	0.44102	0.69637	0.88823	0.119279	0.951452	1.53131	0.802768	2.05617	0.304059	0.320133	0.102455	0.176073	0.18274	0.020411	0.18291	0.061813	0.205998	0.018519	0.271044	1.11048	1.5376	1.49382	0.956001	0.239072	0.143292	0.067462
28123	26	3	25	1	13	0.8216	0.45254	0.68773	0.90956	0.124603	0.992938	1.55662	0.824185	2.09119	0.309	0.337531	0.105858	0.184018	0.18394	0.021169	0.193945	0.063567	0.218182	0.021656	0.285097	1.14353	1.55516	1.51397	0.962121	0.267309	0.153347	0.067109
28123	26	3	25	1	14	0.81197	0.45059	0.70913	0.86234	0.116456	0.965002	1.52456	0.808123	2.04471	0.303429	0.328165	0.1043	0.177781	0.183364	0.021209	0.190323	0.058585	0.208725	0.019671	0.269284	1.10726	1.52817	1.48453	0.940354	0.251308	0.148189	0.066781
28123	26	3	25	1	15	0.79682	0.43995	0.68632	0.85021	0.116291	0.949839	1.51159	0.794129	2.03405	0.291953	0.330868	0.099413	0.172635	0.18015	0.021362	0.192312	0.055815	0.208015	0.019413	0.277762	1.0999	1.51788	1.48176	0.942115	0.231623	0.140558	0.068481
28123	26	3	25	1	16	0.80923	0.42901	0.67969	0.89689	0.121003	0.968572	1.55282	0.807351	2.07573	0.312758	0.32668	0.10069	0.180501	0.187789	0.020586	0.193563	0.056577	0.208162	0.019897	0.279396	1.12676	1.55337	1.51084	0.950945	0.246748	0.137974	0.064949
28123	26	3	25	1	17	0.79518	0.44053	0.70085	0.8839	0.113764	0.955317	1.53633	0.80914	2.06386	0.298891	0.330399	0.098921	0.17584	0.184628	0.019235	0.190065	0.059623	0.206666	0.02006	0.287663	1.1299	1.54223	1.4985	0.956574	0.251179	0.144015	0.063005
28123	26	3	25	1	18	0.79053	0.4321	0.67362	0.87059	0.117013	0.934938	1.50707	0.803218	2.02201	0.292457	0.324239	0.0944	0.173	0.179375	0.018774	0.186721	0.058322	0.205347	0.018166	0.271597	1.07916	1.51463	1.46794	0.937485	0.240574	0.147535	0.06254
28123	26	3	25	1	19	0.81126	0.42911	0.69864	0.87514	0.122695	0.935164	1.51069	0.8043	2.03995	0.290615	0.332203	0.090449	0.172268	0.179342	0.019197	0.191397	0.060021	0.204099	0.017839	0.264139	1.10698	1.51975	1.4848	0.94857	0.249365	0.149331	0.059637
28123	26	3	25	1	20	0.7969	0.44853	0.69234	0.88352	0.1208	0.962057	1.54071	0.809122	2.06948	0.300983	0.330845	0.10425	0.173526	0.189868	0.020714	0.191781	0.055247	0.207266	0.018448	0.276433	1.13809	1.54488	1.50414	0.961094	0.233381	0.140068	0.064916
28123	26	3	25	1	21	0.78154	0.42264	0.66691	0.87538	0.114007	0.923483	1.51719	0.76885	2.02086	0.284163	0.329557	0.082181	0.168851	0.183955	0.016665	0.186785	0.056443	0.21012	0.017416	0.272526	1.04142	1.5298	1.4866	0.952895	0.271046	0.141351	0.052062
28123	26	3	25	1	22	0.82572	0.4469	0.69115	0.90086	0.121845	0.928134	1.51246	0.806268	2.02727	0.308956	0.315492	0.086727	0.179576	0.182767	0.018616	0.18583	0.057042	0.198962	0.017574	0.269623	1.11232	1.51166	1.4671	0.92538	0.249232	0.139576	0.065074
28123	26	3	25	1	23	0.80769	0.44616	0.69021	0.88801	0.119017	0.947718	1.55957	0.797135	2.07285	0.304166	0.322131	0.090869	0.173144	0.184758	0.0186	0.190124	0.058962	0.210928	0.019255	0.290097	1.11988	1.5664	1.5032	0.951578	0.236774	0.143288	0.056973
28123	26	3	25	1	24	0.78578	0.42257	0.65076	0.87623	0.111757	0.956389	1.51544	0.801344	2.03821	0.304571	0.315925	0.099797	0.176108	0.185899	0.023442	0.172354	0.062614	0.215915	0.019888	0.278297	1.10401	1.51583	1.47364	0.961126	0.258237	0.155169	0.074184
28123	26	3	25	1	25	0.79811	0.42389	0.67354	0.88499	0.116538	NA	NA	NA	NA	NA	NA	NA	NA	NA	NA	NA	NA	NA	NA	NA	NA	NA	NA	NA	NA	NA	NA
28123	26	3	25	2	1	0.85215	0.47823	0.76995	0.99748	0.141874	1.31711	1.77914	0.926029	2.40742	0.365509	0.476793	0.135615	0.229326	0.236186	0.029161	0.258386	0.08843	0.31026	0.027955	0.325494	1.2986	1.78177	1.75653	1.13451	0.205965	0.195605	0.081687
28123	26	3	25	2	2	0.86253	0.49087	NA	0.98794	0.142096	1.30673	1.78483	0.943802	2.40682	0.385958	0.463303	0.137416	0.232704	0.24271	0.027539	0.260512	0.085007	0.293936	0.025872	0.321131	1.3292	1.79117	1.74559	1.09664	0.280441	0.191733	0.074249
28123	26	3	25	2	3	0.87432	0.5065	0.78486	1.02052	0.140615	1.3096	1.77336	0.933078	2.39823	0.376562	0.46615	0.132207	0.232994	0.23962	0.029206	0.256383	0.083688	0.304958	0.029442	0.331154	1.30424	1.77699	1.7363	1.12849	0.29122	0.18807	0.084
28123	26	3	25	2	4	0.86218	0.48425	0.75014	1.00857	0.141798	1.27936	1.76041	0.925952	2.37512	0.357948	0.466159	0.139615	0.230348	0.226696	0.030412	0.253727	0.08216	0.291179	0.023885	0.289855	1.30979	1.76469	1.72654	1.09797	0.291005	0.185849	0.081063
28123	26	3	25	2	5	0.85797	0.46726	0.76661	1.00672	0.137297	1.29287	1.76745	0.923398	2.38077	0.361054	0.474121	0.139348	0.225767	0.237138	0.029601	0.255708	0.086005	0.292136	0.025735	0.317936	1.2953	1.77618	1.73749	1.10918	0.270828	0.182514	0.080424
28123	26	3	25	2	6	0.84481	0.4758	0.73447	0.9987	0.141328	1.27988	1.76663	0.91535	2.38126	0.38855	0.439189	0.13351	0.229689	0.236581	0.028356	0.252765	0.079309	0.291846	0.026862	0.317678	1.3049	1.78336	1.72415	1.10642	0.271731	0.181381	0.081847
28123	26	3	25	2	7	0.87058	0.48202	0.76022	1.03642	0.144192	1.3682	1.81309	0.963589	2.46047	0.397868	0.491358	0.146138	0.246777	0.252803	0.031269	0.267835	0.089624	0.304333	0.028121	0.336602	1.34972	1.81212	1.78458	1.13733	0.278383	0.185963	0.084412
28123	26	3	25	2	8	0.86516	0.46576	0.76538	1.04237	0.143335	1.32341	1.76015	0.945187	2.40385	0.3801	0.478962	0.134384	0.234081	0.242408	0.031965	0.262196	0.088096	0.303018	0.02681	0.318745	1.32848	1.77279	1.7534	1.12373	0.26101	0.183625	0.090703
28123	26	3	25	2	9	0.84851	0.4722	0.73193	1.00716	0.143152	1.29744	1.76679	0.933151	2.38506	0.376343	0.45869	0.137891	0.231909	0.239374	0.02631	0.251015	0.085658	0.298735	0.02548	0.312961	1.28899	1.77135	1.72966	1.1043	0.28177	0.184049	0.074023
28123	26	3	25	2	10	0.87753	0.48867	0.78638	1.02104	0.143968	1.28587	1.75746	0.918817	2.3774	0.379614	0.448319	0.139661	0.230144	0.234904	0.027705	0.250744	0.083331	0.291532	0.026134	0.324078	1.2986	1.75826	1.72403	1.10933	0.157065	0.180055	0.074216
28123	26	3	25	2	11	0.87798	0.47844	0.75711	1.03189	0.142604	1.31467	1.77065	0.931233	2.39063	0.387308	0.463247	0.139184	0.234918	0.246471	0.030803	0.252094	0.085794	0.296095	0.028429	0.315895	1.3059	1.77694	1.74209	1.10701	0.271897	0.169986	0.089404
28123	26	3	25	2	12	0.88972	0.499	0.78354	1.01739	0.140825	1.3528	1.8151	0.950734	2.45318	0.403042	0.471659	0.145408	0.239669	0.25184	0.030808	0.263768	0.088237	0.304013	0.028555	0.324964	1.38088	1.81558	1.77673	1.1287	0.278951	0.181668	0.08827
28123	26	3	25	2	13	0.83096	0.46936	0.74593	0.98442	0.139375	1.25353	1.7438	0.91703	2.35214	0.350889	0.461518	0.129306	0.220886	0.230436	0.028498	0.248696	0.083178	0.284541	0.026789	0.317049	1.27791	1.74988	1.71354	1.0948	0.275193	0.17709	0.079715
28123	26	3	25	2	14	0.869	0.47065	0.78011	1.04098	0.14254	1.28869	1.7818	0.931433	2.40227	0.392979	0.443701	0.133603	0.231812	0.235251	0.028422	0.255001	0.085116	0.293506	0.024616	0.311123	1.31589	1.78768	1.73729	1.10587	0.280526	0.185799	0.079446
28123	26	3	25	2	15	0.85398	0.48648	0.75659	0.98465	0.143732	1.2768	1.75422	0.911961	2.3744	0.376043	0.446149	0.127833	0.227051	0.231265	0.029854	0.249573	0.083515	0.299648	0.027032	0.309693	1.28945	1.75768	1.71568	1.12447	0.275921	0.180083	0.080971
28123	26	3	25	2	16	0.8737	0.47859	0.78171	1.0391	0.135095	1.27316	1.74024	0.925874	2.35433	0.366353	0.453004	0.134431	0.225761	0.232289	0.027362	0.250466	0.082338	0.292045	0.026593	0.318959	1.30257	1.74642	1.70421	1.08815	0.281255	0.178371	0.079475
28123	26	3	25	2	17	0.86685	0.47806	0.74378	1.00597	0.139411	1.2744	1.77545	0.917915	2.39636	0.384662	0.434777	0.136124	0.232982	0.233984	0.02914	0.238575	0.084051	0.290834	0.027067	0.330602	1.33259	1.7796	1.73391	1.12576	0.266169	0.164786	0.08106
28123	26	3	25	2	18	0.85589	0.47568	0.74318	1.00465	0.137848	1.30144	1.76014	0.937824	2.39277	0.381881	0.465526	0.131872	0.235422	0.239371	0.030089	0.254787	0.087171	0.295817	0.02633	0.334052	1.30001	1.76932	1.72917	1.13122	0.146393	0.181676	0.089747
28123	26	3	25	2	19	0.86058	0.47625	0.74851	1.01581	0.137756	1.20826	1.72764	0.902521	2.3198	0.376506	0.419582	0.118465	0.221914	0.22783	0.027365	0.238565	0.080005	0.267172	0.026059	0.318512	1.26847	1.72741	1.68597	1.06447	0.266458	0.175009	0.076454
28123	26	3	25	2	20	NA	0.46397	0.7601	1.03128	0.137856	1.3278	1.80051	0.937637	2.421	0.394708	0.463659	0.132455	0.240283	0.244118	0.029195	0.261246	0.083216	0.307606	0.028193	0.328558	1.31981	1.80228	1.76141	1.11649	0.272362	0.176634	0.078737
28123	26	3	25	2	21	0.84768	0.48018	0.73488	0.98802	0.139415	1.27121	1.76912	0.926844	2.38088	0.393331	0.435466	0.134179	0.23325	0.234908	0.028718	0.249689	0.081577	0.280214	0.02744	0.314063	1.32242	1.77275	1.71677	1.09114	0.262417	0.174779	0.081034
28123	26	3	25	2	22	0.85377	0.48208	0.73259	0.96636	0.135346	1.23435	1.72569	0.921717	2.33154	0.371728	0.436356	0.127929	0.224788	0.228428	0.029202	0.244182	0.080953	0.271159	0.026681	0.317499	1.27808	1.73036	1.68999	1.07151	0.269376	0.19558	0.079587
28123	26	3	25	2	23	0.87029	0.48215	0.76993	0.98529	0.138687	1.31009	1.73964	0.951088	2.36947	0.368646	0.479757	0.136132	0.230724	0.237824	0.031129	0.261083	0.087143	0.297163	0.027722	0.320355	1.28182	1.75164	1.72394	1.10492	0.29168	0.197419	0.083781
28123	26	3	25	2	24	0.85852	0.4655	0.77578	1.02142	0.135836	1.28478	1.75958	0.93771	2.3795	0.390667	0.443361	0.138268	0.227003	0.233127	0.029908	0.2564	0.086709	0.284641	0.027229	0.314867	1.31773	1.76598	1.72161	1.10514	0.263935	0.180425	0.077066
28123	26	3	25	2	25	0.86034	0.46533	0.75438	1.01144	0.136525	1.29788	1.7516	0.933716	2.37521	0.378176	0.465285	0.133651	0.228642	0.238292	0.029742	0.25712	0.088886	0.29124	0.029418	0.317109	1.30369	1.75732	1.72181	1.10387	0.254411	0.193574	0.082723
28124	28	3	25	1	1	0.85361	0.45869	0.7262	0.93029	0.131511	1.07228	1.61518	0.830736	2.20465	0.324195	0.353498	0.113864	0.182334	0.207772	0.026736	0.181621	0.078712	0.256945	0.023532	0.313267	1.22088	1.6143	1.56995	1.06496	0.232516	0.169947	0.080602
28124	28	3	25	1	2	0.83237	0.46079	0.69223	0.94306	0.131645	1.06915	1.61391	0.831359	2.19619	0.327187	0.343429	0.115179	0.184964	0.204886	0.025488	0.181259	0.073291	0.259511	0.023764	0.321621	1.19383	1.61229	1.56177	1.05864	0.27832	0.167016	0.075916
28124	28	3	25	1	3	0.85148	0.44811	0.72407	0.96852	0.126854	1.1111	1.65177	0.853294	2.24458	0.34908	0.352077	0.120266	0.196263	0.21256	0.025954	0.189088	0.076214	0.26511	0.024378	0.312959	1.25477	1.65278	1.59487	1.07002	0.257101	0.170387	0.077156
28124	28	3	25	1	4	0.84724	0.45018	0.73264	0.96005	0.122289	1.07332	1.64357	0.830084	2.21111	0.346243	0.331106	0.117072	0.186228	0.212304	0.023908	0.180681	0.073513	0.256388	0.022365	0.306322	1.19954	1.64303	1.57641	1.04334	0.254266	0.165065	0.073284
28124	28	3	25	1	5	0.83361	0.4559	0.69746	0.93075	0.127304	1.08986	1.62736	0.855688	2.21397	0.337883	0.352586	0.110928	0.189282	0.208628	0.025648	0.190017	0.076218	0.26536	0.022917	0.300577	1.20675	1.63161	1.58191	1.07206	0.275104	0.167261	0.075512
28124	28	3	25	1	6	0.85552	0.4534	0.73356	0.97161	0.13243	1.08598	1.62528	0.826728	2.21382	0.322614	0.356766	0.114684	0.181839	0.209946	0.024549	0.186367	0.076073	0.27026	0.021598	0.294958	1.18748	1.62722	1.5817	1.07459	0.275717	0.165417	0.072282
28124	28	3	25	1	7	0.83226	0.44881	0.70664	0.92727	0.13053	1.05618	1.62831	0.805134	2.22452	0.323924	0.341719	0.113199	0.178666	0.201623	0.023841	0.185433	0.075488	0.255035	0.022137	0.303726	1.22621	1.63025	1.59473	1.06436	0.157418	0.156095	0.077804
28124	28	3	25	1	8	0.84375	0.4636	0.72487	0.94995	0.123688	1.07348	1.64378	0.826743	2.21064	0.327288	0.345728	0.118912	0.172571	0.207734	0.025667	0.189669	0.076755	0.260258	0.020692	0.308857	1.18838	1.64281	1.58035	1.06786	0.156461	0.169613	0.074863
28124	28	3	25	1	9	0.84987	0.46572	0.73484	0.92815	0.127522	1.10757	1.66114	0.840637	2.25348	0.336623	0.36037	0.118828	0.191329	0.211253	0.025118	0.191079	0.077691	0.267619	0.024052	0.318401	1.24497	1.6724	1.6081	1.08364	0.273368	0.171616	0.072885
28124	28	3	25	1	10	0.85102	0.4641	0.73754	0.91509	0.120981	1.06463	1.62776	0.821646	2.20946	0.323357	0.349798	0.117268	0.184431	0.203515	0.022069	0.1847	0.077796	0.252033	0.022275	0.303134	1.21632	1.63077	1.57519	1.07128	0.179977	0.170242	0.071013
28124	28	3	25	1	11	0.82766	0.43784	0.68857	0.92789	0.125972	1.051	1.61668	0.826812	2.20102	0.309895	0.351889	0.114375	0.183736	0.198913	0.023739	0.17806	0.076447	0.252533	0.0224	0.309998	1.21057	1.63262	1.5704	1.05095	0.124599	0.175003	0.066888
28124	28	3	25	1	12	0.83126	0.45659	0.70323	0.9433	0.129198	1.07532	1.63398	0.826738	2.2155	0.322093	0.354577	0.114292	0.183581	0.206278	0.026282	0.185151	0.074481	0.261303	0.022902	0.316349	1.21012	1.63809	1.58184	1.07889	0.272841	0.163492	0.075737
28124	28	3	25	1	13	0.80762	0.43238	0.68246	0.89038	0.116185	1.01833	1.5771	0.817898	2.1435	0.310267	0.333761	0.112269	0.177188	0.197413	0.023582	0.173948	0.071104	0.240223	0.021693	0.296725	1.17498	1.58062	1.52622	1.02967	0.250944	0.160806	0.068205
28124	28	3	25	1	14	0.85074	0.44565	0.76334	0.92878	0.128947	1.10702	1.66504	0.854496	2.25148	0.342145	0.354346	0.117992	0.186912	0.215165	0.025379	0.188321	0.079899	0.268536	0.024426	0.322889	1.22808	1.66664	1.60588	1.07075	0.242234	0.178785	0.074981
28124	28	3	25	1	15	0.82839	0.44828	0.70292	0.93881	0.129119	1.06177	1.61072	0.833307	2.19889	0.325183	0.341267	0.115518	0.179589	0.206806	0.023049	0.182661	0.073618	0.257126	0.022161	0.301607	1.21293	1.61511	1.57257	1.0531	0.255098	0.159937	0.063712
28124	28	3	25	1	16	0.85677	0.45702	0.73066	0.95647	0.129093	1.04044	1.6198	0.795007	2.21391	0.302806	0.354727	0.104452	0.170544	0.203618	0.024006	0.182189	0.076102	0.257596	0.020952	0.310806	1.20825	1.62949	1.58165	1.083	0.167763	0.172916	0.067734
28124	28	3	25	1	17	0.83436	0.44985	0.73571	0.89988	0.126593	1.04892	1.61023	0.809478	2.19658	0.319395	0.341174	0.107768	0.181139	0.197278	0.023311	0.18234	0.075507	0.26181	0.018391	0.287704	1.19307	1.61712	1.56987	1.07003	0.268196	0.165404	0.064507
28124	28	3	25	1	18	0.82861	0.44252	0.69175	0.90258	0.124295	1.02016	1.61915	0.81162	2.20883	0.304515	0.341076	0.105524	0.173599	0.195644	0.023701	0.180481	0.071104	0.248511	0.021155	0.315183	1.23948	1.62175	1.57133	1.07901	0.14712	0.166822	0.068841
28124	28	3	25	1	19	0.85018	0.45828	0.72761	0.90556	0.131822	1.08463	1.64221	0.828108	2.22985	0.330492	0.351482	0.108716	0.18617	0.207888	0.024681	0.187018	0.07548	0.27252	0.020891	0.311048	1.2101	1.648	1.59858	1.07997	0.267292	0.16982	0.072671
28124	28	3	25	1	20	0.83051	0.4502	0.70104	0.94435	0.138399	1.06518	1.63804	0.826583	2.22053	0.318297	0.350538	0.11288	0.177843	0.205699	0.024073	0.182945	0.077284	0.260719	0.022425	0.317973	1.21471	1.6427	1.58796	1.06955	0.25443	0.162423	0.06608
28124	28	3	25	1	21	0.85701	0.48564	0.73591	0.91432	0.132622	1.05458	1.63075	0.816444	2.20143	0.331022	0.333954	0.106822	0.183651	0.204472	0.023423	0.179147	0.073327	0.261289	0.021363	0.300551	1.18978	1.63169	1.56932	1.06912	0.261772	0.164645	0.070434
28124	28	3	25	1	22	0.83275	0.46526	0.75218	0.89546	0.128181	1.03617	1.60937	0.808647	2.17786	0.314758	0.337256	0.108889	0.177707	0.202051	0.024825	0.178042	0.068448	0.252527	0.022587	0.301736	1.21351	1.61055	1.55125	1.05416	0.175258	0.162609	0.075767
28124	28	3	25	1	23	0.83068	0.44695	0.68708	0.90924	0.130232	1.03453	1.59454	0.813345	2.1643	0.328823	0.322806	0.112485	0.179666	0.201297	0.023374	0.175729	0.070777	0.249271	0.021068	0.290935	1.17923	1.59992	1.54543	1.04206	0.253669	0.160474	0.072321
28124	28	3	25	1	24	0.84914	0.45009	0.71246	0.93628	0.126599	1.04859	1.60651	0.815492	2.1784	0.330547	0.330974	0.110126	0.180931	0.20134	0.024632	0.183188	0.07074	0.252977	0.0238	0.308576	1.18919	1.60547	1.55394	1.0544	0.251775	0.161853	0.069258
28124	28	3	25	1	25	0.84814	0.46081	0.76327	0.94084	0.127964	1.08377	1.63942	0.825552	2.22116	0.34151	0.336477	0.116799	0.190909	0.202235	0.026198	0.181832	0.076152	0.265626	0.022929	0.315917	1.21054	1.63702	1.58275	1.06854	0.253819	0.165763	0.077837
28124	28	3	25	2	1	0.91944	0.49802	0.83421	1.08868	0.147009	1.31438	1.80567	0.904255	2.46783	0.356095	0.459312	0.141206	0.20934	0.248911	0.032112	0.220144	0.103703	0.329837	0.027956	0.333539	1.34091	1.8011	1.75666	1.20324	0.304851	0.19695	0.083477
28124	28	3	25	2	2	0.90245	0.50644	0.77653	1.06209	0.144085	1.26499	1.77596	0.880312	2.42688	0.365915	0.426263	0.131654	0.212309	0.24064	0.030327	0.214653	0.093269	0.315079	0.026032	0.32336	1.32953	1.77906	1.74103	1.18366	0.27525	0.185413	0.083148
28124	28	3	25	2	3	0.9176	0.50463	0.78171	1.08709	0.143222	1.30519	1.81706	0.904209	2.47087	0.378425	0.437854	0.13173	0.219736	0.24291	0.031412	0.223619	0.097441	0.330813	0.026232	0.320837	1.33552	1.81785	1.7723	1.19314	0.289859	0.191156	0.077259
28124	28	3	25	2	4	0.91993	0.50027	0.77961	1.11226	0.151205	1.43517	1.9031	0.949996	2.59094	0.422813	0.459999	0.159142	0.238098	0.261351	0.035742	0.239457	0.107028	0.362802	0.030237	0.353834	1.43183	1.90166	1.84862	1.24751	0.299355	0.20048	0.087546
28124	28	3	25	2	5	0.91825	0.50831	0.80311	1.09722	0.155262	1.32563	1.83218	0.91551	2.47018	0.369966	0.449699	0.145373	0.216821	0.250044	0.029745	0.227294	0.094831	0.332567	0.027996	0.330849	1.35569	1.82835	1.78562	1.1983	0.221188	0.186939	0.077477
28124	28	3	25	2	6	0.87908	0.47139	0.75809	1.04335	0.139191	1.30132	1.79141	0.891533	2.46804	0.353789	0.440718	0.139749	0.212524	0.24412	0.030283	0.212105	0.094384	0.33971	0.027309	0.317423	1.36525	1.79004	1.77411	1.19289	0.287855	0.185906	0.079059
28124	28	3	25	2	7	0.89443	0.49299	0.77772	1.05215	0.147829	1.25559	1.75931	0.871709	2.40653	0.35678	0.417167	0.132114	0.204443	0.239375	0.028408	0.211492	0.089823	0.323169	0.026054	0.330837	1.32636	1.75425	1.71386	1.16622	0.299058	0.178442	0.082
28124	28	3	25	2	8	0.90982	0.5037	0.79127	1.07425	0.148505	1.36673	1.8679	0.898827	2.54077	0.413323	0.436311	0.143102	0.229052	0.253606	0.034726	0.23506	0.096217	0.344915	0.0291	0.342967	1.38573	1.86262	1.82569	1.22697	0.298541	0.189469	0.078571
28124	28	3	25	2	9	0.90282	0.50138	0.79914	1.0573	0.146883	1.35944	1.86151	0.917752	2.53729	0.399486	0.44796	0.145826	0.222555	0.25475	0.033812	0.233653	0.101815	0.338062	0.02803	0.330898	1.41391	1.861	1.80693	1.21421	0.287406	0.197386	0.081406
28124	28	3	25	2	10	0.90765	0.49399	0.79178	1.0719	0.144686	1.36584	1.86279	0.906101	2.52787	0.40618	0.43962	0.144046	0.222729	0.252632	0.035758	0.234716	0.099132	0.347128	0.028795	0.33635	1.36651	1.85905	1.81408	1.22774	0.298105	0.200544	0.08677
28124	28	3	25	2	11	0.9136	0.50603	0.79612	1.0601	0.149072	1.34327	1.83934	0.921987	2.49552	0.390399	0.436887	0.151619	0.220965	0.252042	0.0307	0.226013	0.095975	0.33774	0.026511	0.329199	1.37797	1.84475	1.7872	1.18703	0.288173	0.189715	0.079873
28124	28	3	25	2	12	0.90411	0.48638	0.78916	1.07194	0.147852	1.32508	1.84965	0.903526	2.51415	0.385885	0.432946	0.141494	0.214158	0.252872	0.033494	0.218102	0.099153	0.336903	0.027583	0.342861	1.37454	1.85047	1.80061	1.21809	0.273227	0.188014	0.086779
28124	28	3	25	2	13	0.90457	0.50324	0.81332	1.0683	0.151325	1.38482	1.85945	0.916566	2.5226	0.40166	0.460239	0.143436	0.228286	0.261552	0.03378	0.234366	0.102882	0.350708	0.028804	0.344292	1.35724	1.85614	1.81735	1.21979	0.288236	0.198697	0.084749
28124	28	3	25	2	14	0.90286	0.49504	0.83791	1.05521	0.145749	1.35944	1.88937	0.91114	2.55007	0.413527	0.438693	0.141894	0.234289	0.252391	0.032912	0.229538	0.101792	0.336051	0.028877	0.342313	1.39442	1.88536	1.82163	1.21278	0.283131	0.190065	0.081554
28124	28	3	25	2	15	0.8988	0.48564	0.76993	1.05987	0.144292	1.38114	1.85745	0.93467	2.5357	0.399366	0.459294	0.150382	0.231136	0.251887	0.034688	0.238293	0.101473	0.34339	0.028634	0.340902	1.40729	1.85745	1.81246	1.21994	0.30363	0.189817	0.085499
28124	28	3	25	2	16	0.90668	0.48205	0.79455	1.0586	0.145023	1.35089	1.8844	0.907074	2.54234	0.42713	0.419035	0.149406	0.230456	0.256925	0.034226	0.226624	0.097225	0.325975	0.029186	0.342104	1.3999	1.88005	1.82632	1.19638	0.259054	0.185557	0.085959
28124	28	3	25	2	17	0.91284	0.49979	0.78354	1.06135	0.151575	1.29986	1.78745	0.913165	2.43758	0.399901	0.409715	0.140607	0.217647	0.24634	0.031846	0.220208	0.092849	0.322597	0.026769	0.336875	1.35367	1.78507	1.73482	1.16568	0.276537	0.192343	0.08349
28124	28	3	25	2	18	0.89785	0.48071	0.79891	1.04825	0.137689	1.3217	1.84126	0.907502	2.49012	0.405229	0.423951	0.139266	0.218552	0.261752	0.031141	0.225665	0.090778	0.326287	0.026707	0.334187	1.35205	1.83955	1.78317	1.1913	0.282169	0.176862	0.07944
28124	28	3	25	2	19	0.88542	0.46933	0.7617	1.0275	0.14087	1.23709	1.76311	0.87739	2.39567	0.357353	0.410837	0.135513	0.206822	0.235478	0.027801	0.206514	0.090726	0.308256	0.025135	0.325173	1.29726	1.76404	1.72682	1.15272	0.27791	0.179815	0.073366
28124	28	3	25	2	20	0.908	0.502	0.82476	1.09052	0.145294	1.36459	1.8794	0.913527	2.54722	0.415225	0.439987	0.139427	0.230611	0.256613	0.031681	0.234239	0.101044	0.342237	0.027719	0.343498	1.3879	1.87779	1.83188	1.22647	0.282648	0.193682	0.08118
28124	28	3	25	2	21	0.90453	0.49789	0.77445	1.08951	0.146636	1.35385	1.81914	0.923525	2.49471	0.386414	0.447823	0.15021	0.223182	0.250736	0.032579	0.225475	0.101385	0.341143	0.02848	0.34176	1.38968	1.82383	1.78143	1.21367	0.293483	0.195902	0.08768
28124	28	3	25	2	22	0.92062	0.51302	0.81591	1.09074	0.153834	1.35517	1.84274	0.908753	2.50936	0.386814	0.448705	0.14197	0.221412	0.251741	0.031278	0.237474	0.092618	0.349049	0.028611	0.345364	1.3916	1.84385	1.80025	1.22782	0.210675	0.169659	0.080868
28124	28	3	25	2	23	0.91111	0.50004	0.82283	1.08983	0.148483	1.36051	1.84362	0.930561	2.51648	0.406113	0.437581	0.147424	0.229817	0.252376	0.033473	0.231063	0.095729	0.342165	0.027076	0.335706	1.39843	1.84662	1.7923	1.20253	0.28505	0.199817	0.086734
28124	28	3	25	2	24	0.86821	0.46125	0.73246	0.99659	0.125368	1.15013	1.69741	0.864035	2.31029	0.346944	0.376702	0.119709	0.193435	0.219487	0.025501	0.20169	0.082758	0.284187	0.022255	0.299241	1.25758	1.69666	1.64804	1.11138	0.26845	0.178553	0.07261
28124	28	3	25	2	25	0.91745	0.51839	0.77087	1.08164	0.155159	1.37743	1.85732	0.923454	2.53502	0.402893	0.451905	0.148907	0.236296	0.255572	0.030819	0.233127	0.097997	0.346377	0.027262	0.334599	1.39746	1.85514	1.81107	1.21212	0.308896	0.196156	0.084281
28130	69	2	25	1	1	0.73898	0.43105	0.6264	0.79232	0.098366	0.892795	1.48268	0.780126	1.97845	0.276517	0.293342	0.102331	0.15418	0.176933	0.019135	0.163353	0.055658	0.203059	0.017295	0.277978	1.03646	1.48698	1.43528	0.918822	0.235315	0.145012	0.066495
28130	69	2	25	1	2	0.75459	0.42434	0.65352	0.81667	0.101836	0.883409	1.49223	0.779034	1.98581	0.286043	0.291031	0.085559	0.155865	0.176948	0.01913	0.161566	0.06276	0.201257	0.019175	0.2825	1.02624	1.50288	1.43089	0.931214	0.227887	0.150023	0.065449
28130	69	2	25	1	3	0.78381	0.43979	0.654	0.8475	0.110766	0.92243	1.53732	0.775424	2.03556	0.289517	0.301462	0.098785	0.165438	0.179527	0.018992	0.164352	0.062062	0.212577	0.020009	0.287495	1.03951	1.55117	1.48133	0.959808	0.254416	0.144609	0.066021
28130	69	2	25	1	4	0.78154	0.43027	0.64442	0.86644	0.107303	0.921121	1.53516	0.787378	2.04101	0.293069	0.295452	0.102259	0.157011	0.187287	0.019012	0.163184	0.0613	0.21065	0.019663	0.285095	1.066	1.55124	1.47929	0.94767	0.226809	0.143545	0.059883
28130	69	2	25	1	5	0.77247	0.4394	0.66019	0.85634	0.104259	0.943978	1.54863	0.798908	2.06414	0.304893	0.300853	0.104406	0.163097	0.186557	0.020748	0.170927	0.063482	0.213629	0.020049	0.286984	1.08826	1.56006	1.48976	0.960291	0.240145	0.153088	0.070016
28130	69	2	25	1	6	0.76617	0.43714	0.66208	0.84118	0.108544	0.908867	1.52074	0.77881	2.02341	0.293461	0.293874	0.099851	0.162872	0.178473	0.020894	0.165316	0.058958	0.203446	0.018252	0.286798	1.06024	1.53352	1.46445	0.942166	0.233475	0.149507	0.065032
28130	69	2	25	1	7	0.76429	0.43238	0.66519	0.84966	0.116626	0.913525	1.52344	0.779054	2.02845	0.299878	0.287985	0.097673	0.163462	0.182591	0.020223	0.161537	0.059249	0.209969	0.017902	0.270706	1.05438	1.53179	1.47043	0.949772	0.202905	0.141559	0.064225
28130	69	2	25	1	8	0.76655	0.42048	0.66277	0.8521	0.112077	0.918868	1.52635	0.782203	2.03595	0.29118	0.297126	0.098345	0.159407	0.181611	0.019846	0.164946	0.061628	0.212867	0.019063	0.286018	1.07396	1.53545	1.46377	0.953363	0.24459	0.144234	0.060604
28130	69	2	25	1	9	0.79333	0.42923	0.6934	0.87042	0.110627	0.957615	1.55638	0.799287	2.07128	0.304953	0.307891	0.105335	0.167849	0.187197	0.020659	0.170055	0.06608	0.218142	0.021157	0.301786	1.08164	1.56944	1.49851	0.975753	0.246811	0.155908	0.061734
28130	69	2	25	1	10	0.79128	0.4301	0.68625	0.87151	0.111476	0.93494	1.52781	0.794257	2.04779	0.303676	0.299451	0.100895	0.164123	0.189102	0.01869	0.168992	0.061482	0.212073	0.018855	0.279207	1.08533	1.54249	1.4777	0.958268	0.22237	0.144943	0.06353
28130	69	2	25	1	11	0.76672	0.42393	0.65714	0.85162	0.110473	0.928398	1.52834	0.786263	2.03943	0.303687	0.299322	0.096492	0.168514	0.187177	0.020156	0.164932	0.061469	0.209274	0.019486	0.282925	1.08335	1.54057	1.4708	0.949933	0.230647	0.147598	0.068149
28130	69	2	25	1	12	0.76104	0.42704	0.65259	0.80847	0.10087	0.870956	1.49783	0.764601	1.98533	0.274481	0.288242	0.092178	0.151971	0.175529	0.01824	0.161683	0.054563	0.198805	0.016331	0.27955	1.04764	1.51063	1.42817	0.928684	0.228548	0.137561	0.062499
28130	69	2	25	1	13	0.80311	0.4313	0.68208	0.89298	0.111908	0.945618	1.54844	0.806623	2.07533	0.295968	0.312716	0.103915	0.169259	0.183379	0.020041	0.172008	0.063243	0.214274	0.01874	0.294756	1.10916	1.56027	1.5009	0.956668	0.242305	0.147633	0.059376
28130	69	2	25	1	14	0.77896	0.41831	0.64688	0.87647	0.114216	0.934028	1.53639	0.78667	2.05627	0.303937	0.291618	0.099725	0.163238	0.184355	0.020038	0.164693	0.062394	0.220764	0.017933	0.284128	1.09534	1.55152	1.48312	0.976864	0.252049	0.149958	0.059195
28130	69	2	25	1	15	0.77977	0.42077	0.67164	0.86544	0.111749	0.931325	1.54549	0.789313	2.05936	0.291643	0.311612	0.092983	0.162165	0.184445	0.019445	0.173325	0.063016	0.215865	0.019205	0.294576	1.07489	1.55334	1.49953	0.966397	0.232216	0.148239	0.060646
28130	69	2	25	1	16	0.79487	0.4315	0.67724	0.8673	0.110186	0.95218	1.55182	0.80652	2.07173	0.302969	0.30319	0.106825	0.16393	0.187159	0.019931	0.17118	0.063085	0.219028	0.01995	0.280789	1.09654	1.56036	1.49989	0.968184	0.233394	0.153752	0.063042
28130	69	2	25	1	17	0.76826	0.43783	0.67608	0.82426	0.106976	0.899944	1.50783	0.781467	2.01006	0.288993	0.289603	0.097499	0.159965	0.175304	0.02096	0.164075	0.057415	0.205089	0.018688	0.286689	1.0566	1.51544	1.45586	0.944318	0.221324	0.138318	0.063696
28130	69	2	25	1	18	0.77517	0.44387	0.65193	0.82715	0.110689	0.935311	1.53392	0.804553	2.04329	0.30048	0.304609	0.101324	0.165434	0.186336	0.021182	0.169511	0.06181	0.208857	0.019859	0.279703	1.0859	1.54714	1.47304	0.944863	0.215534	0.148221	0.061983
28130	69	2	25	1	19	0.76046	0.42487	0.64493	0.84836	0.109777	0.906854	1.51347	0.778705	2.00601	0.300498	0.286594	0.09439	0.166661	0.177401	0.021471	0.162162	0.058712	0.207602	0.017688	0.281752	1.04545	1.51885	1.45023	0.93082	0.216916	0.141699	0.065523
28130	69	2	25	1	20	0.77527	0.43336	0.64154	0.85175	0.102162	0.91637	1.51272	0.798086	2.01504	0.308001	0.285438	0.097945	0.162765	0.185629	0.018891	0.165684	0.059714	0.20683	0.017944	0.272784	1.07784	1.52292	1.44181	0.929293	0.245242	0.145434	0.062618
28130	69	2	25	1	21	0.78389	0.43313	0.66126	0.86596	0.111542	0.951686	1.54649	0.798818	2.07197	0.306856	0.309598	0.098486	0.166343	0.191074	0.020104	0.176689	0.061422	0.21835	0.018259	0.292186	1.10299	1.55933	1.50072	0.968466	0.279215	0.150204	0.066004
28130	69	2	25	2	1	0.82538	0.47278	0.71854	0.9789	0.116539	1.17787	1.72012	0.885624	2.30078	0.353669	0.395134	0.121907	0.207848	0.218608	0.02611	0.209887	0.085415	0.282315	0.024643	0.328623	1.22013	1.73201	1.66264	1.08609	0.256102	0.175285	0.076047
28130	69	2	25	2	2	0.85412	0.47807	0.73938	1.02065	0.129074	1.2375	1.78806	0.912823	2.39505	0.381512	0.407454	0.133455	0.208406	0.237018	0.028067	0.228161	0.085967	0.288079	0.026725	0.336704	1.29086	1.80345	1.73146	1.11448	0.246622	0.179155	0.079393
28130	69	2	25	2	3	0.82804	0.46066	0.74442	1.01296	0.123214	1.23351	1.80686	0.907572	2.40785	0.380771	0.400734	0.134189	0.207789	0.236535	0.02741	0.223427	0.085256	0.291057	0.026622	0.347011	1.29359	1.81885	1.74934	1.12047	0.247567	0.170271	0.074546
28130	69	2	25	2	4	0.85026	0.46633	0.75893	0.99062	0.128731	1.18229	1.75387	0.89114	2.34422	0.386289	0.368341	0.124536	0.204665	0.229102	0.027562	0.210082	0.082257	0.278783	0.02416	0.325905	1.26638	1.76641	1.68747	1.09291	0.263442	0.171948	0.077747
28130	69	2	25	2	5	0.86064	0.48268	0.76465	1.02382	0.132196	1.23535	1.79285	0.892364	2.40834	0.36323	0.431429	0.122259	0.212414	0.235023	0.027631	0.225887	0.093541	0.295571	0.022946	0.344569	1.28732	1.80394	1.75098	1.13562	0.250191	0.18904	0.080154
28130	69	2	25	2	6	0.84727	0.48119	0.74326	0.98764	0.13315	1.24726	1.79167	0.915199	2.39958	0.377884	0.417196	0.129443	0.211322	0.242019	0.02838	0.224653	0.087705	0.29578	0.026791	0.340396	1.29416	1.80359	1.73119	1.11528	0.273169	0.178072	0.075295
28130	69	2	25	2	7	0.87357	0.49004	0.78601	0.99705	0.141678	1.28125	1.81353	0.92761	2.44358	0.380582	0.431118	0.135018	0.216929	0.240534	0.029261	0.226353	0.097423	0.307349	0.027077	0.341946	1.32743	1.82802	1.75739	1.14407	0.24064	0.194738	0.07787
28130	69	2	25	2	8	0.8396	0.47833	0.71999	0.99838	0.124647	1.2327	1.79487	0.899008	2.40453	0.38035	0.406783	0.127686	0.210461	0.242588	0.026665	0.219243	0.087374	0.29184	0.025866	0.335471	1.28304	1.80947	1.74298	1.1279	0.267631	0.176934	0.071138
28130	69	2	25	2	9	0.87084	0.51104	0.73093	0.9918	0.13681	1.22968	1.7784	0.906217	2.37924	0.366244	0.40986	0.131213	0.211455	0.235159	0.026199	0.21632	0.08606	0.296498	0.025522	0.329617	1.26253	1.79098	1.71829	1.10715	0.268136	0.173213	0.072327
28130	69	2	25	2	10	0.84202	0.46888	0.67979	0.98482	0.127756	1.21623	1.77811	0.895485	2.37291	0.373526	0.392326	0.132624	0.206179	0.234763	0.02939	0.213154	0.081486	0.291022	0.026594	0.336794	1.26235	1.79176	1.71609	1.10875	0.266546	0.172138	0.084155
28130	69	2	25	2	11	0.80867	0.48464	0.7377	0.96897	0.120408	1.15088	1.72769	0.876416	2.29907	0.357503	0.372927	0.123035	0.201402	0.222908	0.025848	0.206024	0.073366	0.272327	0.024536	0.328416	1.22826	1.75057	1.6641	1.06337	0.276737	0.160018	0.073165
28130	69	2	25	2	12	0.83237	0.48792	0.74428	0.99984	0.127394	1.20796	1.77528	0.899321	2.38032	0.383668	0.385178	0.13237	0.205429	0.236123	0.026363	0.215751	0.084342	0.279964	0.026693	0.342947	1.30147	1.79369	1.72197	1.1029	0.254289	0.172032	0.076639
28130	69	2	25	2	13	0.83688	0.49285	0.72857	0.97628	0.123789	1.19019	1.77187	0.896647	2.36134	0.38149	0.381297	0.127249	0.204208	0.233599	0.027661	0.213954	0.082126	0.274975	0.025056	0.323362	1.26698	1.78404	1.70572	1.08856	0.264266	0.166495	0.074615
28130	69	2	25	2	14	0.85359	0.49519	0.74641	0.99522	0.129733	1.22749	1.78141	0.901089	2.39216	0.381282	0.393755	0.13579	0.20853	0.23524	0.028631	0.215172	0.086694	0.290141	0.026251	0.33944	1.29457	1.80045	1.72784	1.11808	0.264492	0.18152	0.076783
28130	69	2	25	2	15	0.81963	0.48633	0.74963	0.95997	0.122679	1.20623	1.76867	0.891969	2.37185	0.376372	0.39211	0.131052	0.209984	0.231707	0.026823	0.217731	0.081238	0.281631	0.02481	0.332725	1.28573	1.7851	1.71649	1.09788	0.224	0.173992	0.075633
28130	69	2	25	2	16	0.85455	0.49087	0.77365	0.96155	0.124615	1.19974	1.76565	0.892067	2.3727	0.356638	0.410232	0.124736	0.201671	0.231921	0.025852	0.220059	0.086315	0.283586	0.024872	0.325134	1.27525	1.77863	1.72283	1.10232	0.244916	0.177452	0.076057
28130	69	2	25	2	17	0.84923	0.48227	0.79187	0.99795	0.124411	1.17082	1.75298	0.880464	2.35037	0.356964	0.383918	0.123279	0.199713	0.223067	0.025722	0.21108	0.080199	0.282059	0.024266	0.328598	1.27888	1.76841	1.69482	1.09582	0.274269	0.174851	0.071488
28130	69	2	25	2	18	0.84113	0.49103	0.74412	0.97948	0.135034	1.22162	1.78535	0.903907	2.3966	0.376343	0.400138	0.125533	0.204348	0.237641	0.028535	0.222801	0.08174	0.294386	0.025035	0.326867	1.29814	1.8036	1.72801	1.11891	0.277906	0.173118	0.076236
28130	69	2	25	2	19	0.83345	0.47644	0.73945	0.99658	0.127721	1.17833	1.75583	0.871264	2.33486	0.358553	0.390558	0.12083	0.200985	0.229349	0.026584	0.207064	0.084216	0.283399	0.024816	0.335726	1.21877	1.76371	1.69626	1.09887	0.246796	0.165005	0.070695
28130	69	2	25	2	20	0.86643	0.49266	0.77173	1.03142	0.134818	1.21905	1.77483	0.904046	2.37735	0.385272	0.389586	0.128467	0.217209	0.229022	0.028886	0.214781	0.084019	0.289976	0.025405	0.328456	1.28242	1.78984	1.71232	1.10932	0.263259	0.171892	0.077943
28130	69	2	25	2	21	0.85803	0.47859	0.75622	0.98681	0.130346	1.25486	1.80619	0.91435	2.41489	0.399958	0.399283	0.139966	0.221761	0.237048	0.026829	0.218831	0.093995	0.28764	0.027881	0.343642	1.31333	1.8196	1.74466	1.1102	0.238573	0.18335	0.074927
28130	69	2	25	2	22	0.86044	0.49198	0.74802	1.01627	0.134395	1.25623	1.80372	0.915641	2.41763	0.3907	0.404945	0.137337	0.213125	0.243023	0.028932	0.220388	0.089195	0.29566	0.02717	0.340666	1.3165	1.81919	1.7392	1.1183	0.253505	0.178317	0.081244
28130	69	2	25	2	23	0.85467	0.49251	0.76168	0.99968	0.128066	1.21691	1.78504	0.907388	2.38232	0.383862	0.391791	0.131066	0.207885	0.236117	0.027793	0.22029	0.082816	0.284384	0.02552	0.329499	1.29426	1.80173	1.71994	1.09218	0.251215	0.174314	0.081319
28130	69	2	25	2	24	0.84135	0.47652	0.72966	1.00675	0.130904	1.20391	1.76951	0.895527	2.36837	0.377871	0.38654	0.131212	0.202543	0.233356	0.028306	0.217545	0.08175	0.282379	0.025644	0.32642	1.27693	1.77929	1.70953	1.1032	0.240395	0.166128	0.077769
28130	69	2	25	2	25	0.86624	0.47807	0.75541	1.0213	0.129244	1.24231	1.80564	0.897534	2.41285	0.386672	0.403196	0.132861	0.21056	0.241432	0.026947	0.220254	0.089801	0.292733	0.026607	0.340531	1.30435	1.81879	1.74224	1.1219	0.267197	0.17703	0.079054
28131	73	2	25	1	1	0.79769	0.46057	0.70826	0.94174	0.123867	1.03968	1.58688	0.840254	2.13576	0.312527	0.352227	0.115529	0.180845	0.195198	0.023206	0.191164	0.073672	0.236655	0.022534	0.306378	1.12094	1.59836	1.54174	1.00688	0.249549	0.178418	0.065481
28131	73	2	25	1	2	0.78002	0.43019	0.6901	0.87321	0.111524	1.04875	1.58325	0.855043	2.13558	0.304899	0.360387	0.12152	0.178334	0.198729	0.023847	0.195486	0.06778	0.240319	0.021808	0.300112	1.12963	1.60031	1.54963	1.00912	0.244185	0.163075	0.065937
[truncated: 5,366 more rows]

## Sheet: Phenotypic Means
Bloomington ID	RAL ID	Mean CS Females	Mean CS Males	STD CS Females	STD CS Males	N CS females	N CS males	Mean IOD Females	Mean IOD Males	STD IOD Females	STD IOD Males	N IOD females	N IOD males
[truncated: 149 more rows]
