# Supplementary material for: Genome-Wide Analysis Reveals Novel Regulators of Growth in Drosophila melanogaster
Source: PLoS Genet. 2016 Jan 11;12(1):e1005616. doi: 10.1371/journal.pgen.1005616 (PMC4709145; doi:10.1371/journal.pgen.1005616)
Supplement: S4 Table — GWAS SNPs: Number of nominally significant SNPs (p<10−05) identified in each of the GWAS and percent overlap between sexes. SNPs F = number of SNPs nominally significant in females, SNPs M = number of SNPs nominally significant in males, Common MF = number of SNPs nominally significant in both sexes, % M in F = percent nominally significant male SNPs also nominally significant in females, % F in M = percent nominally significant female SNPs also nominally significant in males. Between sex overlap: SNP and gene level overlap between sexes for different thresholds. Percent overlap of SNPs (exact associated positions), annotated SNPs (including annotation of SNPs located in intergenic regions where the annotation is often not reliable, as the next genes are frequently more than 20kb away), and genes (only includes SNPs that locate within or 1kb around a gene). A consistent difference in associated loci in terms of the exact SNP that is associated (top block) is detectable between sexes, though the loci apparently are located more or less in a similar region (middle block). For SNPs in or close to genes, the differences between sexes are more pronounced: of the top 100 associated genes about 50% overlap, while the other 50% are private to one sex but this percentage increases with inclusion of more genes (bottom block, top 10,000 is >90% overlap, in total there are around 14,000 genes in these lists). Between phenotype overlap: Proportion of nominally significant SNPs that are shared between phenotypes. (XLS) [file pgen.1005616.s015.xls]

## Sheet: GWAS SNPs
Phenotype	SNPs F	SNPs M	Common MF	% M in F	% F in M
CS	40	21	6	28.5714	15
CSIC	34	36	6	16.6667	17.6471
rCS	34	20	5	25	14.7059
IOD	31	17	11	64.7059	35.4839
IODIC	51	28	13	46.4286	25.4902

## Sheet: Between sex overlap
	CS	CSIC	rCS	IOD	IODIC
SNPs [%]
top 100	30	31	25	43	38
top 1,000	39	36	35	40	36
top 10,000	46	45	44	51	50
top 100,000	58	57	57	64	62
top 50%	75	75	75	79	78
annotated [%]
top 100	92	94	95	94	93
top 1,000	97	97	96	97	97
top 10,000	99	99	97	99	98
genes [%]
top 100	47	45	35	48	39
top 1,000	59	59	57	62	61
top 10,000	91	91	91	92	91

## Sheet: Between phenotype overlap
Females
	CS	CSIC	rCS	IOD	IODIC
CS	1	0.65	0.175	0	0
CSIC	0.764706	1	0.264706	0	0
rCS	0.205882	0.264706	1	0	0
IOD	0	0	0	1	0.806452
IODIC	0	0	0	0.490196	1
Males
	CS	CSIC	rCS	IOD	IODIC
CS	1	0.857143	0.333333	0	0
CSIC	0.5	1	0.25	0	0
rCS	0.35	0.45	1	0	0
IOD	0	0	0	1	0.764706
IODIC	0	0	0	0.464286	1
