# Supplementary material for: Genome-Wide Analysis Reveals Novel Regulators of Growth in Drosophila melanogaster
Source: PLoS Genet. 2016 Jan 11;12(1):e1005616. doi: 10.1371/journal.pgen.1005616 (PMC4709145; doi:10.1371/journal.pgen.1005616)
Supplement: S6 Table — Last column indicates the percent change in median wing size of genes tested by RNAi, and asterisks (***) indicate significant change (p<0.001). (XLS) [file pgen.1005616.s017.xls]

## Sheet: VEGAS_Genes
Phenotype	CG Number	Gene Symbol	Gene Name	Pvalue	Test Result [% change]
CSF	CG10822			0.000683401
CSF	CG1143			0.000745086
CSF	CG15460	jb	jean-baptiste	0.000675381
CSF	CG1743	Gs2	Glutamine synthetase 2	7.17515e-05	1.7
CSF	CG3002	Gga	Golgi-localized, gamma adaptin ear containing, ARF binding protein	0.000191032
CSF	CG33160			0.000150925	2.7***
CSF	CG33691 (CG43736)			0.00070555
CSF	CG33692			0.00070555
CSF	CG34015			0.00071752
CSF	CG3666	Tsf3	Transferrin 3	0.000692999	4.9***
CSF	CG42339			0.000738484
CSF	CG4429	Rbp2	RNA-binding protein 2	0.000465241	-12.6***
CSF	CG4466	Hsp27	Heat shock protein 27	0.000266345
CSF	CG5770			0.000655901
CSF	CG5773			0.000216187
CSF	CG8214	Cep89	Centrosomal protein 89kDa homolog	0.000490546	5.6***
CSF	CG8444	VhaM8.9	Vacuolar H+ ATPase M8.9 accessory subunit	2.76722e-05
CSF	CG8871	Jon25Biii	Jonah 25Bii	0.000615256
CSF	CG9086			0.000431557
CSF	CG9271	Vm34Ca	Vitelline membrane 34Ca	0.00032334
CSFIC	CG10822			0.000697253
CSFIC	CG1143			0.000595455
CSFIC	CG13896			0.000700233	1.3
CSFIC	CG15460	jb	jean-baptiste	0.000814145
CSFIC	CG15871	mRpL38	mitochondrial ribosomal protein L38	0.000794358
CSFIC	CG1743	Gs2	Glutamine synthetase 2	7.15e-05	1.7
CSFIC	CG17622 (CG45058)	wake	wide awake	0.000824851
CSFIC	CG3002	Gga	Golgi-localized, gamma adaptin ear containing, ARF binding protein	9.51e-05
CSFIC	CG33139	Ranbp11	Ranbp11	0.000609075
CSFIC	CG33160			0.0004391	2.7***
CSFIC	CG33252			0.000485018
CSFIC	CG34015			0.000440896
CSFIC	CG42339			0.00050368
CSFIC	CG4429	Rbp2	RNA-binding protein 2	0.000215652	-12.6***
CSFIC	CG4466	Hsp27	Heat shock protein 27	0.000190436
CSFIC	CG5773			0.000318294
CSFIC	CG8214	Cep89	Centrosomal protein 89kDa homolog	0.000468189	5.6***
CSFIC	CG8444	VhaM8.9	Vacuolar H+ ATPase M8.9 accessory subunit	8.88e-05
CSFIC	CG9086			0.000338928
CSFIC	CG9271	Vm34Ca	Vitelline membrane 34Ca	0.000375135
CSM	CG11738	l(1)G0004	lethal (1) G0004	0.00104479
CSM	CG12672			0.000912607
CSM	CG13362			0.000182961
CSM	CG13896			0.00021365	1.3
CSM	CG15119	mip40	Myb-interacting protein 40	0.000615508
CSM	CG15460	jb	jean-baptiste	0.000779052
CSM	CG16815			0.00113497
CSM	CG1743	Gs2	Glutamine synthetase 2	2.69e-05	1.7
CSM	CG17599			0.000700487
CSM	CG30090			0.00135261	3.7***
CSM	CG3097			0.000830518
CSM	CG3217	CkIIα-i3	CkII-α subunit interactor 40	0.00133781	-5.4***
CSM	CG33139	Ranbp11	Ranbp11	0.000104511
CSM	CG42247	DCX-EMAP	Doublecortin-domain-containing echinoderm-microtubule-associated protein ortholog	0.00040105	0.6
CSM	CG4429	Rbp2	RNA-binding protein 2	0.00124943	-12.6***
CSM	CG5773			0.000701126
CSM	CG8214	Cep89	Centrosomal protein 89kDa homolog	0.000158486	5.6***
CSM	CG8444	VhaM8.9	Vacuolar H+ ATPase M8.9 accessory subunit	0.000454625
CSM	CG8492			0.000186811
CSM	CG9271	Vm34Ca	Vitelline membrane 34Ca	0.000270017
CSMIC	CG13361			0.000853724
CSMIC	CG13362			3.7e-05
CSMIC	CG13896			2.07e-05	1.3
CSMIC	CG15119	mip40	Myb-interacting protein 40	0.000492092
CSMIC	CG15460	jb	jean-baptiste	0.000675247
CSMIC	CG15871	mRpL38	mitochondrial ribosomal protein L38	0.000638181
CSMIC	CG1743	Gs2	Glutamine synthetase 2	1.36e-05	1.7
CSMIC	CG1978	Or45a	Odorant receptor 45a	0.00087851	4.5***
CSMIC	CG30090			0.000804902	3.7***
CSMIC	CG3097			0.000407358
CSMIC	CG3217	CkIIα-i3	CkII-α subunit interactor 40	0.000693494	-5.4***
CSMIC	CG33139	Ranbp11	Ranbp11	5.01e-05
CSMIC	CG42247	DCX-EMAP	Doublecortin-domain-containing echinoderm-microtubule-associated protein ortholog	0.000284728	0.6
CSMIC	CG42323			0.000829921
CSMIC	CG4429	Rbp2	RNA-binding protein 2	0.000481145	-12.6***
CSMIC	CG5773			0.000767903
CSMIC	CG8214	Cep89	Centrosomal protein 89kDa homolog	0.000130762	5.6***
CSMIC	CG8444	VhaM8.9	Vacuolar H+ ATPase M8.9 accessory subunit	0.000877356
CSMIC	CG8492			0.000164639
CSMIC	CG9271	Vm34Ca	Vitelline membrane 34Ca	0.000230894
IODF	CG10713			0.00170131
IODF	CG10913	Spn55B	Serpin 55B	0.000181218
IODF	CG11546	kermit	kermit	0.00176098
IODF	CG11629			0.000319721
IODF	CG11634			0.000187752
IODF	CG12688			0.000905901
IODF	CG12756	Eaf6	Eaf6	0.00118666
IODF	CG13400	D12	D12	0.000421733
IODF	CG1421			0.00101463
IODF	CG17108			0.000238245
IODF	CG3060	mr	morula	0.0011853
IODF	CG31695	scw	screw	0.000687981
IODF	CG3837	Sdr	Secreted decoy of InR	0.00151128
IODF	CG42476	Sfp51E	Seminal fluid protein 51E	0.00156419
IODF	CG42490			0.000607718
IODF	CG4723			0.000569722
IODF	CG5325	Pex19	Peroxin 19	0.000679247
IODF	CG6560	dnd	dead end	0.000828828
IODF	CG8817	lilli	lilliputian	0.0010809
IODF	CG9015	en	engrailed	9.18173e-05
IODFIC	CG1057			0.000708978
IODFIC	CG10713			0.000355915
IODFIC	CG10904			0.00105842
IODFIC	CG10913	Spn55B	Serpin 55B	0.000188254
IODFIC	CG11449			0.00138254
IODFIC	CG11629			0.000677445
IODFIC	CG11634			0.000126604
IODFIC	CG13400	D12	D12	0.000239743
IODFIC	CG14607			0.00160434
IODFIC	CG15676			0.00130417
IODFIC	CG17108			0.000206851
IODFIC	CG3060			0.000384763
IODFIC	CG3065			0.000850555
IODFIC	CG31542			0.000513742
IODFIC	CG31695	scw	screw	0.0011324
IODFIC	CG3213			0.00121062
IODFIC	CG3837	Sdr	Secreted decoy of InR	0.0016475
IODFIC	CG42490			0.000347071
IODFIC	CG8817	lilli	lilliputian	0.000512717
IODFIC	CG9015	en	engrailed	9.04631e-05
IODM	CG10913	Spn55B	Serpin 55B	0.000788156
IODM	CG11634			0.000227476
IODM	CG12756	Eaf6	Eaf6	0.000699317
IODM	CG1374			0.00104621
IODM	CG14626			0.000691918
IODM	CG18176			0.00148998
IODM	CG30034			0.00100915
IODM	CG3060			0.000677536
IODM	CG31542			0.000788336
IODM	CG31695	scw	screw	0.00133846
IODM	CG32529			0.000997257
IODM	CG3837	Sdr	Secreted decoy of InR	0.00136951
IODM	CG42476	Sfp51E	Seminal fluid protein 51E	0.000909849
IODM	CG42490			0.000847872
IODM	CG4723			0.00017641
IODM	CG5781			0.000710553
IODM	CG6888			0.00144423
IODM	CG8817	lilli	lilliputian	0.00143033
IODM	CG9015	en	engrailed	0.000425534
IODM	CG9077			0.000947634
IODMIC	CG10713			0.000508104
IODMIC	CG10904			0.00129223
IODMIC	CG10913	Spn55B	Serpin 55B	0.00116771
IODMIC	CG11634			0.000213047
IODMIC	CG15676			0.000630163
IODMIC	CG3060			0.000275202
IODMIC	CG3065			0.00090799
IODMIC	CG31542			0.000248805
IODMIC	CG3213			0.000796522
IODMIC	CG32529			0.000581035
IODMIC	CG3825			0.000506166
IODMIC	CG42490			0.000472723
IODMIC	CG4723			0.000781564
IODMIC	CG4848			0.00101751
IODMIC	CG4860			0.000831964
IODMIC	CG5381			0.00139335
IODMIC	CG5781			0.000983627
IODMIC	CG6888			0.000264191
IODMIC	CG8817	lilli	lilliputian	0.000831365
IODMIC	CG9015	en	engrailed	0.000504952
rCSF	CG11100	Mes2	Mesoderm expressed 2	0.00111098
rCSF	CG1143			0.000640273
rCSF	CG14059	Ilp8	Insulin-like peptide 8	0.000780237	4.0***
rCSF	CG15313	Cht6	Cht6	0.000997395
rCSF	CG16788	RnpS1	RNA-binding protein S1	0.000156224
rCSF	CG1743	Gs2	Glutamine synthetase 2	0.000326378	1.7
rCSF	CG17753	Ccs	Copper chaperone for superoxide dismutase	0.000204565
rCSF	CG18331	Muc68Ca	Mucin 68Ca	0.0011297	-14.0***
rCSF	CG3212	Sr-CIV	Scavenger receptor class C, type IV	0.00107867	1.7***
rCSF	CG32644	Mur11Da	Mucin related 11Da	0.000767213
rCSF	CG33160			0.000993539	2.7***
rCSF	CG33252			0.000292025
rCSF	CG34015			4.76e-06
rCSF	CG4027	Act5c	Actin 5C	0.000668629
rCSF	CG42247	DCX-EMAP	Doublecortin-domain-containing echinoderm-microtubule-associated protein ortholog	0.000264908	0.6
rCSF	CG4429	Rbp2	RNA-binding protein 2	4.34e-05	-12.6***
rCSF	CG4466	Hsp27	Heat shock protein 27	0.000264529
rCSF	CG4573			0.000102197
rCSF	CG8444	VhaM8.9	Vacuolar H+ ATPase M8.9 accessory subunit	0.000141573
rCSF	CG9086			0.000206301
rCSM	CG12051	Act42A	Actin42A	0.000457468
rCSM	CG13362			0.00129324
rCSM	CG13896			0.000402224	1.3
rCSM	CG16788	RnpS1	RNA-binding protein S1	0.000240647
rCSM	CG1743	Gs2	Glutamine synthetase 2	0.000126294	1.7
rCSM	CG17599			0.000471205
rCSM	CG1829	Cyp6v1	Cyp6v1	0.000493135
rCSM	CG3097			0.000316872
rCSM	CG3212	Sr-CIV	Scavenger receptor class C, type IV	0.000649684	1.7***
rCSM	CG33139	Ranbp11	Ranbp11	0.000153156
rCSM	CG33252			0.00139538
rCSM	CG33321	CheB38b	Chemosensory protein B 38b	0.00112838	-0.5
rCSM	CG34236			0.00176288
rCSM	CG42247	DCX-EMAP	Doublecortin-domain-containing echinoderm-microtubule-associated protein ortholog	9.54e-05	0.6
rCSM	CG42323			0.00130375
rCSM	CG4429	Rbp2	RNA-binding protein 2	0.000439552	-12.6***
rCSM	CG5659	ari1	ariadne 1	0.00065665
rCSM	CG7861	Tbce	Tubulin-sepcific chaperone E	0.000371153
rCSM	CG8214	Cep89	Centrosomal protein 89kDa homolog	0.000580133	5.6***
rCSM	CG8444	VhaM8.9	Vacuolar H+ ATPase M8.9 accessory subunit	0.00107785
