# Supplementary material for: Genome-Wide Analysis Reveals Novel Regulators of Growth in Drosophila melanogaster
Source: PLoS Genet. 2016 Jan 11;12(1):e1005616. doi: 10.1371/journal.pgen.1005616 (PMC4709145; doi:10.1371/journal.pgen.1005616)
Supplement: S9 Table — Expanded orthologs: Genomic location of ex orthologs in 12 Drosophila species [98]. Name of the ortholog, its genomic location and orientation are shown. For the MSA we only used species that contained the gene in the same orientation as D. melanogaster (+). MSA details: Details of MSA of the 10kb region upstream of D. melanogaster ex gene. Sequence = genomic region in each species used in the MSA, Identity = percent identical nucleotides, Aligned Length = length of alignment, Query Cover = percent of the query sequence (D. melanogaster sequence) aligned to the sequence in the respective species, E-value = significance of alignment (expected number of high scoring pairs with score at least as high as the score of the current alignment), Score = strength of alignment. (XLS) [file pgen.1005616.s020.xls]

## Sheet: expanded orthologs
Species	Gene	Fly Base Gene Number	Gene Region	Strand	Length [AA]	Exons	Group
D. melanogaster	ex	FBgn0004583	2L:431,227..448,701 [+]	[+]	1427	5	Sophophora
D. simulans	23026	FBgn0194417	2L:444,915..454,167 [+]	[+]	1424	5	Sophophora
D. grimshawi	ex	FBgn0020168	scaffold_15252:6,760,386..6,772,403 [+]	[+]	1510	6	Drosophila
D. mojavensis	GI21679	FBgn0144409	scaffold_6500:24,312,084..24,323,439 [-]	[-]	1522	6	Drosophila
D. virilis	GJ17777	FBgn0204946	scaffold_12963:18,845,812..18,859,153 [+]	[+]	1522	6	Drosophila
D. willistoni	GK15455	FBgn0217460	scf2_1100000004521:9,059,467..9,069,632 [+]	[+]	1501	7	Sophophora
D. persimilis	GL18878	FBgn0156479	scaffold_1:2,653,205..2,664,123 [-]	[-]	1384	6	Sophophora
D. pseudoobscura	GA17967	FBgn0077976	4_group3:1,182,662..1,193,476 [-]	[-]	1475	7	Sophophora
D. ananassae	GF20661	FBgn0097667	scaffold_12943:4,800,407..4,810,509 [-]	[-]	1451	5	Sophophora
D. erecta	GG24721	FBgn0116852	scaffold_4929:490,805..499,733 [+]	[+]	1431	5	Sophophora
D. yakuba	GE16836	FBgn0234328	2L:423,226..432,390 [+]	[+]	1430	5	Sophophora
D. sechellia	GM16744	FBgn0171657	scaffold_14:422,144..431,191 [+]	[+]	1425	5	Sophophora

## Sheet: MSA details
Species	Sequence	Identity	Aligned Length	Query Cover	E-value	Score
D. simulans	2L:434915..444915	89.87	2902	28	0	3936
D. sechellia	scaffold 14: 412144..422144	90.25	3068	29	0	4204
D. yakuba	2L: 413226..423226	81.17	2778	25	0	2661
D. erecta	scaffold 4929: 480805..490805	81.5	2287	25	0	2221
D. erecta	scaffold 4929: 480805..490805	92.08	366	4	2e-150	524
D. virilis	scaffold 12963: 18835812..18845812	97.59	83	0	2e-35	141
D. grimshawi	scaffold 15252: 6750386..6760386	100	71	0	1e-31	129
