# Supplementary material for: Genome-Wide Analysis Reveals Novel Regulators of Growth in Drosophila melanogaster
Source: PLoS Genet. 2016 Jan 11;12(1):e1005616. doi: 10.1371/journal.pgen.1005616 (PMC4709145; doi:10.1371/journal.pgen.1005616)
Supplement: S10 Table — (XLS) [file pgen.1005616.s021.xls]

## Sheet: DIOPT-DIST
Search Term	Fly GeneID	FlyBaseID	Fly Symbol	Human GeneID	Human Symbol	DIOPT Score	Category	Disease/Trait	Source
ACXA	53432	FBgn0040510	ACXA	108	ADCY2	2	Y01	Capecitabine sensitivity	GWAS
ACXA	53432	FBgn0040510	ACXA	113	ADCY7	2	C06	Crohn's disease	GWAS
ACXA	53432	FBgn0040510	ACXA	108	ADCY2	2	Y01	Visceral fat	GWAS
ACXA	53432	FBgn0040510	ACXA	196883	ADCY4	2
ana	35913	FBgn0011746	ana
ana	37042	FBgn0003701	thr
Ance-3	34808	FBgn0032536	Ance-3	1636	ACE	3	Y01	[Angiotensin I-converting enzyme, benign serum increase] (3)	OMIM
Ance-3	34808	FBgn0032536	Ance-3	1636	ACE	3	C10	{Alzheimer disease 9, late onset, susceptibility to}, 104300 (2)	OMIM
Ance-3	34808	FBgn0032536	Ance-3	1636	ACE	3	C10, C16	{Alzheimer disease, late-onset, susceptibility to}, 104300 (3)	OMIM
Ance-3	34808	FBgn0032536	Ance-3	1636	ACE	3	C10, C16	{Alzheimer disease, late-onset}, 104300 (3)	OMIM
Ance-3	34808	FBgn0032536	Ance-3	1636	ACE	3	C10, C16	{Alzheimer disease, pathogenesis, association with}, 104300 (3)	OMIM
Ance-3	34808	FBgn0032536	Ance-3	1636	ACE	3	C10, C16	{Alzheimer disease, susceptibility to}, 104300 (3)	OMIM
Ance-3	34808	FBgn0032536	Ance-3	1636	ACE	3	Y01	{Hemorrhage, intracerebral, susceptibility to}, 614519 (3)	OMIM
Ance-3	34808	FBgn0032536	Ance-3	1636	ACE	3	C18, C19	{Microvascular complications of diabetes 1}, 603933 (3)	OMIM
Ance-3	34808	FBgn0032536	Ance-3	1636	ACE	3	C18, C19	{Microvascular complications of diabetes 3}, 612624 (3)	OMIM
Ance-3	34808	FBgn0032536	Ance-3	1636	ACE	3	C23	{Myocardial infarction, susceptibility to} (3)	OMIM
Ance-3	34808	FBgn0032536	Ance-3	1636	ACE	3	C02	{SARS, progression of} (3)	OMIM
Ance-3	34808	FBgn0032536	Ance-3	1636	ACE	3	C10, C14	{Stroke, hemorrhagic}, 614519 (3)	OMIM
Ance-3	34808	FBgn0032536	Ance-3	1636	ACE	3	C10, C16	Alzheimer disease 1, familial, 104300 (3)	OMIM
Ance-3	34808	FBgn0032536	Ance-3	1636	ACE	3	C10, C16	Alzheimer disease 6, 104300 (2)	OMIM
Ance-3	34808	FBgn0032536	Ance-3	1636	ACE	3	C10, C16	Alzheimer disease 8, 104300 (2)	OMIM
Ance-3	34808	FBgn0032536	Ance-3	1636	ACE	3	C10, C16, F03	Alzheimer disease-10, 104300 (2)	OMIM
Ance-3	34808	FBgn0032536	Ance-3	1636	ACE	3	C10, C16	Alzheimer disease-5, 104300 (2)	OMIM
Ance-3	34808	FBgn0032536	Ance-3	1636	ACE	3	Y01	Angiotensin-converting enzyme activity	GWAS
Ance-3	34808	FBgn0032536	Ance-3	1636	ACE	3	Y02	Metabolic traits	GWAS
Ance-3	34808	FBgn0032536	Ance-3	1636	ACE	3	Y01	Metabolite levels	GWAS
Ance-3	34808	FBgn0032536	Ance-3	1636	ACE	3	C05, C07, C08, C12, C13, C14, C16, C17	Renal tubular dysgenesis, 267430 (3)	OMIM
aPKC	47594	FBgn0261854	aPKC	5590	PRKCZ	6	Y01	Height	GWAS
aPKC	47594	FBgn0261854	aPKC	5590	PRKCZ	6	Y01	Reasoning	GWAS
aPKC	47594	FBgn0261854	aPKC	5584	PRKCI	8
bbg	39583	FBgn0087007	bbg	3603	IL16	3	F03	Inattentive symptoms	GWAS
CAH2	39390	FBgn0027843	CAH2	23632	CA14	3
cenG1A	34803	FBgn0028509	cenG1A	728127	AGAP10	3
cenG1A	34803	FBgn0028509	cenG1A	642517	AGAP9	4
cenG1A	34803	FBgn0028509	cenG1A	119016	AGAP4	5
cenG1A	34803	FBgn0028509	cenG1A	729092	AGAP5	5
cenG1A	34803	FBgn0028509	cenG1A	653268	AGAP7	5
cenG1A	34803	FBgn0028509	cenG1A	414189	AGAP6	5
cenG1A	34803	FBgn0028509	cenG1A	116986	AGAP2	6	C10, C20	Multiple sclerosis	GWAS
cenG1A	34803	FBgn0028509	cenG1A	728404	AGAP8	6
cenG1A	34803	FBgn0028509	cenG1A	116988	AGAP3	8
cenG1A	34803	FBgn0028509	cenG1A	116987	AGAP1	10	F03	Schizophrenia	GWAS
Cep89	36733	FBgn0034037	Cep89	84902	CEP89	3	C12, C13	Chronic kidney disease	GWAS
CG13102	34228	FBgn0032088	CG13102
CG13624	42930	FBgn0039209	CG13624	153222	CREBRF	7	Y01	PR interval	GWAS
CG13698	40000	FBgn0036773	CG13698
CG13739	35957	FBgn0033403	CG13739
CG13896	38089	FBgn0035159	CG13896
CG13917	38186	FBgn0035237	CG13917	284697	BTBD8	4	Y02	Obesity-related traits	GWAS
CG15036	50396	FBgn0040922	CG15036
CG15086	37150	FBgn0034374	CG15086
CG15096	37170	FBgn0034394	CG15096	57084	SLC17A6	2	C10, C11, C16, C23, F03	Autism spectrum disorder, attention deficit-hyperactivity disorder, bipolar disorder, major depressive disorder, and schizophrenia (combined)	GWAS
CG15096	37170	FBgn0034394	CG15096	246213	SLC17A8	2	C09, C10, C23	Deafness, autosomal dominant 25, 605583 (3)	OMIM
CG15096	37170	FBgn0034394	CG15096	246213	SLC17A8	2	C04	Squamous cell carcinoma	GWAS
CG15096	37170	FBgn0034394	CG15096	57030	SLC17A7	2
CG15465	31434	FBgn0029746	CG15465
CG15673	37459	FBgn0034639	CG15673
CG15706	36799	FBgn0034093	CG15706	162387	MFSD6L	1
CG15706	36799	FBgn0034093	CG15706	54842	MFSD6	1
CG16884	34812	FBgn0028544	CG16884	57473	ZNF512B	2
CG17475	42069	FBgn0038481	CG17475	5657	PRTN3	2
CG17839	39616	FBgn0036454	CG17839
CG18271	40578	FBgn0037263	slx1	79008	SLX1B	5
CG18271	40578	FBgn0037263	slx1	548593	SLX1A	5
CG18420	2768924	FBgn0028866	CG18420	164656	TMPRSS6	1	Y01	Glycated hemoglobin levels	GWAS
CG18420	2768924	FBgn0028866	CG18420	164656	TMPRSS6	1	Y01	Hematocrit	GWAS
CG18420	2768924	FBgn0028866	CG18420	164656	TMPRSS6	1	Y01	Hematological parameters	GWAS
CG18420	2768924	FBgn0028866	CG18420	164656	TMPRSS6	1	Y02	Hematology traits	GWAS
CG18420	2768924	FBgn0028866	CG18420	164656	TMPRSS6	1	Y01	Hemoglobin	GWAS
CG18420	2768924	FBgn0028866	CG18420	164656	TMPRSS6	1	Y01	Hepcidin levels	GWAS
CG18420	2768924	FBgn0028866	CG18420	164656	TMPRSS6	1	Y01	Iron levels	GWAS
CG18420	2768924	FBgn0028866	CG18420	164656	TMPRSS6	1	Y01	Iron status biomarkers	GWAS
CG18420	2768924	FBgn0028866	CG18420	164656	TMPRSS6	1	C06, C07, C15, C16	Iron-refractory iron deficiency anemia, 206200 (3)	OMIM
CG18420	2768924	FBgn0028866	CG18420	164656	TMPRSS6	1	Y01	Mean corpuscular hemoglobin	GWAS
CG18420	2768924	FBgn0028866	CG18420	164656	TMPRSS6	1	Y01	Mean corpuscular hemoglobin concentration	GWAS
CG18420	2768924	FBgn0028866	CG18420	164656	TMPRSS6	1	Y01	Mean corpuscular volume	GWAS
CG18420	2768924	FBgn0028866	CG18420	1990	CELA1	1	Y02	Obesity-related traits	GWAS
CG18420	2768924	FBgn0028866	CG18420	164656	TMPRSS6	1	Y02	Red blood cell traits	GWAS
CG18420	2768924	FBgn0028866	CG18420	3002	GZMB	1	C17	Vitiligo	GWAS
CG18420	2768924	FBgn0028866	CG18420	1511	CTSG	1
CG18420	2768924	FBgn0028866	CG18420	5650	KLK7	1
CG18420	2768924	FBgn0028866	CG18420	2999	GZMH	1
CG18420	2768924	FBgn0028866	CG18420	1215	CMA1	1
CG1941	35718	FBgn0033214	CG1941	158833	AWAT1	5
CG1941	35718	FBgn0033214	CG1941	346606	MOGAT3	5
CG1941	35718	FBgn0033214	CG1941	158835	AWAT2	5
CG1941	35718	FBgn0033214	CG1941	347516	DGAT2L6	6
CG1941	35718	FBgn0033214	CG1941	84649	DGAT2	7
CG1941	35718	FBgn0033214	CG1941	116255	MOGAT1	7
CG1941	35718	FBgn0033214	CG1941	80168	MOGAT2	9
CG1942	35719	FBgn0033215	CG1942	158835	AWAT2	4
CG1942	35719	FBgn0033215	CG1942	158833	AWAT1	5
CG1942	35719	FBgn0033215	CG1942	346606	MOGAT3	5
CG1942	35719	FBgn0033215	CG1942	347516	DGAT2L6	6
CG1942	35719	FBgn0033215	CG1942	84649	DGAT2	7
CG1942	35719	FBgn0033215	CG1942	116255	MOGAT1	7
CG1942	35719	FBgn0033215	CG1942	80168	MOGAT2	10
CG30090	246448	FBgn0050090	CG30090	1990	CELA1	1	Y02	Obesity-related traits	GWAS
CG30090	246448	FBgn0050090	CG30090	3002	GZMB	1	C17	Vitiligo	GWAS
CG30090	246448	FBgn0050090	CG30090	1511	CTSG	1
CG30090	246448	FBgn0050090	CG30090	2999	GZMH	1
CG30090	246448	FBgn0050090	CG30090	1215	CMA1	1
CG3011	31524	FBgn0029823	CG3011	6472	SHMT2	5
CG3011	31524	FBgn0029823	CG3011	6470	SHMT1	10
CG30456	36929	FBgn0050456	CG30456	25894	PLEKHG4	2	C09, C10, C11, C16	Spinocerebellar ataxia 31, 117210 (3)	OMIM
CG30456	36929	FBgn0050456	CG30456	25894	PLEKHG4	2	C10, C16	Spinocerebellar ataxia 4 (2)	OMIM
CG31266	42071	FBgn0051266	CG31266	1675	CFD	1	C16, C20	Complement factor D deficiency, 613912 (3)	OMIM
CG31266	42071	FBgn0051266	CG31266	1991	ELANE	1	C15	Neutropenia, cyclic, 162800 (3)	OMIM
CG31266	42071	FBgn0051266	CG31266	1991	ELANE	1	C15	Neutropenia, severe congenital 1, autosomal dominant, 202700 (3)	OMIM
CG31266	42071	FBgn0051266	CG31266	203074	PRSS55	1	Y02	Obesity-related traits	GWAS
CG31266	42071	FBgn0051266	CG31266	1504	CTRB1	1
CG31266	42071	FBgn0051266	CG31266	5657	PRTN3	1
CG31266	42071	FBgn0051266	CG31266	221191	PRSS54	1
CG31266	42071	FBgn0051266	CG31266	43847	KLK14	1
CG31266	42071	FBgn0051266	CG31266	440387	CTRB2	1
CG31266	42071	FBgn0051266	CG31266	1506	CTRL	1
CG31266	42071	FBgn0051266	CG31266	400668	PRSS57	1
CG31851	318982	FBgn0051851	CG31851	51126	NAA20	3
CG32138	39561	FBgn0052138	CG32138	114793	FMNL2	6
CG32138	39561	FBgn0052138	CG32138	91010	FMNL3	7
CG32138	39561	FBgn0052138	CG32138	752	FMNL1	7
CG32269	3772569	FBgn0052269	CG32269
CG32270	3772375	FBgn0052270	CG32270
CG32432	40310	FBgn0052432	CG32432
CG33275	2768948	FBgn0035802	CG33275	85449	KIAA1755	3
CG33275	2768948	FBgn0035802	CG33275	55701	ARHGEF40	4
CG33275	2768948	FBgn0035802	CG33275	153478	PLEKHG4B	5
CG33275	2768948	FBgn0035802	CG33275	25894	PLEKHG4	7	C09, C10, C11, C16	Spinocerebellar ataxia 31, 117210 (3)	OMIM
CG33275	2768948	FBgn0035802	CG33275	25894	PLEKHG4	7	C10, C16	Spinocerebellar ataxia 4 (2)	OMIM
CG33775	3772054	FBgn0053775	CG33775
CG33796	3771914	FBgn0053796	CG33796
CG34127	40912	FBgn0083963	CG34127	22829	NLGN4Y	3
CG34127	40912	FBgn0083963	CG34127	57502	NLGN4X	4	C10, C16, F03	{Asperger syndrome susceptibility, X-linked 2}, 300497 (3)	OMIM
CG34127	40912	FBgn0083963	CG34127	57502	NLGN4X	4	C10, C16	{Autism susceptibility, X-linked 2}, 300495 (3)	OMIM
CG34127	40912	FBgn0083963	CG34127	22871	NLGN1	4	F03	Major depressive disorder	GWAS
CG34127	40912	FBgn0083963	CG34127	57502	NLGN4X	4	C10, C16	Mental retardation, X-linked, 300495 (3)	OMIM
CG34127	40912	FBgn0083963	CG34127	54413	NLGN3	5	C10, C16, F03	{Asperger syndrome susceptibility, X-linked 1}, 300494 (3)	OMIM
CG34127	40912	FBgn0083963	CG34127	54413	NLGN3	5	C10, C16, F03	{Autism susceptibility, X-linked 1}, 300425 (3)	OMIM
CG34251	5740860	FBgn0085280	CG34251
CG34351	5740672	FBgn0085380	CG34351
CG34370	5740565	FBgn0085399	CG34370
CG34371	37679	FBgn0085400	CG34371	84623	KIRREL3	1	F03	Attention deficit hyperactivity disorder and conduct disorder	GWAS
CG34371	37679	FBgn0085400	CG34371	84623	KIRREL3	1	Y01	Breast size	GWAS
CG34371	37679	FBgn0085400	CG34371	214	ALCAM	1	C12, F03	Erectile dysfunction	GWAS
CG34371	37679	FBgn0085400	CG34371	10461	MERTK	1	C02, C06	Hepatitis C induced liver fibrosis	GWAS
CG34371	37679	FBgn0085400	CG34371	84623	KIRREL3	1	C10, C23, F03	Mental retardation, autosomal dominant 4, 612581 (3)	OMIM
CG34371	37679	FBgn0085400	CG34371	10461	MERTK	1	C10, C20	Multiple sclerosis	GWAS
CG34371	37679	FBgn0085400	CG34371	55243	KIRREL	1	Y02	Obesity-related traits	GWAS
CG34371	37679	FBgn0085400	CG34371	84623	KIRREL3	1	Y02	Protein quantitative trait loci	GWAS
CG34371	37679	FBgn0085400	CG34371	84623	KIRREL3	1	Y01	Response to antipsychotic treatment	GWAS
CG34371	37679	FBgn0085400	CG34371	10461	MERTK	1	C11, C16	Retinitis pigmentosa 38, 613862 (3)	OMIM
CG34371	37679	FBgn0085400	CG34371	84063	KIRREL2	1
CG34371	37679	FBgn0085400	CG34371	58510	PRODH2	1
CG34371	37679	FBgn0085400	CG34371	114132	SIGLEC11	1
CG34371	37679	FBgn0085400	CG34371	8778	SIGLEC5	1
CG34371	37679	FBgn0085400	CG34371	89790	SIGLEC10	1
CG3921	33604	FBgn0031571	CG3921	84695	LOXL3	2
CG4053	42070	FBgn0038482	CG4053	1675	CFD	1	C16, C20	Complement factor D deficiency, 613912 (3)	OMIM
CG4053	42070	FBgn0038482	CG4053	1991	ELANE	1	C15	Neutropenia, cyclic, 162800 (3)	OMIM
CG4053	42070	FBgn0038482	CG4053	1991	ELANE	1	C15	Neutropenia, severe congenital 1, autosomal dominant, 202700 (3)	OMIM
CG4053	42070	FBgn0038482	CG4053	203074	PRSS55	1	Y02	Obesity-related traits	GWAS
CG4053	42070	FBgn0038482	CG4053	1504	CTRB1	1
CG4053	42070	FBgn0038482	CG4053	5657	PRTN3	1
CG4053	42070	FBgn0038482	CG4053	43847	KLK14	1
CG4053	42070	FBgn0038482	CG4053	440387	CTRB2	1
CG4053	42070	FBgn0038482	CG4053	1506	CTRL	1
CG4053	42070	FBgn0038482	CG4053	400668	PRSS57	1
CG42339	32033	FBgn0259241	CG42339	157869	SBSPON	6	Y01	Corneal curvature	GWAS
CG42339	32033	FBgn0259241	CG42339	157869	SBSPON	6	C06	Crohn's disease	GWAS
CG42368	7354433	FBgn0259714	CG42368	4978	OPCML	3	C04, C16	{Breast-ovarian cancer, familial, 1}, 604370 (3)	OMIM
CG42368	7354433	FBgn0259714	CG42368	4978	OPCML	3	C04, C16	{Ovarian cancer, somatic}, 167000 (3)	OMIM
CG42368	7354433	FBgn0259714	CG42368	4978	OPCML	3	C04	Adenocarcinoma, ovarian, somatic, 167000 (3)	OMIM
CG42368	7354433	FBgn0259714	CG42368	50863	NTM	3	F03	Asperger disorder	GWAS
CG42368	7354433	FBgn0259714	CG42368	50863	NTM	3	Y01	Cardiac Troponin-T levels	GWAS
CG42368	7354433	FBgn0259714	CG42368	4978	OPCML	3	Y01	Chronic obstructive pulmonary disease-related biomarkers	GWAS
CG42368	7354433	FBgn0259714	CG42368	50863	NTM	3	Y01	Chronic obstructive pulmonary disease-related biomarkers	GWAS
CG42368	7354433	FBgn0259714	CG42368	50863	NTM	3	Y02	Obesity-related traits	GWAS
CG42368	7354433	FBgn0259714	CG42368	4978	OPCML	3	C04, C13, C19	Ovarian cancer, somatic, 167000 (3)	OMIM
CG42368	7354433	FBgn0259714	CG42368	4978	OPCML	3	C04, C16	Ovarian carcinoma, somatic, 167000 (3)	OMIM
CG42368	7354433	FBgn0259714	CG42368	4978	OPCML	3	Y01	Visceral adipose tissue/subcutaneous adipose tissue ratio	GWAS
CG42779	10178912	FBgn0261847	CG42779
CG42801	3346162	FBgn0262869	mun	389400	GFRAL	2
CG42817	34951	FBgn0261999	CG42817	55799	CACNA2D3	4	Y01	Immune response to smallpox vaccine (IL-6)	GWAS
CG42817	34951	FBgn0261999	CG42817	93589	CACNA2D4	5	C11	Retinal cone dystrophy 4, 610478 (3)	OMIM
CG4294	37579	FBgn0034742	CG4294
CG4372	37490	FBgn0034665	CG4372	175	AGA	5	C05, C06, C07, C08, C09, C10, C11, C12, C14, C15, C16, C17, C20	Aspartylglucosaminuria, 208400 (3)	OMIM
CG5337	34431	FBgn0032249	CG5337	125058	TBC1D16	9
CG5381	34389	FBgn0032218	CG5381
CG5810	42513	FBgn0038866	CG5810	4064	CD180	1	C04, C12	Prostate cancer (gene x gene interaction)	GWAS
CG5810	42513	FBgn0038866	CG5810	4969	OGN	1
CG5810	42513	FBgn0038866	CG5810	59352	LGR6	1
CG6084	39304	FBgn0086254	CG6084	6718	AKR1D1	3	C06, C07, C15, C16, C17, C20	Bile acid synthesis defect, congenital, 2, 235555 (3)	OMIM
CG6084	39304	FBgn0086254	CG6084	6718	AKR1D1	3	F03	Bipolar disorder (mood-incongruent)	GWAS
CG6084	39304	FBgn0086254	CG6084	10327	AKR1A1	3
CG6084	39304	FBgn0086254	CG6084	83592	AKR1E2	4	C20	Neonatal lupus	GWAS
CG6084	39304	FBgn0086254	CG6084	57016	AKR1B10	7
CG6084	39304	FBgn0086254	CG6084	231	AKR1B1	8
CG6091	39302	FBgn0036180	CG6091	55593	OTUD5	8
CG6888	39658	FBgn0036490	CG6888	5052	PRDX1	3
CG6888	39658	FBgn0036490	CG6888	7001	PRDX2	4
CG7341	40004	FBgn0036777	CG7341
CG8861	41109	FBgn0037676	CG8861
CG9568	34227	FBgn0032087	CG9568
CG9775	40576	FBgn0037261	CG9775	26097	CHTOP	3
cher	42066	FBgn0014141	cher	2317	FLNB	7	C05, C07, C08, C09, C10, C11, C12, C13, C16, C17	Atelosteogenesis, type I, 108720 (3)	OMIM
cher	42066	FBgn0014141	cher	2317	FLNB	7	C05, C07, C09, C16, C17	Atelosteogenesis, type III, 108721 (3)	OMIM
cher	42066	FBgn0014141	cher	2317	FLNB	7	C05, C07, C16	Boomerang dysplasia, 112310 (3)	OMIM
cher	42066	FBgn0014141	cher	2317	FLNB	7	C05, C07, C08, C09, C10, C11, C12, C14, C16, C17	Larsen syndrome, 150250 (3)	OMIM
cher	42066	FBgn0014141	cher	2317	FLNB	7	C05, C07, C08, C09, C11, C12, C13, C16, C17	Spondylocarpotarsal synostosis syndrome, 272460 (3)	OMIM
cher	42066	FBgn0014141	cher	2318	FLNC	8	C05, C10	Myopathy, distal, 4, 614065 (3)	OMIM
cher	42066	FBgn0014141	cher	2318	FLNC	8	C05, C10	Myopathy, myofibrillar, 5, 609524 (3)	OMIM
cher	42066	FBgn0014141	cher	2316	FLNA	9	C14, C16	Cardiac valvular dysplasia, X-linked, 314400 (3)	OMIM
cher	42066	FBgn0014141	cher	2316	FLNA	9	C05, C06, C09, C10, C12, C13, C14, C15, C16, C17	Congenital short bowel syndrome, 300048 (3)	OMIM
cher	42066	FBgn0014141	cher	2316	FLNA	9	C05, C06, C07, C10, C16	FG syndrome 2, 300321 (3)	OMIM
cher	42066	FBgn0014141	cher	2316	FLNA	9	C05, C07, C08, C09, C10, C11, C12, C13, C14, C16, C17	Frontometaphyseal dysplasia, 305620 (3)	OMIM
cher	42066	FBgn0014141	cher	2316	FLNA	9	C10, C14, C15, C16	Heterotopia, periventricular, 300049 (3)	OMIM
cher	42066	FBgn0014141	cher	2316	FLNA	9	C10	Heterotopia, periventricular, ED variant, 300537 (3)	OMIM
cher	42066	FBgn0014141	cher	2316	FLNA	9	C06, C07, C09, C10, C11, C12, C13, C14, C15, C16, C17	Intestinal pseudoobstruction, neuronal, 300048 (3)	OMIM
cher	42066	FBgn0014141	cher	2316	FLNA	9	C05, C06, C07, C08, C09, C10, C11, C12, C13, C14, C16, C17	Melnick-Needles syndrome, 309350 (3)	OMIM
cher	42066	FBgn0014141	cher	2316	FLNA	9	C05, C07, C09, C10, C11, C16, C17	Otopalatodigital syndrome, type I, 311300 (3)	OMIM
cher	42066	FBgn0014141	cher	2316	FLNA	9	C05, C06, C07, C08, C09, C10, C11, C12, C13, C16, C17	Otopalatodigital syndrome, type II, 304120 (3)	OMIM
cher	42066	FBgn0014141	cher	2316	FLNA	9	C05, C23	Terminal osseous dysplasia, 300244 (3)	OMIM
chinmo	33343	FBgn0086758	chinmo	60468	BACH2	1	C06, C18	Celiac disease	GWAS
chinmo	33343	FBgn0086758	chinmo	60468	BACH2	1	Y01	Cognitive performance	GWAS
chinmo	33343	FBgn0086758	chinmo	60468	BACH2	1	C06	Crohn's disease	GWAS
chinmo	33343	FBgn0086758	chinmo	7709	ZBTB17	1	C14	Dilated cardiomyopathy	GWAS
chinmo	33343	FBgn0086758	chinmo	60468	BACH2	1	C11, C19, C20	Graves' disease	GWAS
chinmo	33343	FBgn0086758	chinmo	60468	BACH2	1	Y01	IgG glycosylation	GWAS
chinmo	33343	FBgn0086758	chinmo	60468	BACH2	1	C10, C20	Multiple sclerosis	GWAS
chinmo	33343	FBgn0086758	chinmo	60468	BACH2	1	Y02	Obesity-related traits	GWAS
chinmo	33343	FBgn0086758	chinmo	60468	BACH2	1	C17, C20	Systemic lupus erythematosus	GWAS
chinmo	33343	FBgn0086758	chinmo	23119	HIC2	1	C17, C20	Systemic lupus erythematosus	GWAS
chinmo	33343	FBgn0086758	chinmo	60468	BACH2	1	C18, C19	Type 1 diabetes	GWAS
chinmo	33343	FBgn0086758	chinmo	60468	BACH2	1	Y01	Type 1 diabetes autoantibodies	GWAS
chinmo	33343	FBgn0086758	chinmo	60468	BACH2	1	Y01	Visceral adipose tissue/subcutaneous adipose tissue ratio	GWAS
chinmo	33343	FBgn0086758	chinmo	60468	BACH2	1	C17	Vitiligo	GWAS
chinmo	33343	FBgn0086758	chinmo	9880	ZBTB39	1
Cyp301a1	36378	FBgn0033753	Cyp301a1	1591	CYP24A1	3	C16, C17, C20	Atopic dermatitis	GWAS
Cyp301a1	36378	FBgn0033753	Cyp301a1	1591	CYP24A1	3	C06, C07, C18	Hypercalcemia, infantile, 143880 (3)	OMIM
Cyp301a1	36378	FBgn0033753	Cyp301a1	1591	CYP24A1	3	C10, C20	Multiple sclerosis	GWAS
Cyp301a1	36378	FBgn0033753	Cyp301a1	1594	CYP27B1	3	C10, C20	Multiple sclerosis	GWAS
Cyp301a1	36378	FBgn0033753	Cyp301a1	1594	CYP27B1	3	C05, C07, C10, C16, C17, C19, F03	Vitamin D-dependent rickets, type I, 264700 (3)	OMIM
Cyp301a1	36378	FBgn0033753	Cyp301a1	1593	CYP27A1	4	C05, C08, C10, C11, C14, C16, C17	Cerebrotendinous xanthomatosis, 213700 (3)	OMIM
D12	34172	FBgn0027490	D12	55689	YEATS2	9
dally	39013	FBgn0263930	dally	2719	GPC3	5	C04, C05, C06, C07, C08, C09, C10, C11, C12, C13, C14, C15, C16, C17, C20	Simpson-Golabi-Behmel syndrome, type 1, 312870 (3)	OMIM
dally	39013	FBgn0263930	dally	2719	GPC3	5	C04, C12, C13, C16	Wilms tumor, 194070 (3)	OMIM
dally	39013	FBgn0263930	dally	2719	GPC3	5	C04, C12, C13, C16	Wilms tumor, somatic, 194070 (3)	OMIM
dally	39013	FBgn0263930	dally	2719	GPC3	5	C04, C12, C13, C16	Wilms tumor, type 1, 194070 (3)	OMIM
dally	39013	FBgn0263930	dally	2262	GPC5	9	Y01	Height	GWAS
dally	39013	FBgn0263930	dally	2262	GPC5	9	C02, C20	HIV-1 control	GWAS
dally	39013	FBgn0263930	dally	2262	GPC5	9	C04, C08	Lung cancer	GWAS
dally	39013	FBgn0263930	dally	2262	GPC5	9	Y01	Metabolite levels	GWAS
dally	39013	FBgn0263930	dally	2262	GPC5	9	C10, C20	Multiple sclerosis	GWAS
dally	39013	FBgn0263930	dally	2262	GPC5	9	C12, C13	Nephrotic syndrome (acquired)	GWAS
dally	39013	FBgn0263930	dally	2262	GPC5	9	Y02	Obesity-related traits	GWAS
dally	39013	FBgn0263930	dally	2262	GPC5	9	C14, C16	Tetralogy of Fallot	GWAS
Dhc64C	38580	FBgn0261797	Dhc64C	1778	DYNC1H1	10	C10, C16	Charcot-Marie-Tooth disease, axonal, type 20, 614228 (3)	OMIM
Dhc64C	38580	FBgn0261797	Dhc64C	1778	DYNC1H1	10	C10, C23	Mental retardation, autosomal dominant 13, 614563 (3)	OMIM
Dhc64C	38580	FBgn0261797	Dhc64C	1778	DYNC1H1	10	C10	Spinal muscular atrophy, lower extremity-predominant, AD, 158600 (3)	OMIM
dnc	31309	FBgn0000479	dnc	5143	PDE4C	4
dnc	31309	FBgn0000479	dnc	5141	PDE4A	7
dnc	31309	FBgn0000479	dnc	5144	PDE4D	8	C23	{Stroke, susceptibility to, 1}, 606799 (3)	OMIM
dnc	31309	FBgn0000479	dnc	5144	PDE4D	8	C05, C07, C09, C10, C12, C13, C14, C16, C17, C19	Acrodysostosis 2, with or without hormone resistance, 614613 (3)	OMIM
dnc	31309	FBgn0000479	dnc	5142	PDE4B	8	C04	Acute lymphoblastic leukemia (childhood)	GWAS
dnc	31309	FBgn0000479	dnc	5144	PDE4D	8	C08, C20	Asthma	GWAS
dnc	31309	FBgn0000479	dnc	5142	PDE4B	8	Y02	Echocardiographic traits	GWAS
dnc	31309	FBgn0000479	dnc	5142	PDE4B	8	Y02	Economic and political preferences (feminism/equality)	GWAS
dnc	31309	FBgn0000479	dnc	5144	PDE4D	8	C04, C06	Esophageal cancer	GWAS
dnc	31309	FBgn0000479	dnc	5144	PDE4D	8	Y01	Immune response to smallpox vaccine (IL-6)	GWAS
dnc	31309	FBgn0000479	dnc	5144	PDE4D	8	F03	Neuroticism	GWAS
dnc	31309	FBgn0000479	dnc	5144	PDE4D	8	Y02	Obesity-related traits	GWAS
dnc	31309	FBgn0000479	dnc	5144	PDE4D	8	Y01	Response to antipsychotic treatment	GWAS
dnc	31309	FBgn0000479	dnc	5144	PDE4D	8	Y01	Sleepiness	GWAS
dsx	40940	FBgn0000504	dsx	63948	DMRTB1	4	Y01	Response to statin therapy	GWAS
eIF3-S8	37005	FBgn0034258	eIF3-S8	8663	EIF3C	8	C06	Crohn's disease	GWAS
eIF3-S8	37005	FBgn0034258	eIF3-S8	8663	EIF3C	8	C06	Inflammatory bowel disease	GWAS
eIF3-S8	37005	FBgn0034258	eIF3-S8	8663	EIF3C	8	C06	Inflammatory bowel disease (early onset)	GWAS
eIF3-S8	37005	FBgn0034258	eIF3-S8	728689	EIF3CL	9
Exn	39900	FBgn0261547	Exn	27237	ARHGEF16	3	Y01	Response to statin therapy	GWAS
Exn	39900	FBgn0261547	Exn	22899	ARHGEF15	3
Exn	39900	FBgn0261547	Exn	25791	NGEF	3
Fbp2	34259	FBgn0000640	Fbp2	3248	HPGD	8	C05, C07, C11, C14, C16, C17	Cranioosteoarthropathy, 259100 (3)	OMIM
Fbp2	34259	FBgn0000640	Fbp2	3248	HPGD	8	C05, C16	Digital clubbing, isolated congenital, 119900 (3)	OMIM
Fbp2	34259	FBgn0000640	Fbp2	3248	HPGD	8	C05, C07, C09, C11, C14, C16, C17	Hypertrophic osteoarthropathy, primary, autosomal recessive 1, 259100 (3)	OMIM
Fili	5740472	FBgn0085397	Fili	84894	LINGO1	2	Y01	Anticoagulant levels	GWAS
Fili	5740472	FBgn0085397	Fili	158038	LINGO2	2	Y01	Body mass index	GWAS
Fili	5740472	FBgn0085397	Fili	84894	LINGO1	2	C10	Essential tremor	GWAS
Fili	5740472	FBgn0085397	Fili	158038	LINGO2	2	Y01	Immunoglobulin A	GWAS
Fili	5740472	FBgn0085397	Fili	158038	LINGO2	2	Y02	Obesity-related traits	GWAS
Fili	5740472	FBgn0085397	Fili	339398	LINGO4	2
Fili	5740472	FBgn0085397	Fili	645191	LINGO3	2
fra	36377	FBgn0011592	fra	1630	DCC	8	C04, C16	{Colon cancer, susceptibility to}, 114500 (3)	OMIM
fra	36377	FBgn0011592	fra	1630	DCC	8	C04, C16	{Colonic adenoma recurrence, reduced risk of}, 114500 (3)	OMIM
fra	36377	FBgn0011592	fra	1630	DCC	8	C04, C16	{Colorectal cancer, susceptibility to}, 114500 (3)	OMIM
fra	36377	FBgn0011592	fra	1630	DCC	8	C04, C16	{Colorectal cancer}, 114500 (3)	OMIM
fra	36377	FBgn0011592	fra	1630	DCC	8	C25, F03	Alcoholism (alcohol use disorder factor score)	GWAS
fra	36377	FBgn0011592	fra	1630	DCC	8	Y01	Body mass index (interaction)	GWAS
fra	36377	FBgn0011592	fra	1630	DCC	8	C04, C16	Colon cancer, somatic, 114500 (3)	OMIM
fra	36377	FBgn0011592	fra	1630	DCC	8	C04, C06	Colorectal cancer (3)	OMIM
fra	36377	FBgn0011592	fra	1630	DCC	8	C04, C16	Colorectal cancer, 114500 (3)	OMIM
fra	36377	FBgn0011592	fra	1630	DCC	8	C04, C16	Colorectal cancer, somatic, 114500 (3)	OMIM
fra	36377	FBgn0011592	fra	1630	DCC	8	C04, C16	Esophageal carcinoma, somatic 133239 (3)	OMIM
fra	36377	FBgn0011592	fra	1630	DCC	8	C04, C06	Gallbladder cancer	GWAS
fra	36377	FBgn0011592	fra	1630	DCC	8	C04, C06, C10, C16	Mirror movements 1, 157600 (3)	OMIM
fra	36377	FBgn0011592	fra	1630	DCC	8	Y02	Obesity-related traits	GWAS
fra	36377	FBgn0011592	fra	4756	NEO1	9
Gap1	39158	FBgn0004390	Gap1	5922	RASA2	7	C10	Prion diseases	GWAS
Gap1	39158	FBgn0004390	Gap1	5922	RASA2	7	Y02	Red blood cell traits	GWAS
Gap1	39158	FBgn0004390	Gap1	22821	RASA3	10
gry	38391	FBgn0035416	gry	60684	TRAPPC11	9
Gs2	32087	FBgn0001145	Gs2	2752	GLUL	10	C05, C07, C09, C17, C18	Glutamine deficiency, congenital, 610015 (3)	OMIM
Gycbeta100B	43682	FBgn0013973	Gycbeta100B	2983	GUCY1B3	10	Y01	Blood pressure	GWAS
Gycbeta100B	43682	FBgn0013973	Gycbeta100B	2983	GUCY1B3	10	Y01	Diastolic blood pressure	GWAS
Gycbeta100B	43682	FBgn0013973	Gycbeta100B	2983	GUCY1B3	10	Y01	Systolic blood pressure	GWAS
Hmgcr	42803	FBgn0263782	Hmgcr	3156	HMGCR	9	Y02	[Low density lipoprotein cholesterol level QTL 3] (3)	OMIM
Hmgcr	42803	FBgn0263782	Hmgcr	3156	HMGCR	9	C14	[Statins, attenuated cholesterol lowering by] (3)	OMIM
Hmgcr	42803	FBgn0263782	Hmgcr	3156	HMGCR	9	Y01	Body mass index	GWAS
Hmgcr	42803	FBgn0263782	Hmgcr	3156	HMGCR	9	Y01	Cholesterol, total	GWAS
Hmgcr	42803	FBgn0263782	Hmgcr	3156	HMGCR	9	Y01	LDL cholesterol	GWAS
Hmgcr	42803	FBgn0263782	Hmgcr	3156	HMGCR	9	Y01	Metabolite levels	GWAS
Hmgcr	42803	FBgn0263782	Hmgcr	3156	HMGCR	9	Y02	Quantitative traits	GWAS
Ilp8	39909	FBgn0036690	Ilp8
jing	35555	FBgn0086655	jing	121536	AEBP2	5	Y02	Obesity-related traits	GWAS
jing	35555	FBgn0086655	jing	121536	AEBP2	5	Y01	Pulmonary function	GWAS
Khc-73	36718	FBgn0019968	Khc-73	23303	KIF13B	7	Y01	Metabolite levels (HVA-5-HIAA Factor score)	GWAS
Khc-73	36718	FBgn0019968	Khc-73	23303	KIF13B	7	Y01	Metabolite levels (HVA)	GWAS
Khc-73	36718	FBgn0019968	Khc-73	23303	KIF13B	7	Y01	Response to statin therapy	GWAS
Khc-73	36718	FBgn0019968	Khc-73	63971	KIF13A	9	Y01	Height	GWAS
Khc-73	36718	FBgn0019968	Khc-73	63971	KIF13A	9	C04, C12	Prostate cancer (gene x gene interaction)	GWAS
kirre	31292	FBgn0028369	kirre	84063	KIRREL2	4
kirre	31292	FBgn0028369	kirre	84623	KIRREL3	6	F03	Attention deficit hyperactivity disorder and conduct disorder	GWAS
kirre	31292	FBgn0028369	kirre	84623	KIRREL3	6	Y01	Breast size	GWAS
kirre	31292	FBgn0028369	kirre	84623	KIRREL3	6	C10, C23, F03	Mental retardation, autosomal dominant 4, 612581 (3)	OMIM
kirre	31292	FBgn0028369	kirre	55243	KIRREL	6	Y02	Obesity-related traits	GWAS
kirre	31292	FBgn0028369	kirre	84623	KIRREL3	6	Y02	Protein quantitative trait loci	GWAS
kirre	31292	FBgn0028369	kirre	84623	KIRREL3	6	Y01	Response to antipsychotic treatment	GWAS
klar	38067	FBgn0001316	klar
Lar	35259	FBgn0000464	Lar	5802	PTPRS	7
Lar	35259	FBgn0000464	Lar	5792	PTPRF	8	C10, C18	Amyotrophic lateral sclerosis (age of onset)	GWAS
Lar	35259	FBgn0000464	Lar	5789	PTPRD	9	C08	Airflow obstruction	GWAS
Lar	35259	FBgn0000464	Lar	5789	PTPRD	9	F03	Attention deficit hyperactivity disorder and conduct disorder	GWAS
Lar	35259	FBgn0000464	Lar	5789	PTPRD	9	C11	Myopia (pathological)	GWAS
Lar	35259	FBgn0000464	Lar	5789	PTPRD	9	Y02	Obesity-related traits	GWAS
Lar	35259	FBgn0000464	Lar	5789	PTPRD	9	Y01	Palmitic acid (16:0) plasma levels	GWAS
Lar	35259	FBgn0000464	Lar	5789	PTPRD	9	C10	Partial epilepsies	GWAS
Lar	35259	FBgn0000464	Lar	5789	PTPRD	9	Y01	Platelet aggregation	GWAS
Lar	35259	FBgn0000464	Lar	5789	PTPRD	9	C10, F03	Restless legs syndrome	GWAS
Lar	35259	FBgn0000464	Lar	5789	PTPRD	9	Y01	Temperament	GWAS
Lar	35259	FBgn0000464	Lar	5789	PTPRD	9	C18, C19	Type 2 diabetes	GWAS
Magi	37403	FBgn0034590	Magi	9863	MAGI2	6	C04	Acute lymphoblastic leukemia (childhood)	GWAS
Magi	37403	FBgn0034590	Magi	9863	MAGI2	6	C23	Hippocampal atrophy	GWAS
Magi	37403	FBgn0034590	Magi	9863	MAGI2	6	Y02	Obesity-related traits	GWAS
Magi	37403	FBgn0034590	Magi	9863	MAGI2	6	Y01	Response to antidepressant treatment	GWAS
Magi	37403	FBgn0034590	Magi	260425	MAGI3	7	Y02	Obesity-related traits	GWAS
Magi	37403	FBgn0034590	Magi	9223	MAGI1	7
Mco1	34258	FBgn0032116	Mco1	1356	CP	1	C10, C11, C15, C16, C19	[Hypoceruloplasminemia, hereditary], 604290 (3)	OMIM
Mco1	34258	FBgn0032116	Mco1	1356	CP	1	C10, C11, C15, C16, C19	Cerebellar ataxia, 604290 (3)	OMIM
Mco1	34258	FBgn0032116	Mco1	9843	HEPH	1	C04, C12, F03	Erectile dysfunction and prostate cancer treatment	GWAS
Mco1	34258	FBgn0032116	Mco1	1356	CP	1	C10, C11, C15, C16, C19	Hemosiderosis, systemic, due to aceruloplasminemia, 604290 (3)	OMIM
Mco1	34258	FBgn0032116	Mco1	341208	HEPHL1	1	Y02	Obesity-related traits	GWAS
Mco1	34258	FBgn0032116	Mco1	1356	CP	1	Y01	Subcutaneous adipose tissue	GWAS
Mco1	34258	FBgn0032116	Mco1	4583	MUC2	1
Mp20	36468	FBgn0002789	Mp20	1266	CNN3	3	Y01	Palmitic acid (16:0) plasma levels	GWAS
Mp20	36468	FBgn0002789	Mp20	1266	CNN3	3	Y01	Stearic acid (18:0) plasma levels	GWAS
Mp20	36468	FBgn0002789	Mp20	8407	TAGLN2	4
Mp20	36468	FBgn0002789	Mp20	29114	TAGLN3	4
Mp20	36468	FBgn0002789	Mp20	6876	TAGLN	4
numb	34263	FBgn0002973	numb	8650	NUMB	5	F03	Bipolar disorder (mood-incongruent)	GWAS
numb	34263	FBgn0002973	numb	8650	NUMB	5	C14	Coronary artery calcification	GWAS
numb	34263	FBgn0002973	numb	9253	NUMBL	8	C14, C15, C17	Kawasaki disease	GWAS
Or45a	35958	FBgn0033404	Or45a
Poxn	36741	FBgn0003130	Poxn	5079	PAX5	2	Y02	Intelligence	GWAS
Poxn	36741	FBgn0003130	Poxn	5079	PAX5	2	C04, C14, C15, C20	Lymphoplasmacytoid lymphoma (1)	OMIM
Poxn	36741	FBgn0003130	Poxn	5079	PAX5	2	Y01	Obesity and blood pressure	GWAS
Rbp6	39919	FBgn0260943	Rbp6	4440	MSI1	6
Rbp6	39919	FBgn0260943	Rbp6	124540	MSI2	8
rg	44531	FBgn0266098	rg	987	LRBA	8	F03	Bipolar disorder (mood-incongruent)	GWAS
rg	44531	FBgn0266098	rg	987	LRBA	8	C05, C06, C07, C08, C09, C11, C15, C16, C17, C19, C20	Immunodeficiency, common variable, 8, with autoimmunity, 614700 (3)	OMIM
rg	44531	FBgn0266098	rg	26960	NBEA	9
Rgk1	14462605	FBgn0264753	Rgk1	6236	RRAD	3
Rgk1	14462605	FBgn0264753	Rgk1	28954	REM1	3
RpS16	37580	FBgn0034743	RpS16	6217	RPS16	10
RpS16	49222	FBgn0002606	M(2)58F
scrib	44448	FBgn0263289	scrib	23513	SCRIB	4
scrib	44448	FBgn0263289	scrib	55227	LRRC1	4
Smg5	34804	FBgn0019890	Smg5	23381	SMG5	10
SNF4Agamma	42515	FBgn0264357	SNF4Agamma	53632	PRKAG3	3
SNF4Agamma	42515	FBgn0264357	SNF4Agamma	5571	PRKAG1	7
SNF4Agamma	42515	FBgn0264357	SNF4Agamma	51422	PRKAG2	8	F03	Bipolar disorder (age of onset and psychomotor symptoms)	GWAS
SNF4Agamma	42515	FBgn0264357	SNF4Agamma	51422	PRKAG2	8	C14	Cardiomyopathy, familial hypertrophic 6, 600858 (3)	OMIM
SNF4Agamma	42515	FBgn0264357	SNF4Agamma	51422	PRKAG2	8	C12, C13	Chronic kidney disease	GWAS
SNF4Agamma	42515	FBgn0264357	SNF4Agamma	51422	PRKAG2	8	C14, C16, C17, C18	Glycogen storage disease of heart, lethal congenital, 261740 (3)	OMIM
SNF4Agamma	42515	FBgn0264357	SNF4Agamma	51422	PRKAG2	8	Y01	Hematocrit	GWAS
SNF4Agamma	42515	FBgn0264357	SNF4Agamma	51422	PRKAG2	8	Y01	Hemoglobin	GWAS
SNF4Agamma	42515	FBgn0264357	SNF4Agamma	51422	PRKAG2	8	Y02	Red blood cell traits	GWAS
SNF4Agamma	42515	FBgn0264357	SNF4Agamma	51422	PRKAG2	8	Y01	Urate levels	GWAS
SNF4Agamma	42515	FBgn0264357	SNF4Agamma	51422	PRKAG2	8	C14, C16	Wolff-Parkinson-White syndrome, 194200 (3)	OMIM
Spn28D	34091	FBgn0031973	Spn28Dc	145264	SERPINA12	1	Y02	Obesity-related traits	GWAS
Spn28D	34091	FBgn0031973	Spn28Dc	145264	SERPINA12	1	Y01	Vaspin levels	GWAS
TfIIB	34430	FBgn0004915	TfIIB	2959	GTF2B	10	Y02	Obesity-related traits	GWAS
Trpm	36694	FBgn0265194	trpm	140803	TRPM6	4	C05, C06, C10, C11, C12, C13, C16, C18	Hypomagnesemia 1, intestinal, 602014 (3)	OMIM
Trpm	36694	FBgn0265194	trpm	140803	TRPM6	4	Y01	Magnesium levels	GWAS
Trpm	36694	FBgn0265194	trpm	54822	TRPM7	5	C05, C10	{Amyotrophic lateral sclerosis-parkinsonism/dementia complex, susceptibility to}, 105500 (3)	OMIM
Trpm	36694	FBgn0265194	trpm	4308	TRPM1	5	C11	Night blindness, congenital stationary (complete), 1C, autosomal recessive, 613216 (3)	OMIM
Trpm	36694	FBgn0265194	trpm	4308	TRPM1	5	Y01	Response to antipsychotic treatment	GWAS
Trpm	36694	FBgn0265194	trpm	80036	TRPM3	7	Y01	Longevity	GWAS
Trpm	36694	FBgn0265194	trpm	80036	TRPM3	7	Y01	Pubertal anthropometrics	GWAS
Tsf3	36800	FBgn0034094	Tsf3	4057	LTF	3	C02, C20	AIDS progression	GWAS
Tsf3	36800	FBgn0034094	Tsf3	4241	MFI2	3
Tsf3	36800	FBgn0034094	Tsf3	7018	TF	4	Y01	Alcohol consumption	GWAS
Tsf3	36800	FBgn0034094	Tsf3	7018	TF	4	C06, C14, C15, C16	Atransferrinemia, 209300 (3)	OMIM
Tsf3	36800	FBgn0034094	Tsf3	7018	TF	4	Y01	Hepcidin levels	GWAS
Tsf3	36800	FBgn0034094	Tsf3	7018	TF	4	Y01	Iron levels	GWAS
Tsf3	36800	FBgn0034094	Tsf3	7018	TF	4	Y01	Iron status biomarkers	GWAS
Tsp66E	39017	FBgn0035936	Tsp66E	951	CD37	3
Tsp66E	39017	FBgn0035936	Tsp66E	3732	CD82	6	C04, C16	{Prostate cancer aggressiveness QTL}, 176807 (2)	OMIM
Tsp66E	39017	FBgn0035936	Tsp66E	3732	CD82	6	C04, C16	{Prostate cancer, familial, susceptibility to}, 176807 (3)	OMIM
Tsp66E	39017	FBgn0035936	Tsp66E	3732	CD82	6	C04, C16	{Prostate cancer, hereditary, 5}, 176807 (2)	OMIM
Tsp66E	39017	FBgn0035936	Tsp66E	3732	CD82	6	C04, C16	{Prostate cancer, progression of}, 176807 (1)	OMIM
Tsp66E	39017	FBgn0035936	Tsp66E	3732	CD82	6	C04, C12	{Prostate cancer, somatic}, 176807 (3)	OMIM
Tsp66E	39017	FBgn0035936	Tsp66E	3732	CD82	6	C04, C16	{Prostate cancer, susceptibility to, 3}, 176807 (2)	OMIM
Tsp66E	39017	FBgn0035936	Tsp66E	3732	CD82	6	C04, C16	{Prostate cancer, susceptibility to, 4}, 176807 (2)	OMIM
Tsp66E	39017	FBgn0035936	Tsp66E	3732	CD82	6	C04, C16	{Prostate cancer, susceptibility to}, 176807 (2)	OMIM
Tsp66E	39017	FBgn0035936	Tsp66E	3732	CD82	6	C04, C16	{Prostate cancer, susceptibility to}, 176807 (3)	OMIM
Tsp66E	39017	FBgn0035936	Tsp66E	3732	CD82	6	Y01	Hemostatic factors and hematological phenotypes	GWAS
Tsp66E	39017	FBgn0035936	Tsp66E	3732	CD82	6	C04, C16	Prostate cancer, 176807 (3)	OMIM
Tsp66E	39017	FBgn0035936	Tsp66E	3732	CD82	6	C04, C16	Prostate cancer, hereditary, 176807 (3)	OMIM
Tsp66E	39017	FBgn0035936	Tsp66E	3732	CD82	6	C04, C16	Prostate cancer, somatic, 176807 (3)	OMIM
Tsp66E	39017	FBgn0035936	Tsp66E	3732	CD82	6	Y01	Pubertal anthropometrics	GWAS
tws	47877	FBgn0004889	tws	5522	PPP2R2C	5	Y02	Type 2 diabetes and other traits	GWAS
tws	47877	FBgn0004889	tws	5521	PPP2R2B	8	Y01	Alcohol dependence	GWAS
tws	47877	FBgn0004889	tws	5521	PPP2R2B	8	C10, C11, C16, C23, F03	Autism spectrum disorder, attention deficit-hyperactivity disorder, bipolar disorder, major depressive disorder, and schizophrenia (combined)	GWAS
tws	47877	FBgn0004889	tws	5521	PPP2R2B	8	C07, C10, C11, C16, C17, F03	Spinocerebellar ataxia 12, 604326 (3)	OMIM
tws	47877	FBgn0004889	tws	5520	PPP2R2A	8
tws	47877	FBgn0004889	tws	55844	PPP2R2D	9
